# Supplementary material for: A comprehensive framework for trans-ancestry pathway analysis using GWAS summary data from diverse populations
Source: PLoS Genet. 2024 Oct 23;20(10):e1011322. doi: 10.1371/journal.pgen.1011322 (PMC11534268; doi:10.1371/journal.pgen.1011322)
Supplement: S1 Table — (XLS) [file pgen.1011322.s002.xls]

## Sheet: 6970_Pathway_results
Supplementary Table 1: Results of Pathway Analyses Across 6970 Pathways
Pathway	Path-AFR	Path-EAS	Path-EUR	Path-joint	SNP-IVW	Gene-wFisher	ACAT-IVW-wFisher
MILI_PSEUDOPODIA_CHEMOTAXIS_DN	0.914095	1.37e-05	1.5e-07	1.06e-10	1e-07	1e-07	1e-07
GARY_CD5_TARGETS_UP	0.98306	1.34e-05	3e-07	2.08e-10	1.5e-07	1e-07	1.2e-07
LEE_LIVER_CANCER_SURVIVAL_UP	0.622146	1.5e-07	0.0174456	2.9e-07	1e-07	1.5e-07	1.2e-07
PURBEY_TARGETS_OF_CTBP1_NOT_SATB1_DN	0.830206	0.0015456	2.5e-07	1.12e-08	1e-07	1.5e-07	1.2e-07
SCHAEFFER_PROSTATE_DEVELOPMENT_6HR_DN	0.9993	0.001305	2e-07	7.76e-09	1e-07	1.5e-07	1.2e-07
GAZDA_DIAMOND_BLACKFAN_ANEMIA_ERYTHROID_DN	0.850376	7.69e-05	2e-07	6.56e-10	1e-07	2e-07	1.33e-07
REACTOME_ESR_MEDIATED_SIGNALING	0.915089	4.11e-05	2.95e-06	5.48e-09	2e-07	1e-07	1.33e-07
LINSLEY_MIR16_TARGETS	0.875674	8.71e-05	2.5e-07	9.14e-10	2.5e-07	1e-07	1.43e-07
WEST_ADRENOCORTICAL_TUMOR_DN	0.966845	1.45e-06	1.05e-05	1e-09	1.5e-07	1.5e-07	1.5e-07
DEBIASI_APOPTOSIS_BY_REOVIRUS_INFECTION_DN	0.700336	0.00012275	3e-06	1.45e-08	2e-07	1.5e-07	1.71e-07
PILON_KLF1_TARGETS_UP	0.704802	0.00065855	0.00027045	5.35e-06	1.5e-07	2e-07	1.71e-07
PURBEY_TARGETS_OF_CTBP1_AND_SATB1_DN	0.853806	3.24e-05	1.9e-05	2.86e-08	1.5e-07	2e-07	1.71e-07
REACTOME_CHROMATIN_MODIFYING_ENZYMES	0.995142	0.00785685	1.5e-07	2.68e-08	1.5e-07	2e-07	1.71e-07
REACTOME_METABOLISM_OF_CARBOHYDRATES	0.939778	4.3e-06	0.00056125	1.49e-07	2e-07	1.5e-07	1.71e-07
HOSHIDA_LIVER_CANCER_SUBCLASS_S3	0.972614	1.83e-05	9.95e-05	9.14e-08	1.5e-07	2.5e-07	1.87e-07
KAAB_HEART_ATRIUM_VS_VENTRICLE_DN	0.954946	0.00082185	2.14e-05	5.24e-07	1.5e-07	2.5e-07	1.87e-07
KIM_WT1_TARGETS_DN	0.202526	0.0013329	1.27e-05	3.92e-07	1.5e-07	2.5e-07	1.87e-07
MIKKELSEN_NPC_ICP_WITH_H3K4ME3	0.592375	8.52e-05	4.28e-05	1.49e-07	1.5e-07	2.5e-07	1.87e-07
YAGI_AML_WITH_INV_16_TRANSLOCATION	0.99935	9.8e-06	2.37e-05	1.24e-08	2.5e-07	1.5e-07	1.87e-07
ZHENG_GLIOBLASTOMA_PLASTICITY_UP	0.868341	0.0838902	2.5e-07	2.94e-07	1.5e-07	2.5e-07	1.87e-07
REACTOME_RHO_GTPASE_CYCLE	0.844539	0.00017015	0.00020615	1.3e-06	1.5e-07	3e-07	2e-07
MCBRYAN_PUBERTAL_BREAST_5_6WK_DN	0.842243	0.00013265	8.55e-06	4.4e-08	2e-07	2e-07	2e-07
MOOTHA_MITOCHONDRIA	0.970076	0.0053326	8e-07	9.97e-08	2e-07	2e-07	2e-07
MOOTHA_PGC	0.939199	0.0132226	1.06e-05	2.63e-06	2e-07	2e-07	2e-07
MULLIGHAN_MLL_SIGNATURE_1_UP	0.817196	0.00041735	1.23e-05	1.7e-07	2e-07	2e-07	2e-07
REACTOME_ASPARAGINE_N_LINKED_GLYCOSYLATION	0.970417	0.11463	2.5e-07	3.71e-07	2e-07	2e-07	2e-07
REACTOME_SIGNALING_BY_NTRKS	0.855417	3.83e-05	3.83e-05	6.68e-08	2e-07	2e-07	2e-07
WP_BRAINDERIVED_NEUROTROPHIC_FACTOR_BDNF_SIGNALING_PATHWAY	0.974251	0.0102304	1.95e-06	4.08e-07	2e-07	2e-07	2e-07
GARY_CD5_TARGETS_DN	0.65271	0.0005691	0.00029655	5.19e-06	1.5e-07	4e-07	2.18e-07
BONOME_OVARIAN_CANCER_SURVIVAL_SUBOPTIMAL_DEBULKING	0.909957	0.00602635	1.17e-05	1.52e-06	2e-07	2.5e-07	2.22e-07
BROWNE_HCMV_INFECTION_20HR_UP	0.758113	7.6e-05	1.43e-05	4.53e-08	2e-07	2.5e-07	2.22e-07
BROWNE_HCMV_INFECTION_4HR_DN	0.933658	0.014216	2.55e-06	6.93e-07	2.5e-07	2e-07	2.22e-07
DARWICHE_SKIN_TUMOR_PROMOTER_DN	0.615806	0.00232065	0.0001556	8.78e-06	2e-07	2.5e-07	2.22e-07
DAZARD_RESPONSE_TO_UV_NHEK_DN	0.48589	0.0090258	1.18e-05	2.11e-06	2e-07	2.5e-07	2.22e-07
IBRAHIM_NRF1_UP	0.998402	0.00349015	0.0001069	8.5e-06	2e-07	2.5e-07	2.22e-07
IVANOVA_HEMATOPOIESIS_LATE_PROGENITOR	0.854738	9.65e-06	0.006317	3.67e-06	2.5e-07	2e-07	2.22e-07
KOYAMA_SEMA3B_TARGETS_DN	0.974292	0.00117865	6.5e-07	2.27e-08	2.5e-07	2e-07	2.22e-07
MILI_PSEUDOPODIA_HAPTOTAXIS_UP	0.957489	0.182421	7e-07	1.4e-06	2e-07	2.5e-07	2.22e-07
REACTOME_NEURONAL_SYSTEM	0.998698	0.00865925	5.5e-07	1.03e-07	2e-07	2.5e-07	2.22e-07
SANSOM_APC_MYC_TARGETS	0.999278	3.5e-07	0.0006613	1.92e-08	2e-07	2.5e-07	2.22e-07
SCHLOSSER_SERUM_RESPONSE_AUGMENTED_BY_MYC	0.517292	0.0122867	8e-06	1.86e-06	2.5e-07	2e-07	2.22e-07
SENESE_HDAC1_TARGETS_UP	0.710018	0.0955786	2.5e-07	3.24e-07	2e-07	2.5e-07	2.22e-07
KEGG_AXON_GUIDANCE	0.897024	6.1e-06	1.54e-05	5.3e-09	4.5e-07	1.5e-07	2.25e-07
KEGG_N_GLYCAN_BIOSYNTHESIS	0.475406	0.0208508	2.1e-06	7.7e-07	2e-07	3e-07	2.4e-07
LEE_METASTASIS_AND_ALTERNATIVE_SPLICING_DN	0.230713	2e-07	0.00154885	2.45e-08	7.5e-07	1.5e-07	2.5e-07
REACTOME_RHO_GTPASE_EFFECTORS	0.935424	0.0009812	2.15e-06	6.3e-08	7.5e-07	1.5e-07	2.5e-07
IVANOVA_HEMATOPOIESIS_EARLY_PROGENITOR	0.952564	0.0150911	1.43e-05	3.9e-06	2.5e-07	2.5e-07	2.5e-07
REACTOME_SIGNALING_BY_NUCLEAR_RECEPTORS	0.978601	8.35e-06	3.28e-05	1.5e-08	2.5e-07	2.5e-07	2.5e-07
WP_MALIGNANT_PLEURAL_MESOTHELIOMA	0.985681	0.0092315	1.68e-05	3.08e-06	2.5e-07	2.5e-07	2.5e-07
DELACROIX_RAR_BOUND_ES	0.856787	0.00013975	0.0001499	8.01e-07	2e-07	3.5e-07	2.55e-07
LU_EZH2_TARGETS_UP	0.99037	0.00107255	9.5e-07	3.04e-08	3.5e-07	2e-07	2.55e-07
BLANCO_MELO_COVID19_SARS_COV_2_INFECTION_A594_ACE2_EXPRESSING_CELLS_RUXOLITINIB_UP	0.286564	0.0062814	2.27e-05	2.76e-06	1.5e-07	1.05e-06	2.62e-07
BROWNE_HCMV_INFECTION_14HR_UP	0.375007	0.00060965	0.0005755	1.02e-05	3e-07	2.5e-07	2.73e-07
HESS_TARGETS_OF_HOXA9_AND_MEIS1_UP	0.859853	0.0018758	5e-06	2.51e-07	2.5e-07	3e-07	2.73e-07
MEBARKI_HCC_PROGENITOR_FZD8CRD_DN	0.966636	4.07e-05	0.0008269	1.56e-06	3e-07	2.5e-07	2.73e-07
ENK_UV_RESPONSE_KERATINOCYTE_DN	0.98944	0.293457	6.5e-07	1.79e-06	2e-07	5e-07	2.86e-07
STEIN_ESRRA_TARGETS	0.940148	0.0050517	4.66e-05	5.1e-06	2.5e-07	3.5e-07	2.92e-07
DARWICHE_PAPILLOMA_RISK_HIGH_DN	0.653252	0.00384035	0.0001774	1.51e-05	2e-07	5.5e-07	2.93e-07
REACTOME_RHO_GTPASES_ACTIVATE_FORMINS	0.880833	0.00141075	1.33e-05	5.16e-07	1.26e-05	1.5e-07	2.96e-07
BLANCO_MELO_COVID19_SARS_COV_2_INFECTION_A594_ACE2_EXPRESSING_CELLS_UP	0.32626	0.186933	0.0001029	0.00016071	1.5e-07	1.64e-05	2.97e-07
YAGI_AML_WITH_T_9_11_TRANSLOCATION	0.953291	0.0003345	0.0002944	3.3e-06	3e-07	3e-07	3e-07
CONCANNON_APOPTOSIS_BY_EPOXOMICIN_DN	0.432499	0.00241825	0.00022345	1.27e-05	6e-07	2e-07	3e-07
STEIN_ESRRA_TARGETS_UP	0.952786	0.0050569	5.24e-05	5.73e-06	2e-07	6e-07	3e-07
DACOSTA_UV_RESPONSE_VIA_ERCC3_COMMON_DN	0.834635	0.0006895	0.0003757	7.71e-06	4e-07	2.5e-07	3.08e-07
LI_WILMS_TUMOR_VS_FETAL_KIDNEY_1_DN	0.883882	0.00263025	0.001037	6.33e-05	3.5e-07	3e-07	3.23e-07
MARKEY_RB1_CHRONIC_LOF_UP	0.867872	0.00035445	1.26e-05	1.51e-07	8.5e-07	2e-07	3.24e-07
DUTERTRE_ESTRADIOL_RESPONSE_24HR_UP	0.947743	9.93e-05	0.0006361	2.56e-06	2.5e-07	5e-07	3.33e-07
REACTOME_CELL_CYCLE_CHECKPOINTS	0.990183	0.0120662	2.13e-05	4.81e-06	5e-07	2.5e-07	3.33e-07
STARK_PREFRONTAL_CORTEX_22Q11_DELETION_UP	0.668034	0.233437	1.75e-06	4e-06	2.5e-07	5e-07	3.33e-07
GINESTIER_BREAST_CANCER_ZNF217_AMPLIFIED_DN	0.614329	0.00032265	0.00044175	4.79e-06	1e-06	2e-07	3.33e-07
ZHOU_INFLAMMATORY_RESPONSE_LIVE_DN	0.353471	0.0246524	4.99e-05	1.84e-05	2e-07	1.15e-06	3.41e-07
MARKEY_RB1_ACUTE_LOF_UP	0.550783	0.0027362	0.0014614	9.12e-05	5.5e-07	2.5e-07	3.44e-07
SENESE_HDAC3_TARGETS_DN	0.842977	0.0416192	0.0001312	7.34e-05	2.5e-07	5.5e-07	3.44e-07
WP_VEGFAVEGFR2_SIGNALING	0.981962	0.0403366	8.5e-07	5.47e-07	5.5e-07	2.5e-07	3.44e-07
DARWICHE_SQUAMOUS_CELL_CARCINOMA_DN	0.818547	0.00400555	0.00027795	2.43e-05	2e-07	1.3e-06	3.47e-07
BILD_E2F3_ONCOGENIC_SIGNATURE	0.846007	0.0175886	1.36e-05	4.21e-06	1.45e-06	2e-07	3.52e-07
BLALOCK_ALZHEIMERS_DISEASE_INCIPIENT_UP	0.966271	0.0001558	4.09e-05	2.4e-07	6e-07	2.5e-07	3.53e-07
BIDUS_METASTASIS_UP	0.721465	0.0318588	1.07e-05	5.31e-06	2e-07	1.7e-06	3.58e-07
MULLIGHAN_MLL_SIGNATURE_2_UP	0.973092	0.00096925	6.22e-05	1.72e-06	1.75e-06	2e-07	3.59e-07
REACTOME_ANTIGEN_PROCESSING_UBIQUITINATION_PROTEASOME_DEGRADATION	0.974148	0.00606495	1.65e-06	2.25e-07	1.75e-06	2e-07	3.59e-07
FISCHER_DIRECT_P53_TARGETS_META_ANALYSIS	0.931713	0.01344	6.4e-06	1.62e-06	1.95e-06	2e-07	3.63e-07
REACTOME_EXTRA_NUCLEAR_ESTROGEN_SIGNALING	0.709577	0.00013975	2.76e-05	1.48e-07	2.4e-06	2e-07	3.69e-07
MIKKELSEN_IPS_ICP_WITH_H3K4ME3_AND_H327ME3	0.179861	2.79e-05	6.05e-05	6.39e-08	2.55e-06	2e-07	3.71e-07
MARTORIATI_MDM4_TARGETS_FETAL_LIVER_DN	0.938431	0.012783	1.07e-05	2.57e-06	2e-07	3.3e-06	3.77e-07
REACTOME_CELL_CYCLE_MITOTIC	0.99998	0.00320515	9.7e-06	7.52e-07	2.5e-07	8e-07	3.81e-07
WP_MAPK_SIGNALING_PATHWAY	0.969985	0.00200385	6.95e-06	3.66e-07	8e-07	2.5e-07	3.81e-07
BIOCARTA_MAL_PATHWAY	0.168249	1.25e-06	0.00147375	1.06e-07	9.5e-07	2.5e-07	3.96e-07
REACTOME_LEISHMANIA_INFECTION	0.940182	3.78e-05	0.00074125	1.31e-06	3e-07	6e-07	4e-07
ENK_UV_RESPONSE_EPIDERMIS_UP	0.981673	3.9e-06	0.00011215	2.65e-08	1.05e-06	2.5e-07	4.04e-07
MOOTHA_HUMAN_MITODB_6_2002	0.987122	0.00860535	6.05e-06	1.07e-06	3.5e-07	5e-07	4.12e-07
MEINHOLD_OVARIAN_CANCER_LOW_GRADE_DN	0.882361	0.00049805	0.000586	9.16e-06	2.5e-07	1.3e-06	4.19e-07
REACTOME_TRANSCRIPTIONAL_REGULATION_BY_TP53	0.990087	0.0190971	1.6e-05	5.26e-06	2.5e-07	1.4e-06	4.24e-07
REACTOME_M_PHASE	0.99998	0.0101896	4e-07	8.67e-08	1.9e-06	2.5e-07	4.42e-07
LIM_MAMMARY_STEM_CELL_UP	0.597183	0.0030687	0.00033565	2.35e-05	2.5e-07	4.1e-06	4.71e-07
FLORIO_NEOCORTEX_BASAL_RADIAL_GLIA_DN	0.998016	0.00062495	0.00043075	8.14e-06	6.4e-06	2.5e-07	4.81e-07
DEURIG_T_CELL_PROLYMPHOCYTIC_LEUKEMIA_UP	0.889223	0.00011525	0.0001575	7.13e-07	1.03e-05	2.5e-07	4.88e-07
KAAB_FAILED_HEART_ATRIUM_UP	0.554468	0.0098172	1.25e-06	2.54e-07	1.17e-05	2.5e-07	4.9e-07
VANOEVELEN_MYOGENESIS_SIN3A_TARGETS	0.742814	0.0592957	9.3e-06	7.47e-06	1.93e-05	2.5e-07	4.94e-07
WANG_CLIM2_TARGETS_UP	0.889885	0.00101665	0.00013855	3.96e-06	1.97e-05	2.5e-07	4.94e-07
WANG_RESPONSE_TO_GSK3_INHIBITOR_SB216763_DN	0.866212	0.0539048	4.25e-06	3.26e-06	4e-07	6.5e-07	4.95e-07
PID_PDGFRB_PATHWAY	0.986787	0.0001503	0.0002339	1.33e-06	1.45e-06	3e-07	4.97e-07
BRUINS_UVC_RESPONSE_VIA_TP53_GROUP_B	0.847352	0.292802	3.3e-06	8.54e-06	9e-07	3.5e-07	5.04e-07
YAO_TEMPORAL_RESPONSE_TO_PROGESTERONE_CLUSTER_13	0.599637	0.016182	0.0002362	6.27e-05	3e-07	1.8e-06	5.14e-07
RADMACHER_AML_PROGNOSIS	0.878222	0.00054575	0.00130695	2.2e-05	2.05e-06	3e-07	5.23e-07
HOFFMANN_LARGE_TO_SMALL_PRE_BII_LYMPHOCYTE_UP	0.845011	0.0262626	5.7e-06	2.48e-06	2.75e-06	3e-07	5.41e-07
PID_ERBB1_DOWNSTREAM_PATHWAY	0.889183	0.00035905	0.000246	2.93e-06	4.45e-06	3e-07	5.62e-07
FISCHER_G2_M_CELL_CYCLE	0.865337	0.0786487	0.00013145	0.000117779	3e-07	1.04e-05	5.83e-07
PUJANA_BRCA2_PCC_NETWORK	0.976916	0.038601	0.0003677	0.000187256	3e-07	1.04e-05	5.83e-07
FOSTER_KDM1A_TARGETS_DN	0.859355	0.0024127	0.00011675	6.85e-06	3e-07	1.11e-05	5.84e-07
RHEIN_ALL_GLUCOCORTICOID_THERAPY_DN	0.858449	0.0314878	7.1e-06	3.53e-06	1.21e-05	3e-07	5.85e-07
LINDGREN_BLADDER_CANCER_CLUSTER_3_UP	0.751817	0.00155055	0.0007144	2.85e-05	3e-07	2.67e-05	5.93e-07
MONNIER_POSTRADIATION_TUMOR_ESCAPE_DN	0.92384	0.0007793	0.00111655	2.53e-05	4.05e-05	3e-07	5.96e-07
WP_ALZHEIMERS_DISEASE	0.982497	0.0066809	0.00010915	1.47e-05	4.85e-05	3e-07	5.96e-07
IWANAGA_CARCINOGENESIS_BY_KRAS_PTEN_DN	0.686821	0.379097	4.1e-05	0.000110613	3e-07	0.000103	5.98e-07
WP_CORTICOTROPINRELEASING_HORMONE_SIGNALING_PATHWAY	0.989223	0.00359375	6.7e-06	5.76e-07	0.0001815	3e-07	5.99e-07
GENTILE_UV_HIGH_DOSE_DN	0.796832	0.0120834	0.0010061	0.000204919	3.65e-06	3.5e-07	6.39e-07
SHEDDEN_LUNG_CANCER_POOR_SURVIVAL_A6	0.762894	0.186175	2.65e-05	4.67e-05	3.5e-07	2.44e-05	6.9e-07
REACTOME_DNA_REPAIR	0.962834	0.00056125	0.00015665	2.72e-06	1.8e-06	4.5e-07	7.2e-07
BERENJENO_TRANSFORMED_BY_RHOA_DN	0.942229	0.0100845	0.00018885	3.49e-05	5.5e-07	1.05e-06	7.22e-07
OSMAN_BLADDER_CANCER_DN	0.935932	0.054908	4.05e-06	3.16e-06	9.5e-07	6.5e-07	7.72e-07
JOHNSTONE_PARVB_TARGETS_2_UP	0.73585	0.0008999	0.00023515	6.04e-06	1.1e-06	6e-07	7.76e-07
STARK_PREFRONTAL_CORTEX_22Q11_DELETION_DN	0.983345	0.269835	1.65e-06	4.16e-06	6.5e-07	1e-06	7.88e-07
WP_MRNA_PROCESSING	0.965785	0.027431	1.6e-05	6.97e-06	1.2e-06	6e-07	8e-07
SPIELMAN_LYMPHOBLAST_EUROPEAN_VS_ASIAN_UP	0.969476	0.0004721	0.00010385	1.56e-06	6e-07	1.25e-06	8.11e-07
SHEPARD_BMYB_MORPHOLINO_UP	0.995371	0.00390655	0.00015095	1.31e-05	1e-06	8e-07	8.89e-07
HORIUCHI_WTAP_TARGETS_DN	0.990587	0.0124278	1.65e-05	3.83e-06	5.5e-07	2.35e-06	8.91e-07
ZHAN_MULTIPLE_MYELOMA_CD1_AND_CD2_UP	0.628042	0.0003319	0.00085535	9.51e-06	0.00016	4.5e-07	8.97e-07
WP_INSULIN_SIGNALING	0.634301	0.0004256	0.00053725	7.35e-06	8.3e-06	5e-07	9.43e-07
BLANCO_MELO_COVID19_SARS_COV_2_POS_PATIENT_LUNG_TISSUE_DN	0.980687	0.010641	2.56e-05	5.2e-06	1.8e-06	6.5e-07	9.55e-07
REACTOME_NUCLEAR_EVENTS_KINASE_AND_TRANSCRIPTION_FACTOR_ACTIVATION	0.320252	0.0023514	0.0008683	4.55e-05	2.67e-05	5e-07	9.82e-07
REACTOME_DISEASES_OF_SIGNAL_TRANSDUCTION_BY_GROWTH_FACTOR_RECEPTORS_AND_SECOND_MESSENGERS	0.999016	0.0491303	2e-06	1.46e-06	3.17e-05	5e-07	9.84e-07
CUI_TCF21_TARGETS_2_UP	0.988432	0.0003435	0.0110875	0.000131313	6.5e-07	3e-06	1.07e-06
BROWNE_HCMV_INFECTION_48HR_DN	0.999497	8.65e-06	0.00520685	2.73e-06	2.4e-06	7e-07	1.08e-06
FARMER_BREAST_CANCER_APOCRINE_VS_BASAL	0.952383	0.0792728	4.3e-06	4.41e-06	6e-07	5.95e-06	1.09e-06
THUM_SYSTOLIC_HEART_FAILURE_UP	0.938786	0.0774122	0.00099915	0.000809285	6.5e-07	3.7e-06	1.11e-06
MOREAUX_MULTIPLE_MYELOMA_BY_TACI_DN	0.0892409	0.0055932	0.00507885	0.00033677	6e-07	1.4e-05	1.15e-06
PEART_HDAC_PROLIFERATION_CLUSTER_DN	0.496368	0.0007859	0.0011804	2.66e-05	5.2e-06	6.5e-07	1.16e-06
RICKMAN_TUMOR_DIFFERENTIATED_WELL_VS_MODERATELY_UP	0.917075	0.0004086	0.00018305	2.43e-06	1e-06	1.7e-06	1.26e-06
DELASERNA_MYOD_TARGETS_DN	0.986634	0.0435642	0.0001315	7.62e-05	6.5e-07	2.38e-05	1.27e-06
MONNIER_POSTRADIATION_TUMOR_ESCAPE_UP	0.778433	0.0775259	6.39e-05	5.83e-05	6.5e-07	2.4e-05	1.27e-06
MCCABE_BOUND_BY_HOXC6	0.884956	0.0308138	0.00010855	4.87e-05	8.5e-07	3.2e-06	1.34e-06
LINDGREN_BLADDER_CANCER_CLUSTER_1_DN	0.889448	0.00080775	0.0003115	7.3e-06	1.97e-05	7e-07	1.35e-06
REACTOME_MITOTIC_METAPHASE_AND_ANAPHASE	0.999486	0.0257885	4.5e-06	1.94e-06	6e-05	7e-07	1.38e-06
ENK_UV_RESPONSE_EPIDERMIS_DN	0.95378	0.0196853	3.14e-05	1.04e-05	2.15e-06	1.05e-06	1.41e-06
KEGG_NEUROTROPHIN_SIGNALING_PATHWAY	0.992135	0.00137215	2.32e-05	8.72e-07	2.1e-06	1.15e-06	1.49e-06
CHARAFE_BREAST_CANCER_LUMINAL_VS_MESENCHYMAL_UP	0.55871	0.149081	4.85e-05	7.11e-05	6.35e-06	9e-07	1.58e-06
BRUINS_UVC_RESPONSE_EARLY_LATE	0.692615	0.145534	0.00011695	0.000162572	6.15e-05	8e-07	1.58e-06
KIM_ALL_DISORDERS_DURATION_CORR_DN	0.741923	0.00053205	0.0002448	4.05e-06	6.45e-05	8e-07	1.58e-06
BURTON_ADIPOGENESIS_PEAK_AT_16HR	0.207402	9.3e-06	0.0312365	1.64e-05	9e-07	8.15e-06	1.62e-06
STARK_BRAIN_22Q11_DELETION	0.121974	0.00528995	2.28e-05	1.81e-06	3.32e-05	8.5e-07	1.66e-06
KINSEY_TARGETS_OF_EWSR1_FLII_FUSION_DN	0.995445	0.0219897	0.00012925	4.44e-05	3.6e-05	8.5e-07	1.66e-06
RICKMAN_TUMOR_DIFFERENTIATED_WELL_VS_POORLY_DN	0.93818	0.0671041	5.04e-05	4.18e-05	1.7e-06	1.7e-06	1.7e-06
REACTOME_CLASS_I_MHC_MEDIATED_ANTIGEN_PROCESSING_PRESENTATION	0.945237	0.0146498	1.65e-06	4.65e-07	4.65e-06	1.05e-06	1.71e-06
IVANOVA_HEMATOPOIESIS_STEM_CELL	0.558745	0.0151433	7.46e-05	1.94e-05	5.95e-06	1.05e-06	1.78e-06
GRADE_COLON_AND_RECTAL_CANCER_DN	0.266429	0.197901	5.46e-05	8.75e-05	0.000811999	9e-07	1.8e-06
REACTOME_DEUBIQUITINATION	0.999646	0.00057485	4.94e-05	8.84e-07	2.44e-05	9.5e-07	1.83e-06
WAKABAYASHI_ADIPOGENESIS_PPARG_RXRA_BOUND_36HR	0.644898	0.0103113	5.44e-05	1.05e-05	1.1e-06	5.5e-06	1.83e-06
BIDUS_METASTASIS_DN	0.711013	0.0003435	0.0020644	2.38e-05	3.95e-05	9.5e-07	1.86e-06
OSMAN_BLADDER_CANCER_UP	0.894778	0.0058081	0.00051325	5.97e-05	9.5e-07	4.59e-05	1.86e-06
SHEPARD_CRASH_AND_BURN_MUTANT_UP	0.622266	0.0068892	0.00045075	6.01e-05	1e-06	1.85e-05	1.9e-06
WAMUNYOKOLI_OVARIAN_CANCER_LMP_UP	0.85876	0.0217888	0.00172845	0.000543078	2.58e-05	1.1e-06	2.11e-06
HELLER_HDAC_TARGETS_UP	0.992724	0.0320144	3.85e-06	1.98e-06	2.4e-06	1.95e-06	2.15e-06
HSIAO_LIVER_SPECIFIC_GENES	0.755399	0.0002168	0.0368759	0.000315705	7.75e-06	1.25e-06	2.15e-06
SCHAEFFER_PROSTATE_DEVELOPMENT_AND_CANCER_BOX1_UP	0.832471	0.137759	2.75e-06	4.3e-06	1.5e-06	5.45e-06	2.35e-06
KIM_WT1_TARGETS_12HR_DN	0.808194	0.0029205	0.00520699	0.00034032	1.2e-06	0.000274	2.39e-06
SENESE_HDAC1_AND_HDAC2_TARGETS_UP	0.859653	0.0831652	1.7e-06	1.87e-06	4.3e-06	1.7e-06	2.44e-06
NAKAMURA_CANCER_MICROENVIRONMENT_DN	0.744489	0.0101407	0.00032385	5.92e-05	3.4e-06	2.1e-06	2.6e-06
REACTOME_SLC_MEDIATED_TRANSMEMBRANE_TRANSPORT	0.949091	0.00115415	0.00051055	1.6e-05	1.34e-05	1.45e-06	2.62e-06
CAIRO_HEPATOBLASTOMA_UP	0.157636	0.264303	0.00031185	0.000471826	1.4e-06	2.97e-05	2.67e-06
DOANE_RESPONSE_TO_ANDROGEN_DN	0.981824	0.0004516	0.00129975	1.87e-05	1.48e-05	1.55e-06	2.81e-06
WP_ALZHEIMERS_DISEASE_AND_MIRNA_EFFECTS	0.921391	0.00063585	0.0003967	7.61e-06	3.4e-06	2.55e-06	2.91e-06
WP_FOCAL_ADHESION_PI3KAKTMTORSIGNALING_PATHWAY	0.945834	0.0762807	1.35e-05	1.3e-05	7.95e-05	1.5e-06	2.94e-06
IVANOVA_HEMATOPOIESIS_STEM_CELL_LONG_TERM	0.759565	0.0921895	1.27e-05	1.4e-05	5.9e-06	2.05e-06	3.04e-06
YAGI_AML_WITH_11Q23_REARRANGED	0.935685	0.12856	4.25e-06	6.22e-06	3.35e-06	2.9e-06	3.11e-06
CHEN_HOXA5_TARGETS_9HR_UP	0.805297	5.74e-05	0.0211154	5.89e-05	5.05e-06	2.25e-06	3.11e-06
ALFANO_MYC_TARGETS	0.926431	0.00345195	8.28e-05	6.56e-06	7.15e-06	2.05e-06	3.19e-06
BLANCO_MELO_BRONCHIAL_EPITHELIAL_CELLS_INFLUENZA_A_DEL_NS1_INFECTION_DN	0.920063	0.0015702	0.0007887	3.18e-05	9.45e-06	2e-06	3.3e-06
RATTENBACHER_BOUND_BY_CELF1	0.880032	0.0363615	6.3e-06	3.52e-06	4.35e-05	1.85e-06	3.55e-06
REACTOME_CS_DS_DEGRADATION	0.17309	2.18e-05	0.310588	0.000444439	2.55e-06	5.9e-06	3.56e-06
IBRAHIM_NRF2_DOWN	0.899563	0.0008415	0.00028625	6.95e-06	1.15e-05	2.15e-06	3.62e-06
RODRIGUES_THYROID_CARCINOMA_ANAPLASTIC_DN	0.759463	0.129772	0.00019675	0.000246793	2.5e-06	6.75e-06	3.65e-06
KEGG_MAPK_SIGNALING_PATHWAY	0.977625	0.00447385	6.25e-05	6.15e-06	1.34e-05	2.2e-06	3.78e-06
TONKS_TARGETS_OF_RUNX1_RUNX1T1_FUSION_MONOCYTE_UP	0.665256	0.0001873	0.0095877	6.87e-05	2.85e-06	6.7e-06	4e-06
WP_S1P_RECEPTOR_SIGNAL_TRANSDUCTION	0.637389	0.00059755	0.00023205	4.23e-06	0.0001925	2.05e-06	4.06e-06
REACTOME_GLYCOSAMINOGLYCAN_METABOLISM	0.815221	3.6e-06	0.068106	2.06e-05	1.06e-05	2.55e-06	4.11e-06
REACTOME_RESOLUTION_OF_SISTER_CHROMATID_COHESION	0.984862	0.0262028	0.0001075	4.26e-05	0.0002895	2.15e-06	4.27e-06
IBRAHIM_NRF2_UP	0.959603	0.0206255	0.000705499	0.000218877	2.2e-06	0.0004915	4.38e-06
REACTOME_SIGNALING_BY_WNT	0.996842	0.634063	9.5e-07	3.97e-06	0.0001335	2.3e-06	4.52e-06
MEISSNER_NPC_HCP_WITH_H3_UNMETHYLATED	0.949137	0.00644955	0.00219895	0.000270237	5.98e-05	2.35e-06	4.52e-06
WP_GLYCOSYLATION_AND_RELATED_CONGENITAL_DEFECTS	0.349053	0.0241837	7.15e-06	2.75e-06	0.0001155	2.35e-06	4.61e-06
REACTOME_CELLULAR_RESPONSE_TO_CHEMICAL_STRESS	0.758618	0.00535565	0.0001006	1.13e-05	7.4e-06	3.5e-06	4.75e-06
YAGI_AML_SURVIVAL	0.932887	0.0031213	0.00139175	9.71e-05	1.03e-05	3.15e-06	4.83e-06
NAKAMURA_TUMOR_ZONE_PERIPHERAL_VS_CENTRAL_UP	0.992337	0.154234	6.05e-06	9.94e-06	0.000304	2.45e-06	4.86e-06
HAN_SATB1_TARGETS_UP	0.999893	0.00839255	4.6e-06	8.03e-07	3.65e-06	7.3e-06	4.87e-06
REACTOME_CHONDROITIN_SULFATE_DERMATAN_SULFATE_METABOLISM	0.255129	3.6e-06	0.577589	0.000271652	3.65e-06	7.3e-06	4.87e-06
LU_EZH2_TARGETS_DN	0.987305	0.0310121	0.00019955	8.81e-05	4.75e-06	5.2e-06	4.96e-06
CHYLA_CBFA2T3_TARGETS_DN	0.312461	0.000137	0.003363	1.69e-05	9.3e-06	3.65e-06	5.24e-06
BLANCO_MELO_MERS_COV_INFECTION_MCR5_CELLS_UP	0.494666	0.0010215	0.0016315	4.56e-05	2.7e-06	0.000225	5.34e-06
WP_MESODERMAL_COMMITMENT_PATHWAY	0.832641	0.0237456	0.0001182	4.33e-05	2.83e-05	3e-06	5.42e-06
INGRAM_SHH_TARGETS_UP	0.623844	0.0813824	0.0255815	0.0180646	2.8e-06	0.000239	5.54e-06
NAGASHIMA_NRG1_SIGNALING_UP	0.537286	0.009217	0.0024278	0.000390268	5.5e-06	5.7e-06	5.6e-06
CREIGHTON_ENDOCRINE_THERAPY_RESISTANCE_2	0.635141	0.00714725	0.00058765	8.03e-05	9.1e-05	3.2e-06	6.18e-06
WANG_CISPLATIN_RESPONSE_AND_XPC_DN	0.29467	0.00595155	0.0029821	0.000316707	1.2e-05	4.25e-06	6.28e-06
MCCLUNG_CREB1_TARGETS_UP	0.875917	0.195416	8.2e-05	0.00014149	3.2e-06	0.000175	6.29e-06
PLASARI_TGFB1_SIGNALING_VIA_NFIC_1HR_DN	0.689489	0.00199025	0.0115676	0.000559118	3.55e-06	3.71e-05	6.48e-06
PEDRIOLI_MIR31_TARGETS_DN	0.81478	0.00767199	0.001309	0.000186118	3.35e-06	0.0002355	6.61e-06
WANG_TUMOR_INVASIVENESS_DN	0.672678	0.00283095	0.00086555	5.61e-05	2.3e-05	3.9e-06	6.67e-06
PID_LYSOPHOSPHOLIPID_PATHWAY	0.989168	0.00023385	0.00020515	1.7e-06	3.37e-05	3.8e-06	6.83e-06
MULLIGHAN_NPM1_MUTATED_SIGNATURE_1_DN	0.311033	0.0175725	0.0170825	0.00401496	3.45e-06	0.000372	6.84e-06
HAN_SATB1_TARGETS_DN	0.999253	0.116099	4.72e-05	5.84e-05	4.5e-06	1.45e-05	6.87e-06
TOYOTA_TARGETS_OF_MIR34B_AND_MIR34C	0.98958	0.005313	0.000531499	5.76e-05	3.6e-06	8.85e-05	6.92e-06
REACTOME_DISEASES_OF_METABOLISM	0.510498	0.00012005	0.00923965	4.54e-05	7.55e-06	6.7e-06	7.1e-06
REACTOME_ARMS_MEDIATED_ACTIVATION	0.509547	0.0115016	0.0004434	8.8e-05	3.8e-06	5.86e-05	7.14e-06
YAGI_AML_WITH_T_8_21_TRANSLOCATION	0.439542	0.749815	4.15e-06	1.7e-05	1.32e-05	4.9e-06	7.15e-06
KIM_GASTRIC_CANCER_CHEMOSENSITIVITY	0.441109	0.153163	7.42e-05	0.000107046	1.31e-05	5e-06	7.24e-06
REACTOME_REGULATION_OF_LIPID_METABOLISM_BY_PPARALPHA	0.902411	0.0227037	0.0001532	5.37e-05	0.000324	3.7e-06	7.32e-06
REACTOME_RRNA_PROCESSING	0.784519	0.00603449	0.0116515	0.00132831	3.75e-06	0.0003155	7.41e-06
WP_G_PROTEIN_SIGNALING_PATHWAYS	0.909497	0.0001019	0.0024421	1.02e-05	6.55e-05	3.95e-06	7.45e-06
REACTOME_MITOTIC_PROMETAPHASE	0.997383	0.005196	0.00029625	3.19e-05	2.16e-05	4.5e-06	7.45e-06
REACTOME_BIOSYNTHESIS_OF_THE_N_GLYCAN_PRECURSOR_DOLICHOL_LIPID_LINKED_OLIGOSACCHARIDE_LLO_AND_TRANSFER_TO_A_NASCENT_PROTEIN	0.850095	0.0410109	6.8e-06	4.16e-06	0.0002445	3.8e-06	7.48e-06
WP_SEROTONIN_HTR1_GROUP_AND_FOS_PATHWAY	0.248805	0.0138488	0.00016905	3.57e-05	0.000154	3.95e-06	7.7e-06
GLASS_IGF2BP1_CLIP_TARGETS_KNOCKDOWN_DN	0.744139	0.0990751	0.00062855	0.000618546	4.45e-05	4.3e-06	7.84e-06
GINESTIER_BREAST_CANCER_20Q13_AMPLIFICATION_DN	0.372404	0.00031985	0.00253325	2.65e-05	2.06e-05	4.95e-06	7.98e-06
KOYAMA_SEMA3B_TARGETS_UP	0.322763	0.0013565	0.012113	0.000407845	4.3e-06	8.7e-05	8.19e-06
UDAYAKUMAR_MED1_TARGETS_UP	0.734407	0.181932	9.51e-05	0.000155328	0.0003295	4.15e-06	8.2e-06
WP_NEUROINFLAMMATION_AND_GLUTAMATERGIC_SIGNALING	0.926344	0.00032285	0.0022693	2.49e-05	6.55e-06	1.17e-05	8.41e-06
OISHI_CHOLANGIOMA_STEM_CELL_LIKE_DN	0.151257	0.0846554	0.0001925	0.000135813	4.05e-05	4.7e-06	8.42e-06
BENPORATH_ES_CORE_NINE_CORRELATED	0.636048	0.0108818	0.0025092	0.000460065	9.15e-06	8.05e-06	8.56e-06
WP_ENVELOPE_PROTEINS_AND_THEIR_POTENTIAL_ROLES_IN_EDMD_PHYSIOPATHOLOGY	0.478226	0.00336545	0.0003278	2.45e-05	2.95e-05	5.05e-06	8.62e-06
DARWICHE_PAPILLOMA_RISK_LOW_DN	0.863716	0.00295815	0.00159825	0.000106613	1.48e-05	6.2e-06	8.75e-06
ONKEN_UVEAL_MELANOMA_DN	0.964512	0.00237295	0.0008271	4.66e-05	6.25e-05	4.8e-06	8.92e-06
ONDER_CDH1_TARGETS_2_DN	0.868908	0.00038465	0.0228773	0.000303944	5.25e-05	4.9e-06	8.96e-06
CHEMNITZ_RESPONSE_TO_PROSTAGLANDIN_E2_DN	0.627591	0.0257125	0.00018735	7.17e-05	5.45e-06	3.01e-05	9.23e-06
MATSUDA_NATURAL_KILLER_DIFFERENTIATION	0.968601	0.126034	0.0002434	0.000296255	5.55e-06	2.79e-05	9.26e-06
REACTOME_TRANSLATION	0.906133	0.0596114	0.0012825	0.000853123	4.85e-06	0.0001355	9.36e-06
SANSOM_APC_TARGETS_DN	0.975686	0.0658607	0.0001186	9.38e-05	2.94e-05	5.65e-06	9.48e-06
BOCHKIS_FOXA2_TARGETS	0.965571	0.0880474	0.000875999	0.000781505	5.2e-06	0.0001215	9.97e-06
PHONG_TNF_RESPONSE_VIA_P38_COMPLETE	0.732419	0.665403	6.73e-05	0.000234414	5.95e-06	3.68e-05	1.02e-05
ENK_UV_RESPONSE_KERATINOCYTE_UP	0.993773	0.00839855	0.0008118	0.000125222	6.95e-06	1.98e-05	1.03e-05
REACTOME_HYALURONAN_UPTAKE_AND_DEGRADATION	0.227286	9.9e-06	0.0242225	1.35e-05	1.6e-05	7.65e-06	1.04e-05
PID_MAPK_TRK_PATHWAY	0.260909	0.106438	1.68e-05	1.83e-05	7.35e-05	5.6e-06	1.04e-05
PID_HDAC_CLASSII_PATHWAY	0.242054	0.00769575	0.00986055	0.00120027	5.8e-06	5.47e-05	1.05e-05
REACTOME_SARS_COV_1_INFECTION	0.912542	0.0176045	0.00013425	3.88e-05	7.75e-06	1.85e-05	1.09e-05
ZHOU_CELL_CYCLE_GENES_IN_IR_RESPONSE_24HR	0.942524	0.0001365	0.00386425	2.08e-05	9.6e-06	1.27e-05	1.1e-05
REACTOME_HYALURONAN_METABOLISM	0.285117	1.2e-05	0.0221946	1.53e-05	2.05e-05	7.5e-06	1.1e-05
VERRECCHIA_RESPONSE_TO_TGFB1_C5	0.3484	5.08e-05	0.0342177	8.48e-05	7.7e-05	5.95e-06	1.1e-05
PID_S1P_S1P1_PATHWAY	0.867352	5.68e-05	0.0079247	2.09e-05	0.000667499	5.6e-06	1.11e-05
RICKMAN_TUMOR_DIFFERENTIATED_WELL_VS_POORLY_UP	0.815845	0.170414	9.54e-05	0.000149138	7.5e-06	2.25e-05	1.12e-05
SENESE_HDAC1_AND_HDAC2_TARGETS_DN	0.720505	0.030144	0.002781	0.00109327	5.95e-06	0.0001095	1.13e-05
BONOME_OVARIAN_CANCER_SURVIVAL_OPTIMAL_DEBULKING	0.655615	0.0901104	0.001722	0.00150839	6e-06	0.000131	1.15e-05
MOREAUX_MULTIPLE_MYELOMA_BY_TACI_UP	0.476037	0.0163049	0.0006078	0.000156138	1.07e-05	1.28e-05	1.17e-05
MULLIGHAN_NPM1_SIGNATURE_3_DN	0.621047	0.0560764	0.0159515	0.00902587	6e-06	0.001059	1.19e-05
TIEN_INTESTINE_PROBIOTICS_24HR_DN	0.387654	0.0183875	8.08e-05	2.37e-05	1.12e-05	1.31e-05	1.21e-05
ULE_SPLICING_VIA_NOVA2	0.908874	0.0417824	0.0001462	8.17e-05	0.0001085	6.45e-06	1.22e-05
PID_MTOR_4PATHWAY	0.814529	0.0004697	0.00728155	0.000110244	1.24e-05	1.21e-05	1.23e-05
JISON_SICKLE_CELL_DISEASE_UP	0.905591	0.00919635	0.00371385	0.000594319	8.15e-06	2.57e-05	1.24e-05
WP_GLYCOSAMINOGLYCAN_DEGRADATION	0.426659	9.1e-06	0.172321	0.000128284	0.000102	6.6e-06	1.24e-05
REACTOME_NEDDYLATION	0.749636	0.124081	4.61e-05	5.99e-05	1.77e-05	1e-05	1.28e-05
YAMAZAKI_TCEB3_TARGETS_DN	0.779083	0.009361	0.0002112	3.67e-05	2.85e-05	8.3e-06	1.29e-05
ZHAN_MULTIPLE_MYELOMA_PR_UP	0.907039	0.283509	0.00024405	0.000504727	1.66e-05	1.08e-05	1.31e-05
SANSOM_APC_TARGETS_REQUIRE_MYC	0.999102	5.1e-06	0.00624155	2.09e-06	1.78e-05	1.11e-05	1.37e-05
WP_REGULATION_OF_ACTIN_CYTOSKELETON	0.898768	7.71e-05	0.0049802	1.68e-05	3.45e-05	8.8e-06	1.4e-05
ACEVEDO_LIVER_CANCER_DN	0.845189	0.00483299	0.000687499	6.87e-05	7.9e-06	7e-05	1.42e-05
PID_S1P_S1P4_PATHWAY	0.791379	3.36e-05	0.00435285	7.23e-06	9.5e-05	7.7e-06	1.42e-05
BASAKI_YBX1_TARGETS_UP	0.997282	0.004406	0.00060135	5.6e-05	1.44e-05	1.51e-05	1.48e-05
MEISSNER_NPC_HCP_WITH_H3K4ME2	0.972089	0.0796386	0.0007063	0.000593149	0.0001635	7.75e-06	1.48e-05
IZADPANAH_STEM_CELL_ADIPOSE_VS_BONE_DN	0.95938	0.00864565	0.00389185	0.000593469	4.21e-05	9e-06	1.48e-05
REACTOME_SEPARATION_OF_SISTER_CHROMATIDS	0.998179	0.113573	6.35e-05	7.64e-05	0.00413996	7.45e-06	1.49e-05
BROWNE_HCMV_INFECTION_6HR_UP	0.91894	0.050881	9.64e-05	6.35e-05	0.000529499	7.55e-06	1.49e-05
YOSHIMURA_MAPK8_TARGETS_DN	0.995781	0.00221755	0.0006466	3.46e-05	1.87e-05	1.26e-05	1.51e-05
ZHOU_INFLAMMATORY_RESPONSE_FIMA_DN	0.976423	0.00051935	0.0070041	0.000115008	0.00127499	7.6e-06	1.51e-05
AMIT_EGF_RESPONSE_480_HELA	0.999046	0.00062745	0.00028885	5.49e-06	0.0002935	8.05e-06	1.57e-05
KEGG_MEDICUS_REFERENCE_DERMATAN_SULFATE_DEGRADATION	0.360087	1.41e-05	0.0596134	5.36e-05	2.54e-05	1.18e-05	1.61e-05
MARTORIATI_MDM4_TARGETS_FETAL_LIVER_UP	0.642526	0.240285	0.00256355	0.0041524	0.0001215	8.7e-06	1.62e-05
WP_ENDODERM_DIFFERENTIATION	0.709441	0.0179552	0.0031009	0.000827175	1.42e-05	1.95e-05	1.65e-05
HUMMERICH_SKIN_CANCER_PROGRESSION_DN	0.124561	0.0022073	0.00170165	6.29e-05	1.92e-05	1.45e-05	1.66e-05
AMBROSINI_FLAVOPIRIDOL_TREATMENT_TP53	0.237375	0.0001825	0.01178	7.3e-05	8.5e-06	0.0003865	1.66e-05
IWANAGA_CARCINOGENESIS_BY_KRAS_UP	0.924941	0.0184925	0.00084425	0.000239657	0.0001715	8.85e-06	1.68e-05
WP_LEUKOCYTEINTRINSIC_HIPPO_PATHWAY_FUNCTIONS	0.0135605	0.004572	0.0115286	0.000225512	1.15e-05	3.28e-05	1.7e-05
ZWANG_EGF_INTERVAL_DN	0.864846	0.437831	8.1e-06	2.56e-05	3.32e-05	1.16e-05	1.72e-05
PID_ER_NONGENOMIC_PATHWAY	0.983077	4e-05	0.00445085	8.58e-06	0.000283	8.95e-06	1.74e-05
RUTELLA_RESPONSE_TO_CSF2RB_AND_IL4_UP	0.277925	0.002386	0.110329	0.00598167	9.05e-06	0.000264	1.75e-05
WANG_LMO4_TARGETS_UP	0.972257	0.102754	0.001658	0.00159399	9.2e-06	0.000197	1.76e-05
CAIRO_LIVER_DEVELOPMENT_DN	0.409758	0.0052646	0.0241688	0.0024156	2.41e-05	1.41e-05	1.78e-05
KEGG_MEDICUS_REFERENCE_N_GLYCAN_PRECURSOR_BIOSYNTHESIS_GLC_6P_TO_MAN_P_DOL	0.157917	0.0099024	8.13e-05	1.16e-05	0.0001177	9.7e-06	1.79e-05
REACTOME_MAPK_FAMILY_SIGNALING_CASCADES	0.993916	0.141488	2.91e-05	4.22e-05	0.00114499	9.15e-06	1.82e-05
ZHU_CMV_24_HR_UP	0.926828	0.00338515	0.00095195	7.12e-05	6.2e-05	1.07e-05	1.83e-05
WP_GASTRIN_SIGNALING_PATHWAY	0.863872	0.0284293	0.00031775	0.000129198	6.2e-05	1.07e-05	1.83e-05
POMEROY_MEDULLOBLASTOMA_PROGNOSIS_UP	0.901812	0.0081848	0.00079455	0.000120166	5.65e-05	1.1e-05	1.84e-05
MIKKELSEN_IPS_LCP_WITH_H3K4ME3	0.849391	0.0002762	0.0031713	3.06e-05	6.85e-05	1.06e-05	1.84e-05
DANG_REGULATED_BY_MYC_UP	0.256716	0.000698499	0.0455265	0.000899826	9.85e-06	0.0002565	1.9e-05
ALCALA_APOPTOSIS	0.651368	0.040814	0.00038635	0.000204471	3.45e-05	1.34e-05	1.93e-05
MOHANKUMAR_HOXA1_TARGETS_UP	0.948827	0.0328554	0.00019015	8.78e-05	1.86e-05	2.07e-05	1.96e-05
PUIFFE_INVASION_INHIBITED_BY_ASCITES_DN	0.739616	0.0002395	0.0118047	0.000104304	0.000125	1.1e-05	2.02e-05
KEGG_GLYCOSAMINOGLYCAN_DEGRADATION	0.44952	1.25e-05	0.224001	0.000230846	3.35e-05	1.5e-05	2.08e-05
WONG_EMBRYONIC_STEM_CELL_CORE	0.970631	0.24284	7.9e-05	0.000157315	1.2e-05	0.000103	2.15e-05
HELLER_HDAC_TARGETS_SILENCED_BY_METHYLATION_UP	0.999763	0.0129459	0.0001089	2.49e-05	1.39e-05	4.97e-05	2.18e-05
WEST_ADRENOCORTICAL_CARCINOMA_VS_ADENOMA_UP	0.562577	0.0030189	0.0003567	2.46e-05	1.81e-05	2.73e-05	2.18e-05
GRESHOCK_CANCER_COPY_NUMBER_UP	0.956657	0.0440868	0.0017205	0.000909549	1.79e-05	2.81e-05	2.19e-05
REACTOME_ORGANELLE_BIOGENESIS_AND_MAINTENANCE	0.951275	0.0006671	0.00463485	9.28e-05	0.0001	1.25e-05	2.23e-05
ZWANG_CLASS_1_TRANSIENTLY_INDUCED_BY_EGF	0.804303	0.310843	0.0012288	0.00243618	1.6e-05	3.8e-05	2.25e-05
MIKKELSEN_ES_LCP_WITH_H3K4ME3	0.953019	0.0020765	0.0001888	9.72e-06	2.62e-05	1.98e-05	2.26e-05
RIZKI_TUMOR_INVASIVENESS_3D_UP	0.429348	0.00469835	0.00319845	0.000298499	7.45e-05	1.33e-05	2.26e-05
PID_TGFBR_PATHWAY	0.936654	0.000548	0.00174845	2.96e-05	3.57e-05	1.66e-05	2.27e-05
ZHOU_CELL_CYCLE_GENES_IN_IR_RESPONSE_6HR	0.945919	0.00164735	0.00088205	3.69e-05	0.0004795	1.17e-05	2.28e-05
KEGG_MEDICUS_PATHOGEN_HCMV_UL33_TO_GNAI_AC_PKA_SIGNALING_PATHWAY	0.731206	0.000398	0.00233445	3.04e-05	0.00043455	1.19e-05	2.32e-05
BOYLAN_MULTIPLE_MYELOMA_C_UP	0.530021	0.020778	0.0033035	0.000974529	1.22e-05	0.000231	2.32e-05
BLANCO_MELO_INFLUENZA_A_INFECTION_A594_CELLS_DN	0.429001	0.0373384	0.00094125	0.000441655	5.6e-05	1.47e-05	2.33e-05
BENPORATH_ES_1	0.986464	0.0199857	0.0027153	0.000788281	8.7e-05	1.35e-05	2.34e-05
PID_PDGFRA_PATHWAY	0.182943	0.0093844	0.025094	0.00324747	1.68e-05	3.99e-05	2.37e-05
EBAUER_TARGETS_OF_PAX3_FOXO1_FUSION_UP	0.846407	0.000999999	0.00851899	0.000238027	1.54e-05	5.15e-05	2.37e-05
REACTOME_METABOLISM_OF_AMINO_ACIDS_AND_DERIVATIVES	0.602704	0.101814	9.35e-05	0.000102043	1.43e-05	6.9e-05	2.38e-05
KEGG_MELANOGENESIS	0.952135	0.0204514	0.00023275	7.43e-05	0.0002495	1.27e-05	2.42e-05
REACTOME_DEFECTIVE_INTRINSIC_PATHWAY_FOR_APOPTOSIS	0.762695	0.00203905	0.001358	6.73e-05	2.23e-05	2.66e-05	2.43e-05
SU_TESTIS	0.400486	0.626344	8.45e-06	3.1e-05	2.15e-05	3e-05	2.51e-05
SHIPP_DLBCL_CURED_VS_FATAL_DN	0.710846	9.87e-05	0.0417269	0.00019005	1.95e-05	3.51e-05	2.51e-05
WANG_SMARCE1_TARGETS_DN	0.908728	0.0022709	0.0018816	0.0001014	5.75e-05	1.61e-05	2.52e-05
DAZARD_UV_RESPONSE_CLUSTER_G6	0.244722	0.114003	0.0006871	0.00065839	3.67e-05	1.94e-05	2.54e-05
MARTIN_VIRAL_GPCR_SIGNALING_UP	0.69891	0.0785393	6.7e-05	6.17e-05	5.65e-05	1.69e-05	2.6e-05
KUMAR_PATHOGEN_LOAD_BY_MACROPHAGES	0.741659	0.0261666	0.0011654	0.00042553	6.15e-05	1.68e-05	2.64e-05
OISHI_CHOLANGIOMA_STEM_CELL_LIKE_UP	0.597849	0.0513814	0.0110625	0.00599429	1.4e-05	0.0004085	2.71e-05
VERRECCHIA_DELAYED_RESPONSE_TO_TGFB1	0.2538	0.00016505	0.0161381	9.49e-05	7.35e-05	1.69e-05	2.75e-05
SCHAEFFER_PROSTATE_DEVELOPMENT_AND_CANCER_BOX4_DN	0.3657	0.012405	0.001236	0.000245291	1.68e-05	7.65e-05	2.75e-05
PID_P38_MK2_PATHWAY	0.179418	0.0053315	0.0124255	0.00104625	1.74e-05	6.63e-05	2.76e-05
REACTOME_PLATELET_ACTIVATION_SIGNALING_AND_AGGREGATION	0.982649	0.00042155	0.0653337	0.000986561	0.0001155	1.59e-05	2.8e-05
VECCHI_GASTRIC_CANCER_EARLY_UP	0.952459	0.861429	1.42e-05	5.86e-05	0.0001205	1.6e-05	2.82e-05
RICKMAN_TUMOR_DIFFERENTIATED_MODERATELY_VS_POORLY_UP	0.214393	0.0552174	0.0044905	0.00229809	1.65e-05	9.75e-05	2.83e-05
JISON_SICKLE_CELL_DISEASE_DN	0.869352	0.00315865	0.0011643	8.22e-05	3.22e-05	2.55e-05	2.85e-05
LEI_MYB_TARGETS	0.999921	0.00890695	0.0010848	0.000174036	0.000598999	1.47e-05	2.87e-05
REACTOME_TOLL_LIKE_RECEPTOR_9_TLR9_CASCADE	0.939482	0.00111685	0.00309575	9.4e-05	0.00221998	1.45e-05	2.89e-05
IWANAGA_CARCINOGENESIS_BY_KRAS_PTEN_UP	0.961454	0.15106	4.81e-05	7.15e-05	3.49e-05	2.52e-05	2.93e-05
GRAESSMANN_APOPTOSIS_BY_SERUM_DEPRIVATION_DN	0.961803	0.0101847	0.003587	0.000621067	0.000351	1.53e-05	2.94e-05
REACTOME_NCAM_SIGNALING_FOR_NEURITE_OUT_GROWTH	0.340024	0.12935	0.0001499	0.000180365	5.75e-05	1.99e-05	2.96e-05
KEGG_GAP_JUNCTION	0.995901	0.0104657	0.00042185	7.86e-05	0.00924491	1.5e-05	3e-05
ROY_WOUND_BLOOD_VESSEL_UP	0.100005	0.00184495	0.0619815	0.0019111	0.000174	1.64e-05	3e-05
KEGG_MEDICUS_VARIANT_MUTATION_INACTIVATED_PROK2_TO_PROK_PRKR_GI_ERK_SIGNALING_PATHWAY	0.504481	0.0001822	0.00443075	3.02e-05	0.00041735	1.57e-05	3.03e-05
RASHI_RESPONSE_TO_IONIZING_RADIATION_3	0.878379	0.0279747	0.0003581	0.000143246	0.000292	1.61e-05	3.06e-05
KEGG_GLYCINE_SERINE_AND_THREONINE_METABOLISM	0.231828	0.00113565	0.0222641	0.000612122	2.2e-05	5.22e-05	3.1e-05
IRITANI_MAD1_TARGETS_DN	0.745814	0.0026525	0.0015593	9.53e-05	0.000107	1.82e-05	3.12e-05
YAUCH_HEDGEHOG_SIGNALING_PARACRINE_DN	0.973177	0.000288	0.0687604	0.000770854	1.87e-05	0.000104	3.17e-05
KEGG_MEDICUS_VARIANT_MUTATION_INACTIVATED_RASD1_TO_CRHR_PKA_ACTH_SIGNALING_PATHWAY	0.742264	0.0005163	0.00247955	4.01e-05	0.00054515	1.65e-05	3.2e-05
MIKKELSEN_MEF_ICP_WITH_H3K27ME3	0.328771	0.0074682	0.00086085	0.000114095	3.38e-05	3.08e-05	3.22e-05
BRUINS_UVC_RESPONSE_VIA_TP53_GROUP_C	0.553948	0.0255146	0.0040541	0.00138508	0.000546499	1.68e-05	3.26e-05
WP_SEROTONIN_RECEPTOR_467_AND_NR3C_SIGNALING	0.160866	0.0128552	0.0004888	8.26e-05	6.8e-05	2.19e-05	3.32e-05
WHITFIELD_CELL_CYCLE_G2_M	0.818123	0.026623	0.002612	0.000939532	2.25e-05	6.5e-05	3.34e-05
WP_ANGIOPOIETINLIKE_PROTEIN_8_REGULATORY_PATHWAY	0.797491	0.0064594	0.00074395	9.35e-05	7.8e-05	2.22e-05	3.46e-05
KEGG_MEDICUS_VARIANT_MUTATION_INACTIVATED_PROKR2_TO_PROK_PRKR_GI_ERK_SIGNALING_PATHWAY	0.689757	0.0001604	0.00454675	2.81e-05	0.00043525	1.84e-05	3.54e-05
CHIANG_LIVER_CANCER_SUBCLASS_UNANNOTATED_DN	0.943952	0.124368	7.45e-06	1.04e-05	8.1e-05	2.28e-05	3.56e-05
PID_ECADHERIN_STABILIZATION_PATHWAY	0.791456	0.00202555	0.00013275	6.73e-06	0.00157498	1.81e-05	3.58e-05
MARTORIATI_MDM4_TARGETS_NEUROEPITHELIUM_UP	0.619665	0.0398365	0.0177545	0.00791374	1.88e-05	0.000421	3.6e-05
MANALO_HYPOXIA_DN	0.953355	0.0347065	0.0004945	0.00023005	1.97e-05	0.0003145	3.72e-05
SENGUPTA_EBNA1_ANTICORRELATED	0.271622	0.0468815	2.48e-05	1.46e-05	0.0002335	2.02e-05	3.73e-05
HUTTMANN_B_CLL_POOR_SURVIVAL_UP	0.640338	0.00756545	0.00279815	0.000386941	4.6e-05	3.21e-05	3.78e-05
HU_GENOTOXIN_ACTION_DIRECT_VS_INDIRECT_24HR	0.863545	0.00016535	0.00977955	6.34e-05	0.00442996	1.93e-05	3.84e-05
GOLDRATH_HOMEOSTATIC_PROLIFERATION	0.99618	3e-05	0.0624606	0.000110625	0.0002515	2.13e-05	3.93e-05
CREIGHTON_ENDOCRINE_THERAPY_RESISTANCE_1	0.986254	0.0248695	0.00590749	0.00196549	2.09e-05	0.0003555	3.96e-05
BURTON_ADIPOGENESIS_6	0.986237	0.24907	4.2e-05	8.76e-05	7.9e-05	2.66e-05	3.98e-05
MORI_SMALL_PRE_BII_LYMPHOCYTE_DN	0.748686	0.00195745	0.0005709	2.76e-05	7.5e-05	2.72e-05	3.99e-05
REACTOME_OPIOID_SIGNALLING	0.99934	0.0003784	0.00297445	3.73e-05	0.00014	2.34e-05	4.02e-05
CHUNG_BLISTER_CYTOTOXICITY_UP	0.634736	0.086991	0.0005852	0.000526805	0.000101	2.56e-05	4.08e-05
SENGUPTA_NASOPHARYNGEAL_CARCINOMA_WITH_LMP1_UP	0.381886	0.0186448	0.0653243	0.0161254	2.06e-05	0.00460995	4.1e-05
PID_A6B1_A6B4_INTEGRIN_PATHWAY	0.945111	0.0003	0.014645	0.000156624	0.0002815	2.24e-05	4.16e-05
YAO_TEMPORAL_RESPONSE_TO_PROGESTERONE_CLUSTER_11	0.877207	0.001323	0.0022885	7.97e-05	3.05e-05	6.8e-05	4.22e-05
REACTOME_RHOV_GTPASE_CYCLE	0.464006	0.03771	0.00084085	0.000401852	0.00540495	2.12e-05	4.22e-05
REACTOME_TNF_SIGNALING	0.990502	0.00730355	0.00024555	3.49e-05	0.000138	2.56e-05	4.33e-05
REACTOME_VOLTAGE_GATED_POTASSIUM_CHANNELS	0.687118	0.0210648	0.0140099	0.00402006	2.2e-05	0.00386996	4.38e-05
KYNG_DNA_DAMAGE_BY_GAMMA_RADIATION	0.925966	8.16e-05	0.232747	0.00112012	0.00017	2.55e-05	4.43e-05
TAKAO_RESPONSE_TO_UVB_RADIATION_UP	0.518302	0.000559999	0.004363	7.51e-05	2.97e-05	9e-05	4.47e-05
LIU_SOX4_TARGETS_DN	0.997995	0.0013443	0.0015403	5.44e-05	0.000291	2.43e-05	4.49e-05
REACTOME_G2_M_CHECKPOINTS	0.954336	0.045643	0.002806	0.00149022	2.85e-05	0.0001055	4.49e-05
WP_PURINERGIC_SIGNALING	0.509405	0.00010475	0.0410222	0.000194157	4.15e-05	4.91e-05	4.5e-05
KEGG_MEDICUS_REFERENCE_PROK_PRKR_GI_ERK_SIGNALING_PATHWAY	0.510473	0.00022015	0.0064755	5.21e-05	0.00048245	2.37e-05	4.53e-05
RICKMAN_METASTASIS_DN	0.433042	0.0228769	0.0033593	0.00104937	0.0003275	2.44e-05	4.54e-05
BOYAULT_LIVER_CANCER_SUBCLASS_G3_UP	0.859762	0.166086	0.0001092	0.00016671	6.8e-05	3.41e-05	4.54e-05
CROONQUIST_IL6_DEPRIVATION_DN	0.758304	0.00115	0.0161765	0.000509895	3.62e-05	6.25e-05	4.58e-05
WHITFIELD_CELL_CYCLE_G2	0.896694	0.00054455	0.0122048	0.000210505	0.000105	2.97e-05	4.63e-05
PID_CXCR4_PATHWAY	0.858132	0.00068695	0.00897765	0.000185632	0.0001785	2.69e-05	4.68e-05
WEST_ADRENOCORTICAL_TUMOR_UP	0.996279	0.490683	0.0003395	0.000936504	2.46e-05	0.000472	4.69e-05
MANNE_COVID19_COMBINED_COHORT_VS_HEALTHY_DONOR_PLATELETS_UP	0.959846	0.0332709	0.00049855	0.000224647	4.1e-05	5.62e-05	4.74e-05
HU_GENOTOXIC_DAMAGE_4HR	0.587951	0.0002278	0.00527405	4.37e-05	0.0001705	2.75e-05	4.74e-05
SUNG_METASTASIS_STROMA_UP	0.671725	0.0070562	0.0008796	0.000118016	0.000962999	2.45e-05	4.78e-05
REACTOME_MITOTIC_SPINDLE_CHECKPOINT	0.954988	0.135298	0.00015195	0.000198579	0.00541495	2.4e-05	4.79e-05
PASQUALUCCI_LYMPHOMA_BY_GC_STAGE_DN	0.844372	0.029698	0.00749149	0.00281088	2.58e-05	0.000351	4.81e-05
MULLIGHAN_NPM1_SIGNATURE_3_UP	0.985893	0.0130284	0.0024316	0.000512749	0.0002625	2.69e-05	4.88e-05
PASQUALUCCI_LYMPHOMA_BY_GC_STAGE_UP	0.590499	0.124529	0.0295197	0.0269657	2.5e-05	0.0178998	4.99e-05
PID_THROMBIN_PAR1_PATHWAY	0.912397	5.38e-05	0.09687	0.000291007	0.0001925	2.91e-05	5.06e-05
LE_EGR2_TARGETS_DN	0.977372	0.0625451	0.00077405	0.000544924	0.000940999	2.63e-05	5.12e-05
VERHAAK_GLIOBLASTOMA_PRONEURAL	0.674143	0.592622	3.19e-05	0.00011001	0.000136	3.19e-05	5.17e-05
YAGI_AML_FAB_MARKERS	0.628109	0.0380165	0.0440895	0.0183835	3.15e-05	0.000146	5.18e-05
BLANCO_MELO_BRONCHIAL_EPITHELIAL_CELLS_INFLUENZA_A_INFECTION_DN	0.93977	0.00101645	0.00860965	0.000243756	0.0002	2.99e-05	5.2e-05
REACTOME_INTRINSIC_PATHWAY_OF_FIBRIN_CLOT_FORMATION	0.709116	0.00864555	0.003867	0.000589499	5.6e-05	4.91e-05	5.23e-05
MYLLYKANGAS_AMPLIFICATION_HOT_SPOT_30	0.242125	0.00604699	0.025078	0.00253302	2.84e-05	0.000368	5.28e-05
RASHI_RESPONSE_TO_IONIZING_RADIATION_5	0.761228	0.690213	1.44e-05	5.54e-05	0.0003265	2.88e-05	5.3e-05
JAZAG_TGFB1_SIGNALING_UP	0.765209	0.0608644	5.4e-05	4.15e-05	4.29e-05	6.95e-05	5.31e-05
PID_ECADHERIN_NASCENT_AJ_PATHWAY	0.743949	0.0015895	0.038131	0.00157987	2.92e-05	0.000311	5.34e-05
WEIGEL_OXIDATIVE_STRESS_RESPONSE	0.200738	0.003956	0.040548	0.0028437	3.92e-05	8.5e-05	5.37e-05
LUCAS_HNF4A_TARGETS_UP	0.253582	0.0400296	0.0384946	0.0151076	2.77e-05	0.00319997	5.5e-05
GROSS_HYPOXIA_VIA_ELK3_UP	0.84305	0.327068	0.0001405	0.000326351	5.8e-05	5.25e-05	5.51e-05
BOQUEST_STEM_CELL_CULTURED_VS_FRESH_UP	0.865187	0.0042085	0.003557	0.000310785	3.15e-05	0.0002185	5.51e-05
SCHLOSSER_SERUM_RESPONSE_UP	0.311219	0.0868788	0.0001679	0.000149434	0.000536999	2.98e-05	5.65e-05
LEIN_MIDBRAIN_MARKERS	0.262395	0.00032135	0.105258	0.00120697	0.000382	3.05e-05	5.66e-05
LIU_VMYB_TARGETS_UP	0.356566	0.0715593	0.0098799	0.00648827	2.87e-05	0.00263997	5.69e-05
MARTINEZ_RESPONSE_TO_TRABECTEDIN_DN	0.932299	0.0767153	0.00040855	0.000342469	0.0001005	4.02e-05	5.74e-05
SHETH_LIVER_CANCER_VS_TXNIP_LOSS_PAM4	0.987149	0.00479845	0.00554845	0.000534343	0.000104	4.02e-05	5.8e-05
REACTOME_NEUROTRANSMITTER_RECEPTORS_AND_POSTSYNAPTIC_SIGNAL_TRANSMISSION	0.973896	0.0270934	0.0004236	0.000164437	0.001063	3e-05	5.84e-05
COLDREN_GEFITINIB_RESISTANCE_UP	0.822209	0.0717679	0.000620499	0.000486788	3.21e-05	0.0003415	5.87e-05
ZWANG_EGF_PERSISTENTLY_UP	0.385012	0.018217	0.00026885	7.55e-05	0.0003005	3.39e-05	6.09e-05
THUM_SYSTOLIC_HEART_FAILURE_DN	0.68244	0.0108245	0.0016255	0.000300223	6.85e-05	5.6e-05	6.16e-05
WANG_LMO4_TARGETS_DN	0.984994	0.140342	3.85e-05	5.49e-05	3.75e-05	0.000179	6.2e-05
REACTOME_REGULATION_OF_NPAS4_GENE_TRANSCRIPTION	0.026133	0.0219873	0.00670205	0.000654834	0.000133	4.11e-05	6.28e-05
SCHAEFFER_PROSTATE_DEVELOPMENT_48HR_UP	0.925922	0.029667	0.0670824	0.0234248	4.04e-05	0.000143	6.31e-05
LIU_OVARIAN_CANCER_TUMORS_AND_XENOGRAFTS_XDGS_UP	0.95363	0.208912	0.00011515	0.000204214	0.000670499	3.32e-05	6.34e-05
KEGG_PARKINSONS_DISEASE	0.950781	0.0435323	0.00076545	0.000414278	0.0001815	3.88e-05	6.39e-05
DACOSTA_UV_RESPONSE_VIA_ERCC3_XPCS_DN	0.873954	0.0115017	0.0008223	0.000162062	0.00148499	3.27e-05	6.41e-05
MARTIN_INTERACT_WITH_HDAC	0.288669	0.0712842	0.0005776	0.000416788	0.000308	3.59e-05	6.44e-05
REACTOME_SUMOYLATION	0.944368	0.00742049	0.001466	0.000202605	3.58e-05	0.000376	6.55e-05
MARTENS_BOUND_BY_PML_RARA_FUSION	0.460638	0.230762	0.0004024	0.000701555	0.000901999	3.43e-05	6.61e-05
WP_PARKINSONS_DISEASE_PATHWAY	0.00596905	0.00601355	0.053165	0.000797195	0.0004075	3.61e-05	6.63e-05
BIOCARTA_GH_PATHWAY	0.218012	0.017297	0.0050815	0.00112011	4.85e-05	0.000107	6.67e-05
DEBIASI_APOPTOSIS_BY_REOVIRUS_INFECTION_UP	0.971314	0.0057429	0.0007491	8.58e-05	0.00126999	3.44e-05	6.7e-05
CHARAFE_BREAST_CANCER_LUMINAL_VS_BASAL_UP	0.860123	0.101214	0.002216	0.00207674	3.97e-05	0.000283	6.96e-05
PID_RET_PATHWAY	0.158976	0.0110995	0.000721999	0.000107271	9.15e-05	5.8e-05	7.1e-05
FLECHNER_PBL_KIDNEY_TRANSPLANT_OK_VS_DONOR_UP	0.593668	0.000247	0.0476685	0.000459205	6.2e-05	8.8e-05	7.27e-05
REACTOME_DEATH_RECEPTOR_SIGNALING	0.862379	0.0062554	0.000299	3.73e-05	0.0003155	4.14e-05	7.32e-05
LIU_CMYB_TARGETS_UP	0.334086	0.046192	0.0017475	0.000904924	3.8e-05	0.0010585	7.34e-05
IBRAHIM_NRF1_DOWN	0.952191	0.029537	0.000108	4.69e-05	0.000114	5.7e-05	7.6e-05
KEGG_MEDICUS_REFERENCE_GF_RTK_RAS_ERK_SIGNALING_PATHWAY	0.96596	0.140735	2.05e-05	3.01e-05	8.05e-05	7.35e-05	7.69e-05
YANG_BCL3_TARGETS_UP	0.956703	0.0182705	0.0053495	0.00142323	7.8e-05	7.65e-05	7.72e-05
MORI_IMMATURE_B_LYMPHOCYTE_DN	0.887824	0.0768663	0.00054225	0.00044946	0.00179498	3.95e-05	7.73e-05
BENPORATH_NOS_TARGETS	0.939012	0.021953	0.000675999	0.000220222	5.25e-05	0.000164	7.95e-05
CROONQUIST_NRAS_SIGNALING_DN	0.633765	0.0020535	0.000649999	3.26e-05	7.5e-05	8.6e-05	8.01e-05
BROWNE_HCMV_INFECTION_1HR_DN	0.368572	0.394109	0.00098025	0.00216866	0.0003405	4.54e-05	8.02e-05
MITSIADES_RESPONSE_TO_APLIDIN_UP	0.997145	0.00769749	0.0018665	0.000264107	6.1e-05	0.0001185	8.05e-05
KIM_WT1_TARGETS_UP	0.373568	0.427592	0.002381	0.00517925	5.3e-05	0.0001685	8.06e-05
DURAND_STROMA_S_UP	0.943152	0.0224205	0.016306	0.00487489	0.0001145	6.25e-05	8.09e-05
BANDRES_RESPONSE_TO_CARMUSTIN_MGMT_48HR_DN	0.91821	0.00402	0.006854	0.000574207	0.0004945	4.41e-05	8.1e-05
ROSS_AML_WITH_PML_RARA_FUSION	0.446877	0.0001985	0.035553	0.000277816	7.65e-05	8.65e-05	8.12e-05
REACTOME_RESPIRATORY_ELECTRON_TRANSPORT	0.888608	0.1035	0.00034535	0.000360568	0.000256	4.82e-05	8.12e-05
YAO_TEMPORAL_RESPONSE_TO_PROGESTERONE_CLUSTER_12	0.119293	0.0048225	0.03007	0.00202857	5.6e-05	0.0001485	8.13e-05
REACTOME_DISEASES_OF_PROGRAMMED_CELL_DEATH	0.868684	0.0227325	0.002472	0.000792384	0.000109	6.65e-05	8.26e-05
REACTOME_SYNTHESIS_OF_SUBSTRATES_IN_N_GLYCAN_BIOSYTHESIS	0.694503	0.0117171	7.35e-05	1.57e-05	0.0004895	4.72e-05	8.61e-05
REACTOME_TCF_DEPENDENT_SIGNALING_IN_RESPONSE_TO_WNT	0.959371	0.928313	4.3e-06	1.9e-05	0.000538499	4.69e-05	8.63e-05
MIYAGAWA_TARGETS_OF_EWSR1_ETS_FUSIONS_DN	0.458294	0.034589	0.0502085	0.0193144	0.0002205	5.4e-05	8.68e-05
REACTOME_TRANSCRIPTIONAL_REGULATION_BY_NPAS4	0.241271	0.135232	4.65e-05	5.64e-05	0.000164	5.9e-05	8.68e-05
THEILGAARD_NEUTROPHIL_AT_SKIN_WOUND_UP	0.88376	0.0124405	0.00689199	0.00136805	5e-05	0.000367	8.8e-05
REACTOME_FORMATION_OF_THE_BETA_CATENIN_TCF_TRANSACTIVATING_COMPLEX	0.17736	0.462646	9.95e-05	0.000230212	8.85e-05	8.85e-05	8.85e-05
PID_ENDOTHELIN_PATHWAY	0.905322	0.000198	0.026408	0.00020635	0.000163	6.1e-05	8.88e-05
DAVICIONI_MOLECULAR_ARMS_VS_ERMS_UP	0.722205	0.0218545	0.001309	0.000415825	5.75e-05	0.000197	8.9e-05
WP_ERK_PATHWAY_IN_HUNTINGTONS_DISEASE	0.482371	0.005054	0.0003945	4.08e-05	0.0003605	5.1e-05	8.94e-05
REACTOME_THE_CITRIC_ACID_TCA_CYCLE_AND_RESPIRATORY_ELECTRON_TRANSPORT	0.970437	0.149676	6.05e-05	8.84e-05	0.0001955	6e-05	9.18e-05
KYNG_DNA_DAMAGE_UP	0.89551	0.000584999	0.137103	0.00284806	0.0001715	6.3e-05	9.21e-05
PID_RHOA_PATHWAY	0.288032	0.000633499	0.0308385	0.000568841	0.0004515	5.15e-05	9.25e-05
WANG_CLIM2_TARGETS_DN	0.893221	0.177583	0.00132499	0.00185446	4.65e-05	0.00886991	9.25e-05
REACTOME_PROCESSING_OF_CAPPED_INTRON_CONTAINING_PRE_MRNA	0.992012	0.0259865	0.002966	0.00104339	0.000589999	5.1e-05	9.39e-05
REACTOME_CYTOPROTECTION_BY_HMOX1	0.608564	0.0510459	0.000932999	0.000561335	7.7e-05	0.0001205	9.4e-05
RASHI_RESPONSE_TO_IONIZING_RADIATION_2	0.727312	0.013257	0.0014525	0.000314561	5.05e-05	0.000735499	9.45e-05
ZHU_CMV_ALL_UP	0.892266	0.0104841	0.00316815	0.000562383	0.0002205	6.04e-05	9.48e-05
PAL_PRMT5_TARGETS_UP	0.905662	0.343261	2.98e-05	7.71e-05	0.0004085	5.36e-05	9.48e-05
SMIRNOV_RESPONSE_TO_IR_6HR_UP	0.863453	0.127746	0.000128	0.000162041	0.0002295	6.05e-05	9.58e-05
ZHOU_CELL_CYCLE_GENES_IN_IR_RESPONSE_2HR	0.732695	9.75e-05	0.03286	0.000145754	0.000426	5.5e-05	9.74e-05
KAAB_HEART_ATRIUM_VS_VENTRICLE_UP	0.552711	0.111579	0.0010785	0.00111584	5.5e-05	0.000457	9.82e-05
ZHONG_RESPONSE_TO_AZACITIDINE_AND_TSA_UP	0.937163	0.0820581	0.0003006	0.000268014	0.000242	6.26e-05	9.95e-05
WP_CIRCADIAN_RHYTHM_GENES	0.856464	0.0518924	0.0004505	0.000283333	0.000742499	5.35e-05	9.98e-05
REACTOME_ADORA2B_MEDIATED_ANTI_INFLAMMATORY_CYTOKINES_PRODUCTION	0.955079	0.0001285	0.010529	5.55e-05	0.00142999	5.2e-05	0.000100351
REACTOME_PTK6_REGULATES_RHO_GTPASES_RAS_GTPASE_AND_MAP_KINASES	0.715675	0.0032175	0.004349	0.000307009	0.0001025	9.9e-05	0.00010072
REACTOME_ESTROGEN_DEPENDENT_NUCLEAR_EVENTS_DOWNSTREAM_OF_ESR_MEMBRANE_SIGNALING	0.189484	0.0263545	0.002007	0.000596356	0.00024	6.7e-05	0.000104756
WP_GENES_TARGETED_BY_MIRNAS_IN_ADIPOCYTES	0.139655	0.022118	0.00610299	0.00138615	0.000469	6.1e-05	0.000107958
WP_THERMOGENESIS	0.991898	0.128229	0.0001095	0.000139977	0.0004195	6.2e-05	0.000108033
COLLIS_PRKDC_SUBSTRATES	0.0378275	0.0706224	0.015352	0.00421027	8.85e-05	0.0001395	0.000108296
REACTOME_UB_SPECIFIC_PROCESSING_PROTEASES	0.997393	0.0214785	0.0004615	0.000149688	0.000829499	5.8e-05	0.000108419
BAELDE_DIABETIC_NEPHROPATHY_UP	0.332232	4e-05	0.341279	0.000966113	0.000157	8.45e-05	0.000109867
KEGG_ALZHEIMERS_DISEASE	0.998123	0.113211	0.0002015	0.000229668	0.000609499	6.1e-05	0.000110901
HUANG_DASATINIB_RESISTANCE_DN	0.548145	0.014397	0.00863545	0.00189105	0.00345496	5.65e-05	0.000111182
VERHAAK_AML_WITH_NPM1_MUTATED_DN	0.846015	0.003449	0.010006	0.000742938	9.9e-05	0.000129	0.000112026
SETLUR_PROSTATE_CANCER_TMPRSS2_ERG_FUSION_UP	0.611884	0.0366085	0.003762	0.00168082	6.6e-05	0.000374	0.0001122
JINESH_BLEBBISHIELD_TRANSFORMED_STEM_CELL_SPHERES_DN	0.789131	0.206527	0.001984	0.00298153	0.0003735	6.65e-05	0.000112899
ROSTY_CERVICAL_CANCER_PROLIFERATION_CLUSTER	0.765318	0.0648614	0.001149	0.000815669	0.0001145	0.0001125	0.000113491
KIM_LIVER_CANCER_POOR_SURVIVAL_DN	0.135863	0.153263	0.0009741	0.000926385	0.000623999	6.31e-05	0.00011461
RODWELL_AGING_KIDNEY_UP	0.946694	0.0141685	0.0300545	0.00637682	0.0002935	7.4e-05	0.000118199
WP_CELL_CYCLE	0.960697	0.0128995	0.024386	0.00485041	8.6e-05	0.000189	0.000118211
BENPORATH_OCT4_TARGETS	0.951929	0.0681689	0.00152	0.00110369	0.0001835	8.75e-05	0.000118496
QI_PLASMACYTOMA_UP	0.255427	0.0825442	0.109989	0.0657139	6.09e-05	0.00272497	0.000119137
REACTOME_POTASSIUM_CHANNELS	0.899707	0.046606	0.0022185	0.00120795	7.5e-05	0.0002955	0.000119636
REACTOME_ONCOGENIC_MAPK_SIGNALING	0.759113	0.11112	0.0001515	0.000172639	0.0002755	7.75e-05	0.00012097
FIGUEROA_AML_METHYLATION_CLUSTER_3_UP	0.893912	0.0512159	0.001267	0.000756123	0.000106	0.0001435	0.000121932
WP_HIPPO_SIGNALING_REGULATION_PATHWAYS	0.988495	1.45e-05	0.169187	0.00018872	0.000176	9.35e-05	0.000122122
BURTON_ADIPOGENESIS_3	0.809532	0.00513149	0.0029585	0.000302632	0.0001435	0.0001075	0.000122918
WP_MAPK_CASCADE	0.783876	0.0577486	8.71e-05	6.32e-05	0.00374996	6.3e-05	0.000123918
MIKKELSEN_ES_ICP_WITH_H3K4ME3_AND_H3K27ME3	0.192034	0.0010745	0.037248	0.00094404	0.00267997	6.35e-05	0.00012406
FULCHER_INFLAMMATORY_RESPONSE_LECTIN_VS_LPS_DN	0.884221	0.331064	0.0001845	0.000425258	0.000205	8.9e-05	0.000124116
SESTO_RESPONSE_TO_UV_C5	0.990346	0.024641	0.0020685	0.000708256	0.000338	7.7e-05	0.000125426
CHIANG_LIVER_CANCER_SUBCLASS_PROLIFERATION_DN	0.556841	0.0010845	0.233789	0.00823052	0.000459	7.3e-05	0.000125966
ISSAEVA_MLL2_TARGETS	0.978084	0.000416	0.0414745	0.000602786	0.0004095	7.55e-05	0.000127494
MANNE_COVID19_NONICU_VS_HEALTHY_DONOR_PLATELETS_UP	0.890086	0.133613	0.000956499	0.00113073	7.45e-05	0.000463	0.000128348
GENTILE_UV_RESPONSE_CLUSTER_D4	0.394122	0.0040325	0.0225245	0.0018317	0.0003555	7.85e-05	0.000128602
REACTOME_SIGNALING_BY_HEDGEHOG	0.949091	0.152404	1.5e-05	2.36e-05	0.0001105	0.0001565	0.000129537
REACTOME_RAB_GEFS_EXCHANGE_GTP_FOR_GDP_ON_RABS	0.967081	0.0046109	0.0409555	0.00381585	0.00149998	6.81e-05	0.000130285
LE_EGR2_TARGETS_UP	0.514324	0.299115	0.000201	0.000430425	0.0002225	9.25e-05	0.000130674
EPPERT_HSC_R	0.754833	0.001961	0.138034	0.00715508	7.2e-05	0.000714499	0.000130817
LIU_PROSTATE_CANCER_UP	0.276393	0.304733	0.0653884	0.0853396	7.05e-05	0.000947999	0.00013124
WP_RETT_SYNDROME_CAUSING_GENES	0.962768	0.0012395	0.021176	0.00071205	0.0001825	0.0001025	0.000131272
KEGG_UBIQUITIN_MEDIATED_PROTEOLYSIS	0.92391	0.00501599	0.00657849	0.000654493	0.000156	0.0001135	0.000131399
ZWANG_DOWN_BY_2ND_EGF_PULSE	0.40264	0.233305	0.000615499	0.00104163	0.0001925	0.0001	0.000131624
CHIARADONNA_NEOPLASTIC_TRANSFORMATION_CDC25_DN	0.898137	0.00037	0.0576124	0.000778009	0.0001665	0.000114	0.000135337
REACTOME_CIRCADIAN_CLOCK	0.736148	0.00922649	0.000757999	0.000126031	0.00028	8.95e-05	0.000135643
YEMELYANOV_GR_TARGETS_DN	0.0947829	0.035751	0.0131725	0.00354279	0.000238	9.6e-05	0.000136814
MIKKELSEN_MCV6_LCP_WITH_H3K4ME3	0.614093	0.0020375	0.00850899	0.000417656	0.000245	9.55e-05	0.00013743
GAVIN_FOXP3_TARGETS_CLUSTER_T7	0.455139	0.001903	0.0681489	0.0032597	9.6e-05	0.0002445	0.000137868
REACTOME_PROLONGED_ERK_ACTIVATION_EVENTS	0.754411	0.00585349	0.0014665	0.000168258	0.0001085	0.000194	0.000139167
DURCHDEWALD_SKIN_CARCINOGENESIS_UP	0.654139	0.0004755	0.105728	0.00182148	0.000292	9.15e-05	0.000139338
GARGALOVIC_RESPONSE_TO_OXIDIZED_PHOSPHOLIPIDS_PURPLE_DN	0.174853	0.194728	0.00215498	0.00251045	7.25e-05	0.00202498	0.000139988
SCHAEFFER_PROSTATE_DEVELOPMENT_48HR_DN	0.909119	0.374902	0.003412	0.00698902	9.25e-05	0.000292	0.000140494
REACTOME_REGULATION_OF_NPAS4_GENE_EXPRESSION	0.114748	0.0573534	0.0013185	0.000583613	0.0002815	9.85e-05	0.000145935
VILLANUEVA_LIVER_CANCER_KRT19_UP	0.969523	0.143922	0.0002535	0.000337239	0.0001565	0.00014	0.000147791
MIZUSHIMA_AUTOPHAGOSOME_FORMATION	0.20596	0.000181	0.485387	0.00452135	0.000289	0.0001005	0.000149137
WP_PRION_DISEASE_PATHWAY	0.228445	0.0401185	0.000302	0.000138536	0.000590499	8.55e-05	0.000149372
WP_TRANSLATION_FACTORS	0.202023	0.244973	0.00380996	0.00516012	7.7e-05	0.00281997	0.000149907
ABDELMOHSEN_ELAVL4_TARGETS	0.302152	0.010421	0.0011985	0.000201364	0.000253	0.000111	0.000154302
REACTOME_HATS_ACETYLATE_HISTONES	0.891166	0.182237	3.9e-05	6.65e-05	0.0001085	0.000269	0.00015463
PID_SYNDECAN_4_PATHWAY	0.837456	0.001421	0.0920909	0.00364472	0.0003885	9.7e-05	0.00015524
HORIUCHI_WTAP_TARGETS_UP	0.485005	0.0808942	0.0577794	0.0384302	8e-05	0.00409996	0.000156938
TSENG_IRS1_TARGETS_UP	0.549282	0.018229	0.00707449	0.0018542	0.00231998	8.15e-05	0.000157468
KEGG_TIGHT_JUNCTION	0.742145	0.0030905	0.00923749	0.00062976	0.000546499	9.3e-05	0.000158951
KONG_E2F1_TARGETS	0.54196	0.156184	0.00191	0.00239442	9.15e-05	0.000614999	0.000159299
WP_NONALCOHOLIC_FATTY_LIVER_DISEASE	0.861225	0.523033	4.5e-05	0.00014377	0.0002925	0.0001105	0.000160403
SCHLINGEMANN_SKIN_CARCINOGENESIS_TPA_UP	0.618401	0.0004995	0.0320765	0.000531536	0.00239998	8.3e-05	0.000160451
WP_JOUBERT_SYNDROME	0.472783	0.225504	0.000864999	0.00142555	0.000163	0.000163	0.000163
BRUINS_UVC_RESPONSE_VIA_TP53_GROUP_D	0.567343	0.003414	0.0372705	0.00275623	0.000109	0.0003235	0.000163059
SCHWAB_TARGETS_OF_BMYB_POLYMORPHIC_VARIANTS_DN	0.156875	0.100613	0.0031875	0.00227255	0.000106	0.0003565	0.000163412
RODWELL_AGING_KIDNEY_NO_BLOOD_DN	0.157758	0.280672	0.00905991	0.0115879	8.35e-05	0.00641994	0.000164856
FARMER_BREAST_CANCER_APOCRINE_VS_LUMINAL	0.983267	0.004396	0.00523099	0.000470902	9.75e-05	0.000562499	0.000166193
COLDREN_GEFITINIB_RESISTANCE_DN	0.636588	0.151448	0.003249	0.00388459	9.6e-05	0.000618999	0.000166221
REACTOME_RAB_REGULATION_OF_TRAFFICKING	0.889631	0.003748	0.0141445	0.00111948	0.0003955	0.000106	0.00016719
PID_CERAMIDE_PATHWAY	0.78911	0.123581	0.0002115	0.000255629	0.000760999	9.4e-05	0.000167331
REACTOME_MRNA_SPLICING	0.995754	0.00414	0.00702899	0.000602364	0.0010555	9.15e-05	0.000168401
MCBRYAN_PUBERTAL_BREAST_4_5WK_UP	0.705756	0.124503	0.00618199	0.00626828	0.000537999	0.0001015	0.00017078
KAYO_AGING_MUSCLE_UP	0.904446	0.004596	0.00851249	0.000789809	0.000312	0.000118	0.000171237
FOURNIER_ACINAR_DEVELOPMENT_LATE_2	0.928074	0.00511599	0.000889999	9.27e-05	0.000549499	0.0001025	0.000172772
REACTOME_RESPIRATORY_ELECTRON_TRANSPORT_ATP_SYNTHESIS_BY_CHEMIOSMOTIC_COUPLING_AND_HEAT_PRODUCTION_BY_UNCOUPLING_PROTEINS	0.901756	0.109351	0.000362	0.000391859	0.0004665	0.0001105	0.000178677
KEGG_MEDICUS_REFERENCE_EP_NE_ADRB_PI3K_SIGNALING_PATHWAY	0.329599	0.0002402	0.0371587	0.000326606	0.0005937	0.00010615	0.000180099
KEGG_CARDIAC_MUSCLE_CONTRACTION	0.28207	0.0731479	0.000832999	0.000599576	0.000167	0.0001955	0.000180129
MEISSNER_NPC_HCP_WITH_H3K4ME3_AND_H3K27ME3	0.979689	0.159006	0.0020145	0.00256161	0.00249497	9.4e-05	0.000181174
KASLER_HDAC7_TARGETS_1_UP	0.553915	0.012196	0.0142555	0.00273296	0.000118	0.000402	0.000182446
REACTOME_G_PROTEIN_MEDIATED_EVENTS	0.973104	8.75e-05	0.032646	0.000132477	0.0003295	0.0001285	0.000184894
MIKKELSEN_ES_ICP_WITH_H3K27ME3	0.0825069	0.0022355	0.012788	0.000399706	0.00120999	0.0001005	0.000185585
PID_PI3K_PLC_TRK_PATHWAY	0.986976	0.018362	0.0019215	0.000529047	0.000149	0.000251	0.000186995
REACTOME_TRNA_PROCESSING	0.659851	0.147997	0.000567999	0.000738385	0.000628999	0.0001105	0.000187977
WP_DNA_REPAIR_PATHWAYS_FULL_NETWORK	0.575059	0.0475245	0.00913991	0.0047279	9.65e-05	0.00459995	0.000189034
WP_PDGFRBETA_PATHWAY	0.227199	0.0536894	0.018196	0.00873545	0.0002435	0.000155	0.000189423
MAGRANGEAS_MULTIPLE_MYELOMA_IGG_VS_IGA_UP	0.0875044	0.0752819	0.021105	0.00901602	0.0003825	0.000127	0.000190687
WP_AUTOPHAGY	0.349815	0.0003735	0.16499	0.00236713	0.000222	0.000168	0.000191261
BORCZUK_MALIGNANT_MESOTHELIOMA_DN	0.684003	0.0003355	0.028089	0.000336966	0.0002875	0.0001435	0.000191444
AMIT_EGF_RESPONSE_240_HELA	0.783272	0.775651	4.35e-05	0.000163962	0.00129999	0.0001035	0.000191735
KEGG_GLYCOSAMINOGLYCAN_BIOSYNTHESIS_KERATAN_SULFATE	0.582484	0.002271	0.002616	0.000140139	0.0002075	0.000179	0.000192199
PID_ANGIOPOIETIN_RECEPTOR_PATHWAY	0.838203	0.00612649	0.031962	0.00367227	0.000788999	0.00011	0.000193081
PID_PS1_PATHWAY	0.817494	0.0963999	0.0001665	0.000170901	0.000202	0.000185	0.000193126
BOYAULT_LIVER_CANCER_SUBCLASS_G123_DN	0.155384	0.000182	0.475914	0.00404065	0.000517999	0.000119	0.000193538
WP_PDGF_PATHWAY	0.284341	0.021298	0.0226695	0.00597406	0.00126999	0.000105	0.000193963
JINESH_BLEBBISHIELD_VS_LIVE_CONTROL_UP	0.737502	0.12363	0.00048	0.000557676	0.0003515	0.000134	0.000194031
WELCSH_BRCA1_TARGETS_DN	0.979363	0.010171	0.001549	0.000273179	0.0001525	0.000292	0.00020036
NABA_ECM_REGULATORS	0.905699	0.000965999	0.169005	0.00526174	0.0002185	0.0001925	0.000204677
KEGG_MEDICUS_ENV_FACTOR_NICOTINE_NNK_TO_PI3K_SIGNALING_PATHWAY	0.400067	0.00026265	0.038542	0.00037511	0.0006578	0.0001223	0.000206253
REACTOME_MITOCHONDRIAL_BIOGENESIS	0.946225	0.0002095	0.015278	0.000122084	0.000561499	0.000128	0.000208476
REACTOME_SIGNALING_BY_HIPPO	0.0102499	0.0742093	0.0781992	0.0103262	0.0001055	0.00877491	0.000208494
SHEN_SMARCA2_TARGETS_DN	0.937191	0.0146149	0.00394996	0.000897072	0.00011	0.00277997	0.000211626
WP_SRF_AND_MIRS_IN_SMOOTH_MUSCLE_DIFFERENTIATION_AND_PROLIFERATION	0.129642	0.0660259	0.00946799	0.00449287	0.0004885	0.0001365	0.000213377
FLECHNER_PBL_KIDNEY_TRANSPLANT_REJECTED_VS_OK_DN	0.419707	0.0010165	0.0176965	0.00049499	0.00150998	0.000115	0.000213723
JIANG_AGING_CEREBRAL_CORTEX_DN	0.90396	0.72958	6e-06	2.45e-05	0.0002255	0.000206	0.000215309
WP_PROXIMAL_TUBULE_TRANSPORT	0.137883	0.000428	0.0581424	0.000650401	0.00170498	0.000117	0.000218973
BIOCARTA_PPARA_PATHWAY	0.97065	0.0216485	0.000709499	0.000228336	0.0111149	0.000111	0.000219806
STAMBOLSKY_RESPONSE_TO_VITAMIN_D3_UP	0.614835	0.206779	0.000939499	0.00147539	0.000879499	0.0001265	0.000221186
REACTOME_SIGNALING_BY_NOTCH	0.991876	0.026191	0.002976	0.00105285	0.00126999	0.000122	0.000222615
KYNG_DNA_DAMAGE_BY_4NQO_OR_UV	0.721006	0.0001145	0.261612	0.00168575	0.00180498	0.000121	0.000226796
REACTOME_SARS_COV_1_HOST_INTERACTIONS	0.982734	0.290527	7.9e-05	0.000176051	0.0002475	0.0002095	0.00022692
SCHUHMACHER_MYC_TARGETS_UP	0.395719	0.010683	0.034098	0.00572547	0.000128	0.001065	0.000228533
WP_MITOCHONDRIAL_COMPLEX_I_ASSEMBLY_MODEL_OXPHOS_SYSTEM	0.86236	0.022189	0.003845	0.00119323	0.0001525	0.000463	0.000229431
REACTOME_DEPOSITION_OF_NEW_CENPA_CONTAINING_NUCLEOSOMES_AT_THE_CENTROMERE	0.735493	0.280629	0.0001395	0.000295421	0.00913491	0.0001165	0.000230066
REACTOME_ACTIVATION_OF_ATR_IN_RESPONSE_TO_REPLICATION_STRESS	0.50022	0.029783	0.014026	0.00510867	0.00183498	0.0001255	0.000234932
KEGG_CELL_CYCLE	0.967329	0.017982	0.0239925	0.00606503	0.0001935	0.000305	0.00023678
PID_S1P_S1P2_PATHWAY	0.917495	0.000221	0.0533629	0.000475196	0.00122999	0.000131	0.000236781
KEGG_GLYCOSPHINGOLIPID_BIOSYNTHESIS_LACTO_AND_NEOLACTO_SERIES	0.405998	0.00687099	0.001321	0.000167555	0.000175	0.00037	0.000237614
LEIN_LOCALIZED_TO_PROXIMAL_DENDRITES	0.236375	0.00604199	0.00494599	0.000501174	0.00112499	0.000133	0.000237877
WP_NUCLEAR_RECEPTORS_METAPATHWAY	0.999792	0.0010185	0.00794249	0.000225032	0.00186998	0.0001275	0.000238723
REACTOME_ALK_MUTANTS_BIND_TKIS	0.849097	0.00104	0.0757019	0.0023324	0.0131149	0.000121	0.000239789
WP_SEROTONIN_RECEPTOR_2_AND_ELKSRFGATA4_SIGNALING	0.161484	0.0840499	0.002598	0.00167041	0.0004535	0.0001635	0.000240347
CHEOK_RESPONSE_TO_HD_MTX_DN	0.266619	0.0730399	0.0004625	0.000336893	0.000986999	0.000137	0.000240603
DURAND_STROMA_NS_UP	0.390305	0.043679	0.0826449	0.0359541	0.000488	0.000164	0.000245497
KEGG_MEDICUS_PATHOGEN_HIV_GP120_TO_CXCR4_GNAI_PI3K_BAD_SIGNALING_PATHWAY	0.466689	0.00028145	0.0544573	0.000580896	0.00067555	0.000151	0.000246829
SOGA_COLORECTAL_CANCER_MYC_UP	0.941561	0.00943899	0.0018865	0.000312593	0.000206	0.000309	0.0002472
REACTOME_PKMTS_METHYLATE_HISTONE_LYSINES	0.80596	0.0815744	0.0003115	0.000276116	0.0003445	0.0001945	0.000248628
HAHTOLA_MYCOSIS_FUNGOIDES_CD4_DN	0.184277	0.192792	0.001489	0.00179031	0.000547999	0.0001615	0.000249477
SWEET_LUNG_CANCER_KRAS_DN	0.979916	0.0463785	0.012054	0.0060783	0.000207	0.0003155	0.000249984
KIM_WT1_TARGETS_12HR_UP	0.800006	0.0003305	0.0914419	0.00117058	0.000441	0.00018	0.000255652
REACTOME_NGF_STIMULATED_TRANSCRIPTION	0.185591	0.042765	0.004304	0.00176268	0.000563499	0.000166	0.000256452
BIOCARTA_FREE_PATHWAY	0.269736	0.00930599	0.001612	0.000240484	0.00125999	0.000144	0.000258461
REACTOME_SYNTHESIS_OF_GDP_MANNOSE	0.0877609	0.00487199	0.0039565	0.00023398	0.00233998	0.0001385	0.000261521
LOPEZ_MESOTHELIOMA_SURVIVAL_UP	0.403757	0.016699	0.0017625	0.00044033	0.000245	0.0002805	0.000261551
JINESH_BLEBBISHIELD_TO_IMMUNE_CELL_FUSION_PBSHMS_UP	0.996122	0.0450295	0.001496	0.000807725	0.000528999	0.0001755	0.000263561
BERTUCCI_INVASIVE_CARCINOMA_DUCTAL_VS_LOBULAR_UP	0.447214	0.000114	0.177078	0.00104001	0.000246	0.000284	0.000263637
WANG_RESPONSE_TO_GSK3_INHIBITOR_SB216763_UP	0.984637	0.190824	0.000848499	0.00127618	0.0001725	0.000559999	0.000263754
REACTOME_RHOA_GTPASE_CYCLE	0.448432	0.000977999	0.0297155	0.000822576	0.000633499	0.000167	0.000264321
MODY_HIPPOCAMPUS_POSTNATAL	0.883501	0.0188455	0.000384	0.000113309	0.00203998	0.0001415	0.000264643
MA_MYELOID_DIFFERENTIATION_UP	0.45384	0.00820399	0.001843	0.000269538	0.00201498	0.000142	0.000265303
GAUSSMANN_MLL_AF4_FUSION_TARGETS_C_UP	0.62564	0.00671249	0.0037945	0.000475552	0.0002535	0.0002815	0.000266767
REACTOME_TRANSCRIPTIONAL_ACTIVATION_OF_MITOCHONDRIAL_BIOGENESIS	0.736062	4.25e-05	0.0679494	0.000161758	0.0004865	0.000184	0.000267012
BASSO_B_LYMPHOCYTE_NETWORK	0.762623	0.002534	0.00928699	0.00054225	0.00201498	0.000143	0.000267048
BHAT_ESR1_TARGETS_VIA_AKT1_UP	0.645484	0.233123	0.00490495	0.00746275	0.0001405	0.00314997	0.000269002
REACTOME_N_GLYCAN_ANTENNAE_ELONGATION_IN_THE_MEDIAL_TRANS_GOLGI	0.507906	0.035461	0.0433455	0.017144	0.0001745	0.000601999	0.00027057
ZHU_CMV_ALL_DN	0.622048	0.0115775	0.0249475	0.00457672	0.0136899	0.000137	0.000271286
REACTOME_MUCOPOLYSACCHARIDOSES	0.743922	0.0002165	0.282117	0.00303766	0.0003875	0.000209	0.000271542
KEGG_HUNTINGTONS_DISEASE	0.984936	0.020685	0.0051865	0.00151386	0.0004895	0.0001895	0.000273226
RODWELL_AGING_KIDNEY_DN	0.176358	0.0354096	0.162483	0.0519625	0.0001385	0.0211398	0.000275199
CAIRO_LIVER_DEVELOPMENT_UP	0.810241	0.101358	0.0027445	0.00254517	0.0001775	0.000641999	0.000278108
KEGG_MEDICUS_REFERENCE_CXCR4_GNAI_PI3K_BAD_SIGNALING_PATHWAY	0.393068	0.000326	0.0543305	0.000640797	0.00080905	0.0001694	0.000280143
PID_TRKR_PATHWAY	0.998612	0.0156315	0.000897499	0.000223613	0.000219	0.0003975	0.000282408
TONKS_TARGETS_OF_RUNX1_RUNX1T1_FUSION_HSC_UP	0.194878	0.00114499	0.154203	0.00453143	0.000149	0.00291997	0.000283532
WP_SUDDEN_INFANT_DEATH_SYNDROME_SIDS_SUSCEPTIBILITY_PATHWAYS	0.848427	0.00571494	0.0275297	0.0030023	0.0001465	0.00618994	0.000286226
PID_HEDGEHOG_GLI_PATHWAY	0.481379	0.001819	0.0022905	0.000101858	0.000527999	0.0001985	0.000288528
PID_AMB2_NEUTROPHILS_PATHWAY	0.812741	0.000991999	0.0571724	0.00167224	0.00274997	0.000153	0.000289872
SASSON_RESPONSE_TO_GONADOTROPHINS_UP	0.991084	0.020107	0.00680399	0.00192899	0.0096199	0.0001485	0.000292486
KEGG_MEDICUS_REFERENCE_N_GLYCAN_BIOSYNTHESIS	0.262635	0.00198495	0.11183	0.00522626	0.0001748	0.00092525	0.000294048
ALCALAY_AML_BY_NPM1_LOCALIZATION_DN	0.746803	0.0130049	0.108539	0.0215717	0.000151	0.00658993	0.000295236
REACTOME_ANTI_INFLAMMATORY_RESPONSE_FAVOURING_LEISHMANIA_PARASITE_INFECTION	0.884249	0.0017265	0.0117245	0.000507143	0.00229498	0.000158	0.000295646
REACTOME_TRANSPORT_TO_THE_GOLGI_AND_SUBSEQUENT_MODIFICATION	0.886296	0.435293	0.000659999	0.00164161	0.000658999	0.000191	0.000296162
PEDRIOLI_MIR31_TARGETS_UP	0.633162	0.0003755	0.0699914	0.000967906	0.00114499	0.0001705	0.000296803
REACTOME_MATURATION_OF_SARS_COV_2_SPIKE_PROTEIN	0.799497	0.0131305	0.0202125	0.00408488	0.0002055	0.000538999	0.000297554
ACEVEDO_NORMAL_TISSUE_ADJACENT_TO_LIVER_TUMOR_UP	0.686787	0.00460949	0.0273135	0.00253335	0.00379996	0.000155	0.000297851
REACTOME_PURINE_CATABOLISM	0.118256	0.0904339	0.0220735	0.0120166	0.00108999	0.000173	0.000298606
RUTELLA_RESPONSE_TO_HGF_VS_CSF2RB_AND_IL4_UP	0.674664	0.0143895	0.048306	0.0102943	0.0003005	0.0002975	0.000298992
OUYANG_PROSTATE_CANCER_PROGRESSION_DN	0.179717	0.0178665	0.014347	0.00298312	0.000526999	0.0002115	0.000301856
GENTILE_UV_RESPONSE_CLUSTER_D8	0.64505	0.00879999	0.001468	0.000231384	0.00351996	0.000158	0.000302425
WP_EDA_SIGNALING_IN_HAIR_FOLLICLE_DEVELOPMENT	0.0192145	0.480323	0.0001765	0.000130277	0.0001955	0.000670999	0.000302782
SENESE_HDAC3_TARGETS_UP	0.889263	0.024289	0.0020315	0.000688596	0.0003135	0.0002995	0.00030634
WP_PI3KAKTMTOR_SIGNALING_PATHWAY_AND_THERAPEUTIC_OPPORTUNITIES	0.289241	0.000231	0.172152	0.00165176	0.0002885	0.000331	0.000308292
KEGG_MEDICUS_REFERENCE_LESION_BYPASS_BY_TLS_AND_DSB_FORMATION	0.270958	0.255233	0.00012855	0.000234043	0.00061195	0.0002083	0.000310806
ASTON_MAJOR_DEPRESSIVE_DISORDER_DN	0.50847	0.0537645	0.00765492	0.00432757	0.00017	0.00187998	0.000311805
WP_CALCIUM_REGULATION_IN_CARDIAC_CELLS	0.827166	0.0013565	0.0461405	0.00170294	0.000538999	0.0002205	0.000312967
REACTOME_TRANSMISSION_ACROSS_CHEMICAL_SYNAPSES	0.989645	0.17291	0.0002875	0.000429897	0.00157998	0.000174	0.000313477
BIOCARTA_IGF1_PATHWAY	0.174656	0.0882979	0.0290955	0.0176197	0.000745999	0.0002015	0.000317296
OSWALD_HEMATOPOIETIC_STEM_CELL_IN_COLLAGEN_GEL_UP	0.96415	0.0660643	0.000409996	0.000308616	0.0001815	0.00127999	0.000317919
GAL_LEUKEMIC_STEM_CELL_UP	0.365426	0.0820314	0.0128015	0.00911549	0.00865991	0.000164	0.000321905
STARK_HYPPOCAMPUS_22Q11_DELETION_UP	0.0818699	0.042663	0.004305	0.00127123	0.000317	0.000334	0.000325278
KEGG_MEDICUS_PATHOGEN_HPV_E7_TO_PP2A_AKT_SIGNALING_PATYWAY	0.167072	0.0082246	0.0146822	0.00167632	0.00031545	0.00034705	0.000330496
BIOCARTA_IL6_PATHWAY	0.175934	0.046231	0.02824	0.0111918	0.00154999	0.0001865	0.000332939
BIOCARTA_INSULIN_PATHWAY	0.174399	0.0883289	0.029021	0.0175728	0.000699499	0.000219	0.000333566
REACTOME_NTRK2_ACTIVATES_RAC1	0.94679	5.2e-05	0.0757559	0.000215281	0.000203	0.000965499	0.000335467
WAKASUGI_HAVE_ZNF143_BINDING_SITES	0.414866	0.0142649	0.00354996	0.000774464	0.0001935	0.00129999	0.000336859
BIOCARTA_CXCR4_PATHWAY	0.989909	0.0594824	0.000520999	0.000359793	0.00150998	0.0001905	0.000338318
REACTOME_RND2_GTPASE_CYCLE	0.637038	0.0003155	0.265261	0.00376561	0.000627999	0.0002325	0.000339361
MARTORIATI_MDM4_TARGETS_NEUROEPITHELIUM_DN	0.548992	0.228062	0.0024405	0.00382764	0.000205	0.00101	0.000340823
CAIRO_PML_TARGETS_BOUND_BY_MYC_UP	0.00666499	0.118356	0.0337435	0.00461658	0.000630999	0.0002335	0.000340864
MACLACHLAN_BRCA1_TARGETS_DN	0.0921504	0.0002965	0.341865	0.00309948	0.000574999	0.0002435	0.000342119
REACTOME_INTRACELLULAR_SIGNALING_BY_SECOND_MESSENGERS	0.999579	0.00592349	0.00497799	0.000565083	0.000585999	0.0002425	0.000343041
PID_TELOMERASE_PATHWAY	0.447601	0.107024	0.0281397	0.023174	0.0001825	0.00302497	0.000344232
DACOSTA_UV_RESPONSE_VIA_ERCC3_TTD_DN	0.959683	0.016021	0.00601599	0.00144709	0.000439	0.0002875	0.000347453
REACTOME_NONSENSE_MEDIATED_DECAY_NMD	0.810468	0.00764799	0.00686949	0.000944151	0.000541999	0.000256	0.000347749
MCCOLLUM_GELDANAMYCIN_RESISTANCE_UP	0.393397	0.0011115	0.12772	0.00417486	0.00293997	0.000185	0.000348096
SHETH_LIVER_CANCER_VS_TXNIP_LOSS_PAM1	0.624554	0.0620394	0.0596094	0.0337933	0.0002025	0.00134499	0.000352003
WP_CLOCKCONTROLLED_AUTOPHAGY_IN_BONE_METABOLISM	0.874371	0.0010435	0.123258	0.00394403	0.000549499	0.000259	0.00035206
GROSS_HYPOXIA_VIA_HIF1A_UP	0.380801	0.231668	0.0116549	0.0160645	0.0001865	0.00319997	0.000352458
KEGG_MEDICUS_REFERENCE_RTK_PLCG_ITPR_SIGNALING_PATHWAY	0.976952	0.0032686	0.0027938	0.000200549	0.00094005	0.0002203	0.000356949
REACTOME_METABOLISM_OF_NUCLEOTIDES	0.512275	0.0307125	0.0990704	0.03483	0.00216498	0.000195	0.000357775
REACTOME_ADENYLATE_CYCLASE_INHIBITORY_PATHWAY	0.5617	0.000451	0.035377	0.000541465	0.0014325	0.000205	0.000358672
REACTOME_MYD88_INDEPENDENT_TLR4_CASCADE	0.979683	0.00852599	0.00378	0.000570614	0.0115399	0.0001825	0.000359319
BAELDE_DIABETIC_NEPHROPATHY_DN	0.888416	0.000879991	0.0720743	0.00194644	0.0001935	0.00252997	0.000359504
BIOCARTA_PDGF_PATHWAY	0.211895	0.114741	0.02706	0.0205304	0.000632499	0.000259	0.000367509
XU_GH1_EXOGENOUS_TARGETS_DN	0.103214	0.0343647	0.0690693	0.0180885	0.0001905	0.00523495	0.000367623
REACTOME_ESTROGEN_DEPENDENT_GENE_EXPRESSION	0.995641	0.012123	0.00823299	0.00159666	0.00548995	0.0001915	0.000370091
SHI_SPARC_TARGETS_DN	0.616046	0.000284	0.0821304	0.000922016	0.000502499	0.0002935	0.000370562
RICKMAN_METASTASIS_UP	0.778987	0.140353	0.0025935	0.00299566	0.00123499	0.0002185	0.000371306
BIOCARTA_CK1_PATHWAY	0.69232	0.00597749	0.0024335	0.000281166	0.00238498	0.0002015	0.000371604
ZHAN_MULTIPLE_MYELOMA_PR_DN	0.613008	0.00049	0.002952	4.56e-05	0.0004895	0.0003005	0.000372391
REACTOME_SARS_COV_INFECTIONS	0.953059	0.046326	0.001911	0.00104254	0.000275	0.000577999	0.000372684
REACTOME_CELLULAR_RESPONSE_TO_STARVATION	0.848621	0.00962999	0.003103	0.000516373	0.000427	0.00034	0.000378565
HOWLIN_CITED1_TARGETS_1_UP	0.714503	0.0044915	0.01485	0.00134959	0.00557994	0.000196	0.000378699
WAKABAYASHI_ADIPOGENESIS_PPARG_BOUND_36HR	0.335065	0.367323	0.000235	0.000537712	0.00140499	0.00022	0.00038043
BIOCARTA_EGF_PATHWAY	0.210827	0.113878	0.0379065	0.0280032	0.000689499	0.000263	0.000380763
SCHEIDEREIT_IKK_TARGETS	0.779098	0.00946499	0.00457299	0.000744817	0.000382	0.000382	0.000382
DELYS_THYROID_CANCER_UP	0.992734	0.001543	0.258032	0.0119998	0.000791999	0.000252	0.000382345
CLIMENT_BREAST_CANCER_COPY_NUMBER_UP	0.847177	0.363786	0.000824499	0.00183441	0.0003	0.000531999	0.000383653
REACTOME_CHK1_CHK2_CDS1_MEDIATED_INACTIVATION_OF_CYCLIN_B_CDK1_COMPLEX	0.855441	0.0228848	0.0201748	0.00608293	0.0002355	0.00103999	0.000384037
BECKER_TAMOXIFEN_RESISTANCE_UP	0.94656	0.0551779	0.003043	0.00184322	0.00493495	0.000203	0.00038996
DOANE_BREAST_CANCER_ESR1_UP	0.962239	0.000273	0.208928	0.0025467	0.0002975	0.000566999	0.000390243
PID_HNF3B_PATHWAY	0.496943	0.001018	0.312487	0.0109579	0.0003595	0.0004515	0.000400281
HEIDENBLAD_AMPLICON_12P11_12_DN	0.815966	0.0103735	0.00594949	0.00103329	0.00297497	0.0002155	0.000401888
KEGG_MEDICUS_REFERENCE_PP2A_AKT_SIGNALING_PATHWAY	0.195707	0.0114189	0.022266	0.00340233	0.00038255	0.0004253	0.000402794
JINESH_BLEBBISHIELD_VS_LIVE_CONTROL_DN	0.958817	0.00607449	0.0621559	0.00714014	0.00335497	0.0002155	0.000404987
NOUZOVA_METHYLATED_IN_APL	0.130927	0.00549149	0.00674649	0.000519633	0.00108499	0.000249	0.000405044
KEGG_MEDICUS_REFERENCE_MLK_JNK_SIGNALING_PATHWAY	0.312735	0.0364591	0.0021761	0.000929907	0.00346496	0.0002155	0.000405765
REACTOME_DNA_DOUBLE_STRAND_BREAK_REPAIR	0.839578	0.001293	0.010493	0.00036071	0.000959499	0.0002575	0.000406033
REACTOME_COMPLEX_I_BIOGENESIS	0.934661	0.024482	0.0030245	0.00101745	0.0003565	0.0004745	0.000407122
KEGG_MEDICUS_PATHOGEN_HCMV_US28_TO_GNAI_AC_PKA_SIGNALING_PATHWAY	0.760467	0.0003651	0.0469877	0.00061978	0.0009646	0.00026045	0.000410155
LY_AGING_OLD_DN	0.810642	0.0135065	0.00980199	0.00205215	0.000283	0.000761499	0.000412646
MCBRYAN_PUBERTAL_BREAST_6_7WK_UP	0.892476	0.328962	0.000149999	0.000348374	0.000226	0.00236998	0.00041265
WEBER_METHYLATED_HCP_IN_SPERM_UP	0.838959	0.013561	0.00824199	0.00173762	0.00118999	0.00025	0.000413194
JACKSON_DNMT1_TARGETS_UP	0.838878	0.19221	0.000759999	0.0011556	0.000518999	0.0003475	0.000416278
AMIT_EGF_RESPONSE_20_MCF10A	0.517238	0.001403	0.0189695	0.000695898	0.00356496	0.000228	0.00042859
REACTOME_FORMATION_OF_FIBRIN_CLOT_CLOTTING_CASCADE	0.858621	0.017081	0.00812249	0.00203218	0.0004395	0.0004295	0.000434442
ZHANG_BREAST_CANCER_PROGENITORS_DN	0.50044	0.0296185	0.0013615	0.000537096	0.000798999	0.0003005	0.000436743
PID_AR_NONGENOMIC_PATHWAY	0.966084	0.000719999	0.00834149	0.000178936	0.00276997	0.0002375	0.00043749
WP_CELL_DIFFERENTIATION_INDEX	0.257286	0.132092	0.003627	0.00356047	0.000501999	0.000391	0.000439601
BORCZUK_MALIGNANT_MESOTHELIOMA_UP	0.748293	0.175673	0.0308197	0.034559	0.0002385	0.00318997	0.000443818
JIANG_VHL_TARGETS	0.929045	0.000998499	0.0230795	0.000655963	0.0004255	0.000471	0.000447095
LIM_MAMMARY_STEM_CELL_DN	0.757212	0.102388	0.0105295	0.00910718	0.00372496	0.0002395	0.000450063
REACTOME_TRANSPORT_OF_BILE_SALTS_AND_ORGANIC_ACIDS_METAL_IONS_AND_AMINE_COMPOUNDS	0.718988	0.00683199	0.01313	0.00164228	0.000724499	0.0003295	0.000452984
ZWANG_EGF_PERSISTENTLY_DN	0.736308	0.001291	0.019667	0.000681589	0.00371496	0.0002425	0.000455281
ZHU_CMV_24_HR_DN	0.620179	0.0780569	0.032422	0.0219866	0.00491495	0.000239	0.000455835
REACTOME_TRANSLESION_SYNTHESIS_BY_Y_FAMILY_DNA_POLYMERASES_BYPASSES_LESIONS_ON_DNA_TEMPLATE	0.447697	0.0028565	0.00752149	0.000473978	0.000563499	0.0003855	0.000457806
REACTOME_GPER1_SIGNALING	0.779714	0.0001545	0.0237335	0.000150678	0.00223998	0.000256	0.000459487
MIKKELSEN_MCV6_HCP_WITH_H3K27ME3	0.930946	0.159823	0.0231898	0.0251448	0.0002465	0.00356496	0.000461117
ZHONG_SECRETOME_OF_LUNG_CANCER_AND_ENDOTHELIUM	0.988761	0.188749	0.002363	0.00332009	0.000304	0.000959499	0.000461714
WP_GASTRIC_CANCER_NETWORK_2	0.736538	0.191628	0.0119495	0.0151755	0.000332	0.000775499	0.000464949
COLINA_TARGETS_OF_4EBP1_AND_4EBP2	0.947566	0.0908391	0.0135199	0.0106585	0.000242	0.00611494	0.000465576
CHEOK_RESPONSE_TO_MERCAPTOPURINE_AND_HD_MTX_DN	0.939771	0.500851	0.000226	0.000645626	0.0004565	0.0004755	0.000465806
HOFFMANN_LARGE_TO_SMALL_PRE_BII_LYMPHOCYTE_DN	0.55935	0.12588	0.0385595	0.034741	0.00394996	0.000249	0.000468469
BURTON_ADIPOGENESIS_PEAK_AT_24HR	0.917616	0.246684	0.000685499	0.00122715	0.00102999	0.0003055	0.00047123
BIOCARTA_INTRINSIC_PATHWAY	0.165123	0.00845749	0.0227475	0.00263613	0.0003265	0.000853999	0.000472394
NADERI_BREAST_CANCER_PROGNOSIS_UP	0.829972	0.0734893	0.00228998	0.00171897	0.0002825	0.00144499	0.000472604
BIOCARTA_MAPK_PATHWAY	0.800949	0.129147	0.0021135	0.00233852	0.0342847	0.000238	0.00047273
CORONEL_RFX7_DIRECT_TARGETS_UP	0.881311	0.250359	0.000244	0.000467316	0.00121499	0.000298	0.000478611
BIOCARTA_RHO_PATHWAY	0.442715	1.2e-05	0.561623	0.000761059	0.00302997	0.0002615	0.000481449
MA_MYELOID_DIFFERENTIATION_DN	0.952668	0.0627404	0.000743999	0.000525852	0.00112499	0.0003075	0.000482983
KEGG_MEDICUS_REFERENCE_CX3CR1_GNAI_AC_PKA_SIGNALING_PATHWAY	0.797077	0.0004484	0.0522126	0.000815886	0.00114505	0.0003124	0.000490876
PID_S1P_S1P3_PATHWAY	0.82759	0.000393	0.0783639	0.0011349	0.00249497	0.0002735	0.000492962
QI_PLASMACYTOMA_DN	0.448461	0.686253	0.000329997	0.0010398	0.0002625	0.00455495	0.000496394
KEGG_GLYOXYLATE_AND_DICARBOXYLATE_METABOLISM	0.54774	0.03828	0.002256	0.00105895	0.0011365	0.0003235	0.00050364
BEGUM_TARGETS_OF_PAX3_FOXO1_FUSION_DN	0.111679	0.0197048	0.265202	0.0508759	0.000297	0.00170998	0.000506098
REACTOME_SIGNALING_BY_MST1	0.274596	0.000503499	0.0293205	0.000444898	0.00281997	0.0002785	0.000506936
ELVIDGE_HYPOXIA_UP	0.888394	0.132653	0.00539599	0.00575052	0.00265497	0.0002805	0.000507394
PID_PI3KCI_AKT_PATHWAY	0.239483	0.00261997	0.281487	0.0173147	0.00027	0.00461495	0.000510154
KEGG_WNT_SIGNALING_PATHWAY	0.993543	0.0992169	0.001068	0.00102518	0.00246497	0.0002865	0.000513336
REACTOME_REGULATION_OF_INSULIN_SECRETION	0.917707	0.0020685	0.0135055	0.000673995	0.00572994	0.00027	0.000515701
BROWN_MYELOID_CELL_DEVELOPMENT_DN	0.843297	0.0688639	0.0041815	0.0029132	0.0004185	0.000674999	0.000516666
LASTOWSKA_NEUROBLASTOMA_COPY_NUMBER_UP	0.96165	0.192748	0.0220898	0.0268566	0.000266	0.0120199	0.000520486
SANA_RESPONSE_TO_IFNG_DN	0.537181	0.22183	0.000956499	0.00156197	0.0004835	0.000567999	0.000522354
RUTELLA_RESPONSE_TO_HGF_UP	0.376426	0.00701993	0.220718	0.0286006	0.0003115	0.00163498	0.0005233
REACTOME_COPI_DEPENDENT_GOLGI_TO_ER_RETROGRADE_TRAFFIC	0.970908	0.122445	0.0003175	0.00037403	0.00377496	0.000282	0.000524797
WALLACE_PROSTATE_CANCER_RACE_DN	0.524855	0.192493	0.00858991	0.0111311	0.000283	0.00364996	0.000525274
REACTOME_ION_CHANNEL_TRANSPORT	0.901153	0.0745094	0.025678	0.0171518	0.0003465	0.001089	0.000525724
RAMASWAMY_METASTASIS_DN	0.968976	0.010914	0.00499599	0.000905075	0.0209998	0.0002685	0.00053023
REACTOME_ANCHORING_OF_THE_BASAL_BODY_TO_THE_PLASMA_MEMBRANE	0.602179	0.00258497	0.0524395	0.00317328	0.000344	0.00118499	0.00053321
RIGGI_EWING_SARCOMA_PROGENITOR_UP	0.829501	0.117155	0.0435255	0.0373832	0.00136499	0.000332	0.000534094
KEGG_MEDICUS_REFERENCE_BLOOD_GROUP_H_O_ANTIGEN_TYPE_2_BIOSYNTHESIS	0.356826	0.0106849	0.0277597	0.00460868	0.00028765	0.00396496	0.000536388
BIOCARTA_ERK5_PATHWAY	0.750054	0.272783	0.0002325	0.000470788	0.0099299	0.0002805	0.000545592
KEGG_MEDICUS_PATHOGEN_HIV_VPR_TO_CDC25_CELL_CYCLE_G2M	0.804232	0.00351996	0.0220698	0.00166719	0.0003069	0.00249497	0.000546569
SIG_PIP3_SIGNALING_IN_CARDIAC_MYOCTES	0.399916	0.0227398	0.0734493	0.020849	0.000297	0.00394496	0.000552412
MAGRANGEAS_MULTIPLE_MYELOMA_IGLL_VS_IGLK_DN	0.838938	0.000358	0.323245	0.00527448	0.0014715	0.0003405	0.00055303
HOLLEMAN_DAUNORUBICIN_B_ALL_DN	0.324027	0.0270997	0.00350497	0.00119224	0.0003775	0.00103499	0.00055322
LINDGREN_BLADDER_CANCER_CLUSTER_2B	0.783673	0.341857	0.00855399	0.015506	0.00172498	0.000334	0.00055964
REACTOME_ADP_SIGNALLING_THROUGH_P2Y_PURINOCEPTOR_12	0.782473	0.000726999	0.015483	0.000338632	0.00200498	0.000326	0.000560814
WEIGEL_OXIDATIVE_STRESS_BY_TBH_AND_H2O2	0.030998	0.144921	0.0376555	0.0144579	0.00117499	0.000369	0.000561624
LIU_SOX4_TARGETS_UP	0.994017	0.048372	0.0021605	0.00120958	0.0004535	0.000738499	0.000561929
BOYERINAS_ONCOFETAL_TARGETS_OF_LET7A1	0.227542	0.149656	0.0011225	0.00123706	0.000569999	0.000561499	0.000565718
DAIRKEE_CANCER_PRONE_RESPONSE_BPA_E2	0.249635	0.00544199	0.013578	0.00127663	0.000975999	0.0003995	0.000566938
KEGG_LEUKOCYTE_TRANSENDOTHELIAL_MIGRATION	0.971771	0.0173015	0.045021	0.0109427	0.0137699	0.000291	0.000569961
MITSIADES_RESPONSE_TO_APLIDIN_DN	0.993085	0.804768	0.0001105	0.000399459	0.000699999	0.0004835	0.000571947
BIOCARTA_MSP_PATHWAY	0.460063	0.000542499	0.043985	0.000779427	0.00281997	0.00032	0.000574777
KAUFFMANN_DNA_REPLICATION_GENES	0.589112	0.002325	0.011576	0.000630391	0.000522499	0.000638999	0.000574907
KAUFFMANN_DNA_REPAIR_GENES	0.847252	0.00297997	0.0155648	0.0010326	0.000316	0.00326497	0.00057623
PID_EPHA_FWDPATHWAY	0.877085	0.010233	0.019721	0.00332099	0.00110499	0.0003965	0.000583591
ZHAN_VARIABLE_EARLY_DIFFERENTIATION_GENES_DN	0.489703	0.000242	0.22509	0.00250301	0.00174998	0.0003545	0.000589569
JAZAG_TGFB1_SIGNALING_VIA_SMAD4_DN	0.3295	0.00672749	0.016596	0.00193839	0.000666499	0.000529999	0.000590463
WP_MALE_INFERTILITY	0.818201	0.105383	0.0024005	0.00230204	0.00191498	0.0003495	0.000591116
REACTOME_RET_SIGNALING	0.279025	0.0392915	0.00197	0.000872279	0.00226998	0.000341	0.000592929
MCBRYAN_PUBERTAL_TGFB1_TARGETS_UP	0.577173	0.441191	0.000462	0.0011796	0.000785999	0.000477	0.0005937
REACTOME_ZINC_INFLUX_INTO_CELLS_BY_THE_SLC39_GENE_FAMILY	0.847208	0.104547	0.0003815	0.000399245	0.0100899	0.000307	0.000595875
REACTOME_NUCLEOTIDE_CATABOLISM	0.21743	0.180148	0.044753	0.0432812	0.00210498	0.0003515	0.000602407
GROSS_HYPOXIA_VIA_ELK3_AND_HIF1A_UP	0.491335	0.106629	0.0139399	0.0120472	0.000315	0.00810992	0.000606449
RIEGE_DELTANP63_DIRECT_TARGETS_UP	0.933999	0.198	0.0044715	0.00621029	0.000658999	0.000564999	0.00060839
REACTOME_G2_M_DNA_DAMAGE_CHECKPOINT	0.667163	0.0412946	0.0944791	0.0405618	0.0003835	0.00151998	0.00061247
MANNE_COVID19_COMBINED_COHORT_VS_HEALTHY_DONOR_PLATELETS_DN	0.403331	0.0597194	0.0455145	0.0249245	0.0003375	0.00341497	0.000614291
MULLIGHAN_MLL_SIGNATURE_2_DN	0.98342	0.0282675	0.0285275	0.00987507	0.000599999	0.000631499	0.000615347
BROWNE_HCMV_INFECTION_4HR_UP	0.0484745	0.0191948	0.0633244	0.00785526	0.000389	0.00155998	0.000622718
WANG_MLL_TARGETS	0.971448	0.148835	0.010346	0.0113752	0.00183998	0.000375	0.000623024
ONDER_CDH1_TARGETS_1_UP	0.905799	0.183353	0.00174	0.00244578	0.0315847	0.000315	0.000623798
JAATINEN_HEMATOPOIETIC_STEM_CELL_UP	0.886456	0.803845	0.0018115	0.00541423	0.000715999	0.000554499	0.000624985
WANG_RESPONSE_TO_BEXAROTENE_DN	0.231234	0.000709999	0.134643	0.00284354	0.00127999	0.0004145	0.000626213
GENTILE_UV_RESPONSE_CLUSTER_D5	0.273115	0.0713764	0.0513194	0.0295354	0.00160998	0.000391	0.000629194
KANG_CISPLATIN_RESISTANCE_UP	0.779327	4.7e-05	0.204184	0.0006157	0.0142099	0.0003265	0.000638341
CEBALLOS_TARGETS_OF_TP53_AND_MYC_DN	0.891516	0.0185205	0.0054615	0.00146684	0.00235498	0.0003725	0.000643253
PID_LKB1_PATHWAY	0.955714	0.0516349	0.0038815	0.00221901	0.00206498	0.000383	0.000646155
PID_MET_PATHWAY	0.758359	0.0044475	0.0129505	0.00116882	0.00458995	0.0003515	0.000652996
KEGG_REGULATION_OF_ACTIN_CYTOSKELETON	0.871614	0.000758499	0.0517254	0.00122152	0.00145999	0.0004225	0.00065535
MEISSNER_NPC_HCP_WITH_H3K4ME2_AND_H3K27ME3	0.634184	0.584569	0.00178998	0.00477317	0.000356	0.00414496	0.000655687
FIGUEROA_AML_METHYLATION_CLUSTER_6_UP	0.940741	0.130529	0.00451496	0.00481342	0.0003875	0.00219998	0.000658937
MARSON_FOXP3_TARGETS_DN	0.719796	0.0053055	0.013931	0.00143786	0.00132999	0.000446	0.000667994
BAFNA_MUC4_TARGETS_UP	0.96501	0.0143699	0.0106899	0.00233844	0.0003935	0.00228998	0.000671596
WANG_HCP_PROSTATE_CANCER	0.927046	0.138234	0.00325997	0.00367862	0.0003525	0.00824992	0.000676116
PID_BETA_CATENIN_NUC_PATHWAY	0.650363	0.101024	0.0276497	0.0223161	0.000368	0.00435496	0.000678655
WP_EMBRYONIC_STEM_CELL_PLURIPOTENCY_PATHWAYS	0.980215	0.570287	0.001311	0.00354496	0.000628499	0.000743999	0.000681389
MUELLER_PLURINET	0.946147	0.000358	0.218385	0.00330574	0.000799999	0.000594499	0.000682108
LUI_THYROID_CANCER_CLUSTER_1	0.879869	0.000146	0.890622	0.0125868	0.001472	0.0004505	0.000689868
REACTOME_NR1H2_NR1H3_REGULATE_GENE_EXPRESSION_LINKED_TO_LIPOGENESIS	0.886897	0.0140175	0.0012405	0.000281684	0.00421496	0.000378	0.000693783
SMITH_TERT_TARGETS_UP	0.597418	0.0017705	0.021957	0.000973763	0.00243998	0.000413	0.000706428
BROWNE_HCMV_INFECTION_14HR_DN	0.999142	0.494813	8.95e-05	0.000268011	0.0380246	0.000357	0.000707389
WP_MIRNA_REGULATION_OF_PROSTATE_CANCER_SIGNALING_PATHWAYS	0.179533	0.103184	0.0132849	0.0093566	0.0003755	0.00696993	0.000712613
MATZUK_SPERMATOZOA	0.625674	0.167876	0.00686949	0.00835498	0.000761999	0.000669999	0.000713044
LIM_MAMMARY_LUMINAL_PROGENITOR_DN	0.441942	0.001993	0.0998044	0.00503046	0.00797992	0.000375	0.000716342
TOMLINS_METASTASIS_UP	0.847887	0.000697999	0.00884749	0.000185266	0.00372996	0.0003965	0.000716805
REACTOME_RHO_GTPASES_ACTIVATE_PKNS	0.947901	0.00904991	0.0764642	0.011741	0.000527999	0.00112499	0.000718691
MIKKELSEN_MEF_HCP_WITH_H3_UNMETHYLATED	0.315596	0.626099	0.002682	0.00671951	0.000649499	0.000808999	0.000720528
ALONSO_METASTASIS_UP	0.531577	0.462036	0.016171	0.0319727	0.00115999	0.000529999	0.000727571
KEGG_INSULIN_SIGNALING_PATHWAY	0.727125	0.004262	0.014036	0.00122569	0.00142999	0.0004915	0.000731557
REACTOME_TRANSLATION_OF_SARS_COV_2_STRUCTURAL_PROTEINS	0.468603	0.017016	0.0565819	0.0133775	0.000620999	0.000897999	0.000734243
REACTOME_NEGATIVE_REGULATORS_OF_DDX58_IFIH1_SIGNALING	0.281049	0.0644339	0.0017455	0.00111022	0.0100399	0.000382	0.000736004
REACTOME_DEFECTIVE_ST3GAL3_CAUSES_MCT12_AND_EIEE15	0.764289	0.00842099	0.0165555	0.00241746	0.00552494	0.000396	0.000739033
PID_INSULIN_PATHWAY	0.818338	0.0280435	0.0285035	0.00981239	0.00201998	0.000455	0.000742706
ELVIDGE_HYPOXIA_BY_DMOG_UP	0.799888	0.0657874	0.020171	0.0125769	0.00149499	0.0004995	0.00074881
SHIN_B_CELL_LYMPHOMA_CLUSTER_9	0.0659093	0.00139999	0.0564894	0.00115297	0.0004465	0.00236498	0.00075118
REACTOME_MAPK_TARGETS_NUCLEAR_EVENTS_MEDIATED_BY_MAP_KINASES	0.941798	0.0158005	0.011333	0.00265475	0.0263597	0.0003845	0.000757967
REACTOME_SIGNALING_BY_ROBO_RECEPTORS	0.991144	0.042963	0.0025915	0.00132215	0.0286797	0.000385	0.000759826
REACTOME_DISEASES_OF_GLYCOSYLATION	0.626712	0.022027	0.00840199	0.00252554	0.00420996	0.00042	0.000763803
REACTOME_DNA_DOUBLE_STRAND_BREAK_RESPONSE	0.773496	0.000907999	0.0247805	0.000654674	0.00265997	0.000446	0.000763915
KEGG_MEDICUS_VARIANT_MUTATION_ACTIVATED_PRKACA_TO_ACTH_CORTISOL_SIGNALING_PATHWAY	0.592684	0.0330903	0.00118535	0.000513749	0.00848492	0.0004005	0.000764903
REACTOME_HDMS_DEMETHYLATE_HISTONES	0.373692	0.038207	0.0025135	0.00113678	0.00116999	0.000574499	0.000770608
DACOSTA_UV_RESPONSE_VIA_ERCC3_UP	0.86208	0.194566	0.00277	0.00392705	0.00441496	0.000424	0.000773699
KEGG_PROXIMAL_TUBULE_BICARBONATE_RECLAMATION	0.033684	0.001079	0.452403	0.00720172	0.000820499	0.000754999	0.000786388
REACTOME_JOSEPHIN_DOMAIN_DUBS	0.38682	0.003047	0.013302	0.000868434	0.00116999	0.000593499	0.000787516
WP_LDL_INFLUENCE_ON_CD14_AND_TLR4	0.688991	0.041429	0.0017395	0.000878072	0.00408496	0.0004385	0.000791987
MMS_MOUSE_LYMPH_HIGH_4HRS_UP	0.329548	0.0698914	0.00560549	0.00368243	0.000655499	0.0010005	0.000792062
REACTOME_TRANSPORT_OF_INORGANIC_CATIONS_ANIONS_AND_AMINO_ACIDS_OLIGOPEPTIDES	0.905577	0.0032295	0.019764	0.0013968	0.00760492	0.0004215	0.000798737
KOBAYASHI_EGFR_SIGNALING_24HR_DN	0.971572	0.0645259	0.00543599	0.00357443	0.00126999	0.000594999	0.000810346
ZHANG_BREAST_CANCER_PROGENITORS_UP	0.758256	0.407894	0.0025835	0.0056485	0.000543499	0.0016605	0.000818949
WP_CHOLESTEROL_METABOLISM_WITH_BLOCH_AND_KANDUTSCHRUSSELL_PATHWAYS	0.742103	0.0376946	0.00667493	0.00298268	0.0004455	0.00517995	0.000820442
WP_CILIOPATHIES	0.469592	0.012687	0.024941	0.00483482	0.00204998	0.000514999	0.000823196
REACTOME_ERKS_ARE_INACTIVATED	0.871323	0.0017385	0.022136	0.000970679	0.0223148	0.00042	0.000824505
BLUM_RESPONSE_TO_SALIRASIB_UP	0.657453	0.526845	0.00353497	0.0085404	0.000422	0.0181298	0.00082482
WU_HBX_TARGETS_1_DN	0.829812	0.00841992	0.114714	0.0168735	0.000543999	0.00170998	0.000825411
REACTOME_PLATELET_AGGREGATION_PLUG_FORMATION	0.564464	0.00413996	0.0770292	0.00669026	0.000513999	0.00215998	0.000830395
REACTOME_ACTIVATION_OF_THE_PHOTOTRANSDUCTION_CASCADE	0.756124	0.0010655	0.107965	0.00347165	0.00213998	0.000518499	0.000834748
REACTOME_HEME_SIGNALING	0.886598	0.019542	0.0052465	0.00146792	0.00255497	0.000499	0.000834934
REACTOME_PROTEIN_PROTEIN_INTERACTIONS_AT_SYNAPSES	0.792045	0.0188575	0.002067	0.000579313	0.00430496	0.0004645	0.000838527
REACTOME_FATTY_ACID_METABOLISM	0.998552	0.034479	0.018248	0.00736471	0.00402496	0.0004715	0.000844119
HASLINGER_B_CLL_WITH_17P13_DELETION	0.781212	0.000469	0.158943	0.00283211	0.0018565	0.000549999	0.000848598
PANGAS_TUMOR_SUPPRESSION_BY_SMAD1_AND_SMAD5_DN	0.0635044	0.207733	0.000394996	0.000339175	0.000494	0.00301997	0.000849107
FONTAINE_FOLLICULAR_THYROID_ADENOMA_UP	0.949917	0.004198	0.0176195	0.00152123	0.00304997	0.000495	0.000851763
ZHONG_SECRETOME_OF_LUNG_CANCER_AND_FIBROBLAST	0.98151	0.106516	0.00639249	0.00584444	0.00146999	0.000600999	0.000853179
HAMAI_APOPTOSIS_VIA_TRAIL_DN	0.45884	0.00534549	0.0397825	0.00407427	0.000786999	0.000932999	0.000853803
GARGALOVIC_RESPONSE_TO_OXIDIZED_PHOSPHOLIPIDS_BLUE_UP	0.653498	0.496545	0.00725993	0.0160635	0.000445	0.0105749	0.000854071
REACTOME_DISEASES_OF_CARBOHYDRATE_METABOLISM	0.935631	0.000666499	0.179613	0.00425296	0.00264997	0.000510499	0.000856083
KEGG_PATHWAYS_IN_CANCER	0.981014	0.580023	0.002602	0.00672817	0.00188498	0.000556499	0.000859308
FERRANDO_T_ALL_WITH_MLL_ENL_FUSION_DN	0.920068	0.180804	0.000960499	0.00138548	0.0173998	0.0004415	0.000861168
DUTERTRE_ESTRADIOL_RESPONSE_24HR_DN	0.769162	0.95156	0.000284997	0.0010043	0.000753499	0.00100499	0.000861261
WANG_CISPLATIN_RESPONSE_AND_XPC_UP	0.993895	0.000204998	0.0165048	0.000129946	0.000761499	0.00100999	0.000868316
BIOCARTA_RNA_PATHWAY	0.955167	0.120197	0.0003045	0.00035487	0.00172498	0.000580499	0.000868671
REACTOME_EPH_EPHRIN_SIGNALING	0.93939	0.260816	0.0003745	0.00071849	0.00357496	0.0004945	0.000868824
COULOUARN_TEMPORAL_TGFB1_SIGNATURE_DN	0.994395	0.0196025	0.01514	0.00411848	0.00104999	0.000742499	0.00086987
PURBEY_TARGETS_OF_CTBP1_NOT_SATB1_UP	0.999843	0.146428	0.0002995	0.000399817	0.00358496	0.0004975	0.000873749
MULLIGHAN_NPM1_MUTATED_SIGNATURE_1_UP	0.945379	0.030892	0.011602	0.00440728	0.00178998	0.000581499	0.000877826
KEGG_MEDICUS_REFERENCE_ACH_CHRN_RAS_ERK_SIGNALING_PATHWAY	0.638535	0.119372	0.0004575	0.000519488	0.00358496	0.0005016	0.000880066
APRELIKOVA_BRCA1_TARGETS	0.948118	0.34681	0.000609499	0.00134555	0.000914999	0.000869499	0.000891669
JOHNSTONE_PARVB_TARGETS_3_UP	0.604144	0.0263797	0.0337847	0.0110653	0.000614999	0.00162998	0.000893049
REACTOME_RHOG_GTPASE_CYCLE	0.191483	0.003919	0.160812	0.0117201	0.00158998	0.000626999	0.000899348
FERRANDO_T_ALL_WITH_MLL_ENL_FUSION_UP	0.445283	0.299016	0.0004045	0.000824432	0.00142499	0.000656999	0.000899349
REACTOME_NADE_MODULATES_DEATH_SIGNALLING	0.787997	0.0205298	0.00184498	0.000553162	0.000715499	0.00122499	0.000903359
DORN_ADENOVIRUS_INFECTION_24HR_DN	0.858801	0.0929294	0.002145	0.00189977	0.00318497	0.000528499	0.00090657
CHIARADONNA_NEOPLASTIC_TRANSFORMATION_KRAS_CDC25_DN	0.433436	0.334457	0.00359996	0.0067702	0.000617499	0.00171498	0.000908047
MIYAGAWA_TARGETS_OF_EWSR1_ETS_FUSIONS_UP	0.996386	0.0285935	0.041989	0.0144816	0.00179498	0.000611499	0.000912229
KEGG_MEDICUS_VARIANT_MUTATION_INACTIVATED_PRKAR1A_TO_ACTH_CORTISOL_SIGNALING_PATHWAY	0.611336	0.0402959	0.00141125	0.000702833	0.0107299	0.0004772	0.000913774
KUMAR_AUTOPHAGY_NETWORK	0.317781	0.0643014	0.001183	0.000783092	0.00225998	0.000576499	0.000918659
REACTOME_COMMON_PATHWAY_OF_FIBRIN_CLOT_FORMATION	0.787747	0.0111349	0.097554	0.017389	0.000592999	0.00206498	0.000921402
GRUETZMANN_PANCREATIC_CANCER_DN	0.541815	0.00152998	0.112269	0.00473459	0.00047	0.0449346	0.000930331
WP_THYROID_HORMONES_PRODUCTION_AND_PERIPHERAL_DOWNSTREAM_SIGNALING_EFFECTS	0.800367	0.304167	0.0003	0.000639852	0.000908499	0.000970499	0.000938476
REACTOME_PROCESSIVE_SYNTHESIS_ON_THE_C_STRAND_OF_THE_TELOMERE	0.0593944	0.00838992	0.368491	0.0320864	0.000476	0.0337447	0.000938804
REACTOME_BLOOD_GROUP_SYSTEMS_BIOSYNTHESIS	0.355523	0.0309705	0.0010035	0.0003996	0.00110499	0.000819999	0.000941398
DUTERTRE_ESTRADIOL_RESPONSE_6HR_UP	0.787976	0.292238	0.0166475	0.0262038	0.00165998	0.000657499	0.000941917
REACTOME_MITOTIC_G2_G2_M_PHASES	0.998888	0.0198695	0.014608	0.00401662	0.000904499	0.000989999	0.00094532
SCHAEFFER_PROSTATE_DEVELOPMENT_6HR_UP	0.913396	0.0517545	0.0208048	0.0110325	0.000802999	0.00118499	0.000957294
ZHOU_INFLAMMATORY_RESPONSE_LIVE_UP	0.966085	0.144264	0.0097099	0.010514	0.000593999	0.00247497	0.000958064
BOYAULT_LIVER_CANCER_SUBCLASS_G3_DN	0.207433	0.0040335	0.0721419	0.00526354	0.00309997	0.000569999	0.000962943
PID_MYC_REPRESS_PATHWAY	0.394268	0.0729014	0.000488	0.000379452	0.0011255	0.000844999	0.000965285
HINATA_NFKB_TARGETS_KERATINOCYTE_DN	0.444544	0.000870999	0.491032	0.0170652	0.00143999	0.000729499	0.000968404
REACTOME_SIGNALING_BY_PTK6	0.780992	0.0270797	0.0156448	0.00535684	0.000661999	0.00181998	0.00097086
KOKKINAKIS_METHIONINE_DEPRIVATION_48HR_DN	0.891578	0.00473699	0.265744	0.0275839	0.00134999	0.000762499	0.000974552
WP_CELL_DIFFERENTIATION_EXPANDED_INDEX	0.539189	0.249389	0.00676949	0.0104221	0.00144999	0.000742999	0.000982532
PID_TXA2PATHWAY	0.723449	0.0004265	0.396399	0.00776374	0.00291997	0.000591999	0.000984419
VALK_AML_CLUSTER_1	0.264452	0.000104999	0.135404	0.000658859	0.000773499	0.00135499	0.000984814
LAMB_CCND1_TARGETS	0.288832	0.00119499	0.0270947	0.000821405	0.000893999	0.00110999	0.000990354
POMEROY_MEDULLOBLASTOMA_PROGNOSIS_DN	0.7749	0.0302865	0.00706399	0.00269365	0.00417496	0.000561999	0.00099065
REACTOME_SIGNALING_BY_TGF_BETA_RECEPTOR_COMPLEX	0.423688	0.0315155	0.010658	0.00403025	0.0182798	0.000510499	0.000993288
KEGG_MEDICUS_PATHOGEN_HCV_CORE_TO_ERK_SIGNALING_PATHWAY	0.889441	0.0282597	0.00653994	0.00237913	0.0009731	0.00101499	0.000993604
BIOCARTA_PAR1_PATHWAY	0.891007	0.000850999	0.119111	0.00325341	0.00231498	0.000650499	0.00101562
PID_S1P_META_PATHWAY	0.658822	0.000579499	0.0611834	0.00118026	0.0020595	0.000675999	0.00101789
RAO_BOUND_BY_SALL4_ISOFORM_B	0.99792	0.231109	0.00638899	0.00950085	0.0113699	0.000533999	0.00102011
BURTON_ADIPOGENESIS_2	0.946443	0.173534	0.0017405	0.00236188	0.00286997	0.000620499	0.00102039
GROSS_HYPOXIA_VIA_HIF1A_DN	0.620954	0.164853	0.0109699	0.0127743	0.000576999	0.00443996	0.00102128
KEGG_MEDICUS_REFERENCE_MITOCHONDRIAL_COMPLEX_UCP1_IN_THERMOGENESIS	0.843552	0.0645515	0.0023542	0.00161172	0.0137549	0.0005349	0.00102978
PID_PLK1_PATHWAY	0.847375	0.117692	0.00542299	0.00534504	0.00713993	0.000569999	0.00105573
FARMER_BREAST_CANCER_BASAL_VS_LULMINAL	0.980893	0.0239595	0.00609199	0.00197049	0.00540495	0.000588999	0.00106225
YOKOE_CANCER_TESTIS_ANTIGENS	0.139309	0.0473245	0.0106299	0.00409676	0.000599999	0.00474495	0.0010653
REACTOME_TP53_REGULATES_METABOLIC_GENES	0.867095	0.0633209	0.002496	0.00168123	0.00431496	0.000607999	0.00106583
STOSSI_RESPONSE_TO_ESTRADIOL	0.864981	0.00834492	0.106779	0.0155779	0.000860499	0.00140999	0.00106875
CHARAFE_BREAST_CANCER_BASAL_VS_MESENCHYMAL_UP	0.654343	0.0655293	0.0209248	0.012975	0.000733499	0.00198998	0.0010719
XU_GH1_EXOGENOUS_TARGETS_UP	0.580159	0.184127	0.0015795	0.00223137	0.0177448	0.000554999	0.00107636
REACTOME_SIGNALING_BY_NTRK2_TRKB	0.97963	0.00656493	0.00419496	0.000516885	0.000782499	0.00173498	0.00107856
BIOCARTA_ECM_PATHWAY	0.505537	0.000364	0.026946	0.00034156	0.00567494	0.000598499	0.00108281
PID_IL8_CXCR1_PATHWAY	0.989598	0.000623999	0.174643	0.0039191	0.00212498	0.000730499	0.00108724
KEGG_MEDICUS_REFERENCE_OKAZAKI_FRAGMENT_MATURATION	0.170013	0.00302497	0.0695893	0.0038495	0.0006242	0.00426496	0.00108902
FIRESTEIN_PROLIFERATION	0.654348	0.0917041	0.00199998	0.00175965	0.00100499	0.00118999	0.00108969
RIZKI_TUMOR_INVASIVENESS_3D_DN	0.9756	0.0284697	0.0610994	0.0208011	0.000721999	0.00223998	0.00109202
ACEVEDO_LIVER_TUMOR_VS_NORMAL_ADJACENT_TISSUE_DN	0.868271	0.0198898	0.0216998	0.00590933	0.00106999	0.00111999	0.00109442
AMIT_SERUM_RESPONSE_20_MCF10A	0.696623	0.0002145	0.322516	0.00355227	0.0490495	0.000553499	0.00109474
PID_AR_PATHWAY	0.312757	0.131168	0.032682	0.0289282	0.00691493	0.000594999	0.00109573
RIZKI_TUMOR_INVASIVENESS_2D_DN	0.917828	0.0318565	0.0034255	0.00139181	0.00197498	0.000760999	0.00109866
WP_GLIOBLASTOMA_SIGNALING_PATHWAYS	0.933881	0.0694689	0.0004945	0.000382831	0.00141999	0.000897499	0.00109984
MIKKELSEN_NPC_HCP_WITH_H3K4ME3_AND_H3K27ME3	0.783789	0.284869	0.00811349	0.0133671	0.00767492	0.000594499	0.00110353
LIN_NPAS4_TARGETS_UP	0.96126	0.116104	0.0655343	0.0543787	0.000615999	0.00556994	0.00110932
LIAO_METASTASIS	0.843552	0.0279797	0.0897691	0.0299606	0.00122499	0.00101499	0.00111015
DAVICIONI_MOLECULAR_ARMS_VS_ERMS_DN	0.337077	0.182568	0.00467995	0.00586201	0.000707499	0.00268497	0.0011199
REACTOME_TRANSCRIPTIONAL_REGULATION_OF_WHITE_ADIPOCYTE_DIFFERENTIATION	0.707866	0.146716	0.0029495	0.00347883	0.00289997	0.000696499	0.00112323
WAMUNYOKOLI_OVARIAN_CANCER_GRADES_1_2_DN	0.524397	0.027233	0.0285005	0.00954758	0.00449995	0.000642499	0.00112446
REACTOME_KERATAN_SULFATE_BIOSYNTHESIS	0.768804	0.00475149	0.0574869	0.00550662	0.00215998	0.000761499	0.00112602
REACTOME_RECEPTOR_TYPE_TYROSINE_PROTEIN_PHOSPHATASES	0.910765	0.001269	0.109034	0.00400707	0.0094949	0.000598999	0.00112692
BROWNE_HCMV_INFECTION_24HR_UP	0.998601	0.0542384	0.0237375	0.0129106	0.00319497	0.000689499	0.00113423
NIKOLSKY_OVERCONNECTED_IN_BREAST_CANCER	0.0681043	0.0563444	0.0305747	0.00948852	0.000588999	0.0163948	0.00113718
REACTOME_EPH_EPHRIN_MEDIATED_REPULSION_OF_CELLS	0.96612	0.535993	0.0002205	0.00065202	0.00354996	0.000678499	0.00113926
REACTOME_PURINERGIC_SIGNALING_IN_LEISHMANIASIS_INFECTION	0.821582	0.0481845	0.0596294	0.0287831	0.000601999	0.0114649	0.00114395
KEGG_MEDICUS_REFERENCE_CD80_CD86_CTLA4_PP2A_SIGNALING_PATHWAY	0.223183	0.0145999	0.0361646	0.00682325	0.00117499	0.00111999	0.00114683
XU_GH1_AUTOCRINE_TARGETS_UP	0.823342	0.0145549	0.0278697	0.00603586	0.000724999	0.00275497	0.00114792
REACTOME_MATURATION_OF_PROTEIN_3A	0.961541	0.017053	0.0235555	0.00573481	0.00766992	0.000620999	0.00114898
REACTOME_REGULATION_OF_PLK1_ACTIVITY_AT_G2_M_TRANSITION	0.939606	0.00183998	0.218243	0.0112888	0.000618999	0.00842492	0.00115328
BANDRES_RESPONSE_TO_CARMUSTIN_MGMT_24HR_DN	0.724822	0.0100805	0.0752984	0.0124761	0.0219798	0.000594499	0.00115773
SMID_BREAST_CANCER_LUMINAL_B_UP	0.646273	0.240178	0.000311	0.000571958	0.00308997	0.000717499	0.00116458
KEGG_MEDICUS_VARIANT_MUTATION_INACTIVATED_PDE11A_PDE8B_TO_ACTH_CORTISOL_SIGNALING_PATHWAY	0.647512	0.0570557	0.0019674	0.00124292	0.0152298	0.00060705	0.00116759
KEGG_MEDICUS_VARIANT_MUTATION_INACTIVATED_ATXN3_TO_AUTOPHAGY_VESICLE_NUCLEATION	0.130927	0.0012364	0.294476	0.00877552	0.00346997	0.000705	0.00117191
BIOCARTA_EXTRINSIC_PATHWAY	0.329022	0.00561494	0.115509	0.0120981	0.000764999	0.00250497	0.00117206
MIKKELSEN_ES_HCP_WITH_H3_UNMETHYLATED	0.0189998	0.650373	0.0220348	0.014754	0.000638499	0.00718993	0.00117286
KEGG_MEDICUS_VARIANT_MUTATION_CAUSED_ABERRANT_HTT_TO_AUTOPHAGY_VESICLE_NUCLEATION	0.0946225	0.00123495	0.29856	0.00782777	0.00402996	0.000691	0.00117972
RODRIGUES_THYROID_CARCINOMA_DN	0.702373	0.263537	0.000909991	0.00166671	0.000695499	0.00393996	0.0011823
KEGG_FOLATE_BIOSYNTHESIS	0.641685	0.0715884	0.003112	0.00225665	0.00267997	0.000781499	0.00121012
WP_SARSCOV2_REPLICATION_ORGANELLE_FORMATION	0.162848	0.0013895	0.22859	0.00769842	0.00335997	0.000738999	0.00121153
HSIAO_HOUSEKEEPING_GENES	0.991284	0.0390915	0.010584	0.00476399	0.00296997	0.000763499	0.00121473
CHIARADONNA_NEOPLASTIC_TRANSFORMATION_CDC25_UP	0.522985	0.174708	0.0354646	0.0389419	0.000659999	0.00772992	0.00121617
SHIPP_DLBCL_CURED_VS_FATAL_UP	0.0822192	0.00253498	0.208768	0.0082831	0.00109999	0.00139499	0.00123005
GHANDHI_DIRECT_IRRADIATION_DN	0.707164	0.024446	0.046825	0.0144562	0.00182498	0.000931999	0.00123387
BOUDOUKHA_BOUND_BY_IGF2BP2	0.638099	0.679626	0.001036	0.00305626	0.00454495	0.000713999	0.00123413
REACTOME_KERATAN_SULFATE_KERATIN_METABOLISM	0.692425	0.00605949	0.0580569	0.00664638	0.00247497	0.000832499	0.00124592
PID_IL8_CXCR2_PATHWAY	0.968309	0.000863999	0.290961	0.00900552	0.0016665	0.0010055	0.00125424
KESHELAVA_MULTIPLE_DRUG_RESISTANCE	0.942213	0.169915	0.0003335	0.000489184	0.0225898	0.000646999	0.00125802
PUJANA_XPRSS_INT_NETWORK	0.97613	0.360616	0.0105749	0.0193654	0.00108999	0.00148999	0.00125898
SWEET_LUNG_CANCER_KRAS_UP	0.952672	0.002101	0.0132815	0.000670858	0.00270497	0.000820499	0.00125908
YAO_HOXA10_TARGETS_VIA_PROGESTERONE_UP	0.444432	0.137897	0.00878299	0.0091462	0.00179498	0.000978499	0.00126656
WP_PI3KAKT_SIGNALING_PATHWAY	0.937056	0.048417	0.003194	0.00175953	0.00221498	0.000893499	0.00127335
GRAHAM_CML_QUIESCENT_VS_NORMAL_QUIESCENT_UP	0.939871	0.0228498	0.0166148	0.00503226	0.000813499	0.00293997	0.00127438
RAO_BOUND_BY_SALL4_ISOFORM_A	0.983693	0.222428	0.00625449	0.00910569	0.0380746	0.000648999	0.00127634
YAO_TEMPORAL_RESPONSE_TO_PROGESTERONE_CLUSTER_15	0.557189	0.00101999	0.261567	0.00894998	0.00153498	0.00109999	0.00128158
PID_TNF_PATHWAY	0.698666	0.166547	0.0031435	0.00400631	0.0148599	0.000672499	0.0012868
REACTOME_CDC42_GTPASE_CYCLE	0.166443	0.0647949	0.0353125	0.0170745	0.00143499	0.001191	0.00130166
BILANGES_SERUM_SENSITIVE_VIA_TSC2	0.304642	0.0185798	0.282797	0.068973	0.000662999	0.0537945	0.00131
STAMBOLSKY_BOUND_BY_MUTATED_TP53	0.364661	0.604009	0.00623994	0.0146826	0.000989999	0.00193998	0.00131098
REACTOME_ACTIVATED_NTRK2_SIGNALS_THROUGH_FYN	0.972385	0.000134999	0.155283	0.00104068	0.000804999	0.00359496	0.00131544
REACTOME_G_ALPHA_I_SIGNALLING_EVENTS	0.97967	0.000919991	0.121529	0.00352913	0.0013155	0.00132999	0.0013227
REACTOME_RNA_POLYMERASE_II_TRANSCRIBES_SNRNA_GENES	0.410791	0.221433	0.00938491	0.0129126	0.000722999	0.00875991	0.00133577
REACTOME_SIGNAL_AMPLIFICATION	0.879427	0.000805499	0.044319	0.00108884	0.00443496	0.000786999	0.00133679
KAUFFMANN_MELANOMA_RELAPSE_DN	0.537386	0.565424	0.000154	0.000474024	0.00248497	0.000917999	0.00134071
MISSIAGLIA_REGULATED_BY_METHYLATION_UP	0.943274	0.002191	0.193609	0.011225	0.0211048	0.000692999	0.00134199
ASGHARZADEH_NEUROBLASTOMA_POOR_SURVIVAL_DN	0.850996	0.798622	0.000299	0.00101429	0.00375996	0.000817499	0.00134301
REACTOME_CELLULAR_SENESCENCE	0.961987	0.488243	0.000921999	0.00237722	0.0117999	0.000712499	0.00134388
KEGG_MEDICUS_VARIANT_MUTATION_INACTIVATED_FGF8_TO_RAS_ERK_SIGNALING_PATHWAY	0.674572	0.346615	0.0004562	0.001024	0.00191498	0.0010496	0.00135599
REACTOME_PENTOSE_PHOSPHATE_PATHWAY	0.888776	0.00734493	0.0686293	0.00906148	0.000932999	0.00251498	0.00136107
KEGG_LYSOSOME	0.768217	0.00131499	0.232608	0.0094794	0.00150498	0.00124999	0.00136568
REACTOME_DNA_DAMAGE_BYPASS	0.53178	0.00476495	0.0157498	0.00148788	0.00143999	0.00129999	0.00136641
REACTOME_FANCONI_ANEMIA_PATHWAY	0.992477	0.0717309	0.0022535	0.00166458	0.00879991	0.000740999	0.00136692
REACTOME_TP53_REGULATES_TRANSCRIPTION_OF_CELL_CYCLE_GENES	0.771162	0.0448396	0.0104499	0.00517914	0.00110999	0.00182998	0.00138182
REACTOME_MITOCHONDRIAL_TRNA_AMINOACYLATION	0.716653	0.266922	0.00625994	0.0101372	0.00152498	0.00126499	0.00138287
STAMBOLSKY_RESPONSE_TO_VITAMIN_D3_DN	0.479911	0.0036875	0.0880294	0.00700278	0.0109399	0.000743999	0.00139328
PID_CDC42_REG_PATHWAY	0.49348	0.0111349	0.0583744	0.0102678	0.000858999	0.00380996	0.00140193
KIM_WT1_TARGETS_8HR_UP	0.995531	0.40403	0.0030665	0.00658691	0.00433496	0.000838499	0.0014052
SHEN_SMARCA2_TARGETS_UP	0.98175	0.555764	0.000319997	0.000940675	0.00117999	0.00175998	0.00141278
KEGG_MEDICUS_REFERENCE_E2_ER_RAS_ERK_SIGNALING_PATHWAY	0.670829	0.174054	0.00075285	0.00107316	0.00633494	0.00079875	0.00141864
REACTOME_TOLL_LIKE_RECEPTOR_CASCADES	0.942404	0.005006	0.035013	0.00346283	0.0103899	0.000763999	0.00142336
MILI_PSEUDOPODIA_CHEMOTAXIS_UP	0.963652	0.0911164	0.000518499	0.000485735	0.00732493	0.000789999	0.0014262
WP_METABOLISM_OF_SPHINGOLIPIDS_IN_ER_AND_GOLGI_APPARATUS	0.426151	0.0220148	0.0122399	0.00356523	0.00107999	0.00209998	0.0014264
ZHONG_RESPONSE_TO_AZACITIDINE_AND_TSA_DN	0.0545495	0.0535045	0.109204	0.0289033	0.000774999	0.00913491	0.00142881
DAZARD_RESPONSE_TO_UV_SCC_DN	0.935222	0.012789	0.046883	0.00919827	0.0141199	0.000761499	0.00144511
MOREAUX_B_LYMPHOCYTE_MATURATION_BY_TACI_DN	0.956977	0.0332925	0.00632999	0.00259434	0.00158998	0.001332	0.0014496
REACTOME_EXTRACELLULAR_MATRIX_ORGANIZATION	0.603304	0.359623	0.0104365	0.0190618	0.00900991	0.000792499	0.00145688
WP_RAS_SIGNALING	0.98082	0.0977429	0.004024	0.00356667	0.00929991	0.000790499	0.00145717
REACTOME_ZINC_TRANSPORTERS	0.328503	0.186436	0.000672499	0.000954065	0.0100499	0.000787499	0.00146058
ASTIER_INTEGRIN_SIGNALING	0.733968	0.0138599	0.0507645	0.0105362	0.00113	0.00208998	0.00146689
BROWNE_HCMV_INFECTION_20HR_DN	0.249433	0.455095	0.00493995	0.00974623	0.00107999	0.00229498	0.00146879
REACTOME_TOLL_LIKE_RECEPTOR_TLR1_TLR2_CASCADE	0.730475	0.013984	0.0118505	0.00253426	0.0171798	0.000767499	0.00146941
PID_MYC_ACTIV_PATHWAY	0.106734	0.795542	0.000664993	0.00142816	0.000942499	0.00333497	0.00146966
ELVIDGE_HIF1A_TARGETS_DN	0.915829	0.407061	0.0021335	0.00472643	0.00258497	0.001035	0.00147816
WP_FRAGILE_X_SYNDROME	0.922403	0.022422	0.002616	0.000828465	0.00271997	0.001022	0.00148575
WIERENGA_STAT5A_TARGETS_DN	0.734303	0.319437	0.0114149	0.0194724	0.00189498	0.00122499	0.00148805
REACTOME_TETRAHYDROBIOPTERIN_BH4_SYNTHESIS_RECYCLING_SALVAGE_AND_REGULATION	0.503753	0.126868	0.00624199	0.00634858	0.00532995	0.000866999	0.00149141
MEISSNER_BRAIN_HCP_WITH_H3_UNMETHYLATED	0.96933	0.0729343	0.00244498	0.00181988	0.00163498	0.00137499	0.00149376
BIOCARTA_MPR_PATHWAY	0.616516	0.015542	0.00897199	0.00208405	0.00610994	0.000855999	0.00150164
GREGORY_SYNTHETIC_LETHAL_WITH_IMATINIB	0.314602	0.53971	0.00232998	0.00553629	0.000877999	0.00521995	0.00150318
KEGG_BASE_EXCISION_REPAIR	0.500925	3e-05	0.711778	0.00234787	0.000767499	0.0414796	0.00150726
WP_HEART_DEVELOPMENT	0.507085	0.292667	0.0126399	0.0202219	0.00245998	0.00109499	0.00151543
REACTOME_ERK_MAPK_TARGETS	0.919389	0.00720099	0.0297595	0.00385419	0.0168198	0.000796499	0.00152103
ZHAN_MULTIPLE_MYELOMA_SPIKED	0.535606	0.00194	0.250322	0.013611	0.00584994	0.000874999	0.00152232
REACTOME_AURKA_ACTIVATION_BY_TPX2	0.908281	0.00204498	0.250307	0.014223	0.000839999	0.00831992	0.00152596
HUPER_BREAST_BASAL_VS_LUMINAL_DN	0.697823	0.00278497	0.109599	0.00724684	0.00239998	0.00111999	0.00152726
WP_NETWORK_MAP_OF_SARSCOV2_SIGNALING_PATHWAY	0.727803	0.0560339	0.0356525	0.0194299	0.00862991	0.000841499	0.00153349
KEGG_T_CELL_RECEPTOR_SIGNALING_PATHWAY	0.980355	0.029273	0.024857	0.00885497	0.0443146	0.000780499	0.00153414
MULLIGHAN_NPM1_MUTATED_SIGNATURE_2_DN	0.0929641	0.0140599	0.276112	0.0396838	0.000832999	0.0103999	0.00154248
REACTOME_AKT_PHOSPHORYLATES_TARGETS_IN_THE_NUCLEUS	0.494621	0.0526114	0.00526399	0.00297732	0.00351497	0.000989499	0.00154428
WP_DNA_IRDAMAGE_AND_CELLULAR_RESPONSE_VIA_ATR	0.602805	0.269995	0.026824	0.0386767	0.00414996	0.000948999	0.00154476
BIOCARTA_AMI_PATHWAY	0.235038	0.00648993	0.155108	0.0170764	0.001042	0.00299997	0.00154676
PID_GLYPICAN_1PATHWAY	0.889421	0.208828	0.0574744	0.067328	0.000876499	0.00661493	0.00154791
SHETH_LIVER_CANCER_VS_TXNIP_LOSS_PAM5	0.945206	0.272507	0.0148649	0.0227403	0.0014405	0.00167498	0.00154892
REACTOME_STIMULI_SENSING_CHANNELS	0.866351	0.234698	0.00604494	0.00910807	0.00193998	0.00129499	0.00155318
REACTOME_SYNTHESIS_OF_VERY_LONG_CHAIN_FATTY_ACYL_COAS	0.375046	0.109849	0.00941491	0.00829045	0.001101	0.00265997	0.00155738
FOURNIER_ACINAR_DEVELOPMENT_EARLY_UP	0.767842	0.0045845	0.013557	0.00125216	0.00634494	0.000892499	0.00156489
REACTOME_OVARIAN_TUMOR_DOMAIN_PROTEASES	0.948359	0.0714679	0.00213	0.00157358	0.00749993	0.000877999	0.00157199
GARGALOVIC_RESPONSE_TO_OXIDIZED_PHOSPHOLIPIDS_TURQUOISE_UP	0.937081	0.116419	0.0163798	0.0149697	0.00169498	0.00147499	0.00157735
ROSS_AML_WITH_AML1_ETO_FUSION	0.117269	0.0224198	0.0404646	0.00835479	0.00136499	0.00186998	0.00157807
WP_RENINANGIOTENSINALDOSTERONE_SYSTEM_RAAS	0.731504	0.0947784	0.0039615	0.00344131	0.0114849	0.000852499	0.00158722
SHEDDEN_LUNG_CANCER_GOOD_SURVIVAL_A12	0.888856	0.00457495	0.0619894	0.00578443	0.00320497	0.00105499	0.00158744
COLLER_MYC_TARGETS_UP	0.296852	0.177693	0.00715993	0.00839088	0.00113999	0.00261497	0.00158779
PUJANA_BRCA_CENTERED_NETWORK	0.96199	0.208048	0.0462645	0.0551723	0.00198998	0.00132499	0.00159078
REACTOME_EPIGENETIC_REGULATION_OF_GENE_EXPRESSION	0.338277	0.0768142	0.0221198	0.0144842	0.001004	0.00391496	0.00159816
REACTOME_REGULATION_OF_HSF1_MEDIATED_HEAT_SHOCK_RESPONSE	0.831977	0.391801	0.000394996	0.000958889	0.00161498	0.00158498	0.00159984
REACTOME_ACTIVATION_OF_BAD_AND_TRANSLOCATION_TO_MITOCHONDRIA	0.664103	0.00608994	0.0711693	0.00820368	0.00228998	0.00123499	0.00160461
PID_MYC_PATHWAY	0.844792	0.427421	0.000434996	0.00110037	0.00147999	0.00175998	0.00160789
ZHAN_MULTIPLE_MYELOMA_MS_DN	0.202238	0.0480195	0.0258247	0.0109815	0.00168998	0.00153498	0.00160876
KEGG_HYPERTROPHIC_CARDIOMYOPATHY_HCM	0.808156	0.021517	0.0048225	0.00145239	0.00485495	0.000964999	0.00161
FLECHNER_PBL_KIDNEY_TRANSPLANT_REJECTED_VS_OK_UP	0.359236	0.371026	0.0351096	0.0560704	0.00167998	0.00155998	0.00161776
REACTOME_RECRUITMENT_OF_NUMA_TO_MITOTIC_CENTROSOMES	0.9626	0.00265997	0.213703	0.0144063	0.000866499	0.0133899	0.00162772
WOO_LIVER_CANCER_RECURRENCE_DN	0.465455	0.0331347	0.0136749	0.00535072	0.00408996	0.00101999	0.00163279
ELVIDGE_HYPOXIA_DN	0.924671	0.290267	0.00162998	0.00304831	0.00219998	0.00131999	0.00164998
GRADE_COLON_AND_RECTAL_CANCER_UP	0.987475	0.613074	0.00357496	0.00921803	0.00101	0.00456995	0.00165438
UDAYAKUMAR_MED1_TARGETS_DN	0.458085	0.439981	0.00306497	0.00677502	0.00197998	0.00143999	0.00166735
WP_STRIATED_MUSCLE_CONTRACTION_PATHWAY	0.632424	0.00279997	0.0554494	0.00357304	0.00186998	0.00150498	0.00166775
GHO_ATF5_TARGETS_UP	0.0241348	0.0101249	0.215878	0.012582	0.001001	0.00518995	0.00167831
REACTOME_CHROMOSOME_MAINTENANCE	0.646004	0.0579944	0.0194048	0.0111321	0.00172998	0.00163998	0.00168378
KEGG_MEDICUS_VARIANT_AMPLIFIED_FGFR_TO_RAS_ERK_SIGNALING_PATHWAY	0.576707	0.346013	0.00075915	0.00164479	0.00195498	0.0014881	0.00168989
REACTOME_RHOU_GTPASE_CYCLE	0.49341	0.0175598	0.0283747	0.00695659	0.00508995	0.00101499	0.00169249
BROWNE_HCMV_INFECTION_8HR_UP	0.419186	0.106634	0.00545994	0.00492794	0.00133999	0.00229998	0.00169339
WILCOX_RESPONSE_TO_PROGESTERONE_UP	0.933631	0.653018	0.00194498	0.00539886	0.00116499	0.00311497	0.00169577
BENPORATH_MYC_TARGETS_WITH_EBOX	0.261042	0.0292997	0.0214598	0.00696834	0.00351497	0.00111999	0.00169872
SAFFORD_T_LYMPHOCYTE_ANERGY	0.669457	0.0562654	0.026788	0.0148326	0.0133049	0.000910499	0.00170441
KEGG_MEDICUS_VARIANT_MUTATION_INACTIVATED_FGF17_TO_RAS_ERK_SIGNALING_PATHWAY	0.675503	0.286417	0.00118499	0.00224312	0.00167498	0.00173998	0.00170686
PID_LIS1_PATHWAY	0.308817	0.0098049	0.0558694	0.00850118	0.00121999	0.00291997	0.00172095
REACTOME_AMINO_ACID_TRANSPORT_ACROSS_THE_PLASMA_MEMBRANE	0.915111	0.00134499	0.0560394	0.00207133	0.00371496	0.00111999	0.00172111
REACTOME_CYCLIN_A_B1_B2_ASSOCIATED_EVENTS_DURING_G2_M_TRANSITION	0.99133	0.0361346	0.0134999	0.00569501	0.00456495	0.00106999	0.00173364
KEGG_OXIDATIVE_PHOSPHORYLATION	0.998336	0.160656	0.0017185	0.00222052	0.00760492	0.000980499	0.00173707
MORI_PLASMA_CELL_UP	0.924371	0.0015975	0.0670324	0.00284968	0.00192998	0.0015815	0.00173845
GABRIELY_MIR21_TARGETS	0.887781	0.5099	0.00110999	0.00288529	0.00342997	0.00116999	0.00174481
REACTOME_NR1H2_AND_NR1H3_MEDIATED_SIGNALING	0.99528	0.0042255	0.00810149	0.00070466	0.0198648	0.000914999	0.0017495
TOMIDA_METASTASIS_UP	0.628064	0.00209498	0.567489	0.0391049	0.001634	0.00191498	0.00176337
KEGG_MEDICUS_VARIANT_MUTATION_CAUSED_ABERRANT_ATXN1_TO_RORA_MEDIATED_TRANSCRIPTION	0.414166	0.0917741	0.00372996	0.00310539	0.00234498	0.00141499	0.00176497
HOFFMANN_PRE_BI_TO_LARGE_PRE_BII_LYMPHOCYTE_DN	0.644584	0.740038	0.0103549	0.0258784	0.00238498	0.00140499	0.00176828
KIM_RESPONSE_TO_TSA_AND_DECITABINE_DN	0.0873291	0.164848	0.0105849	0.00775332	0.00100999	0.00718993	0.0017712
REACTOME_IRON_UPTAKE_AND_TRANSPORT	0.226028	0.166648	0.0347297	0.0330355	0.00103999	0.00611494	0.00177767
KANG_FLUOROURACIL_RESISTANCE_DN	0.370774	0.002588	0.0344215	0.00199216	0.00350996	0.001191	0.00177852
REACTOME_DEFECTS_OF_CONTACT_ACTIVATION_SYSTEM_CAS_AND_KALLIKREIN_KININ_SYSTEM_KKS	0.566184	0.00692993	0.0289147	0.00362494	0.00356496	0.00118499	0.00177874
WP_CHEMOKINE_SIGNALING_PATHWAY	0.99958	0.0421246	0.00874991	0.00418336	0.00320497	0.00123499	0.00178295
WEIGEL_OXIDATIVE_STRESS_BY_HNE_AND_H2O2	0.711598	0.100664	0.000364996	0.000372621	0.00409496	0.00113999	0.00178349
BIOCARTA_TOLL_PATHWAY	0.621489	0.236528	0.00203498	0.00331306	0.00537495	0.00108499	0.00180553
DESERT_PERIVENOUS_HEPATOCELLULAR_CARCINOMA_SUBCLASS_UP	0.600304	0.327652	0.00107499	0.00221033	0.00137999	0.00263997	0.00181252
BILBAN_B_CLL_LPL_UP	0.901141	0.136714	0.0378996	0.0360771	0.00110999	0.00495495	0.0018137
REACTOME_SIGNALING_BY_INSULIN_RECEPTOR	0.97656	0.00259997	0.0512795	0.00312245	0.00819992	0.00102499	0.00182223
BAKKER_FOXO3_TARGETS_UP	0.943371	0.000209998	0.0831642	0.000736907	0.00340497	0.00124999	0.00182867
PID_FOXO_PATHWAY	0.903861	0.0435196	0.0920791	0.04095	0.00203498	0.00166498	0.00183148
LE_NEURONAL_DIFFERENTIATION_DN	0.196093	0.49118	0.00302497	0.00603271	0.00170998	0.00199498	0.00184152
REACTOME_PROPIONYL_COA_CATABOLISM	0.938346	0.000579994	0.649554	0.019209	0.00249998	0.00145999	0.00184342
HAHTOLA_MYCOSIS_FUNGOIDES_SKIN_UP	0.981837	0.154272	0.0037525	0.00450678	0.00315497	0.0013105	0.00185181
RODWELL_AGING_KIDNEY_NO_BLOOD_UP	0.994335	0.0483345	0.0287447	0.0143465	0.00122499	0.00381496	0.0018545
CHEN_HOXA5_TARGETS_6HR_UP	0.223923	0.245363	0.00447995	0.00618165	0.00176498	0.00195498	0.00185513
REACTOME_LATE_SARS_COV_2_INFECTION_EVENTS	0.476785	0.0429896	0.0684593	0.0301721	0.00136999	0.00289497	0.00185984
RUIZ_TNC_TARGETS_DN	0.931215	0.0986424	0.0212955	0.0172291	0.0576394	0.000945999	0.00186176
BIOCARTA_SHH_PATHWAY	0.46727	0.00802492	0.00680493	0.000956693	0.00192998	0.00180498	0.00186539
WP_WNT_SIGNALING_PATHWAY_AND_PLURIPOTENCY	0.879022	0.0152345	0.045316	0.0100691	0.00262497	0.0014485	0.00186685
REACTOME_RECRUITMENT_OF_MITOTIC_CENTROSOME_PROTEINS_AND_COMPLEXES	0.941946	0.00187998	0.289122	0.0157845	0.00102999	0.0102449	0.00187184
KUWANO_RNA_STABILIZED_BY_NO	0.216563	0.561274	0.00465495	0.0098133	0.0011625	0.00489495	0.00187882
WINTER_HYPOXIA_METAGENE	0.862611	0.096519	0.0266947	0.0210037	0.00146499	0.00263997	0.00188432
MCBRYAN_PUBERTAL_BREAST_4_5WK_DN	0.297217	0.830022	0.00337497	0.00900109	0.000954499	0.0723893	0.00188456
REACTOME_PRE_NOTCH_PROCESSING_IN_GOLGI	0.578799	0.0318047	0.0378796	0.0140469	0.0163948	0.00100499	0.00189397
WP_CAMKK2_PATHWAY	0.159088	0.49976	0.00194998	0.00378403	0.00204498	0.00176498	0.00189469
WP_OSX_AND_MIRNAS_IN_TOOTH_DEVELOPMENT	0.827132	0.0098499	0.0519495	0.00845336	0.00181998	0.00197998	0.00189661
NIKOLSKY_BREAST_CANCER_17P11_AMPLICON	0.433586	0.0381796	0.00222498	0.00102755	0.00494995	0.00117999	0.0019057
REACTOME_FRUCTOSE_CATABOLISM	0.368476	0.00542495	0.0365846	0.0037003	0.00379996	0.00127499	0.00190935
SCHAEFFER_PROSTATE_DEVELOPMENT_AND_CANCER_BOX2_DN	0.581549	0.0240298	0.106159	0.0318596	0.00104499	0.0119949	0.00192255
ZHOU_INFLAMMATORY_RESPONSE_FIMA_UP	0.785742	0.0737993	0.0253697	0.0168508	0.00145499	0.00284497	0.00192532
PID_P75_NTR_PATHWAY	0.973375	0.0443896	0.00740493	0.00369913	0.00156498	0.00252997	0.00193378
REACTOME_PI3K_AKT_SIGNALING_IN_CANCER	0.704983	0.0100799	0.0665143	0.0110084	0.00361996	0.00132499	0.00193993
WP_ARYL_HYDROCARBON_RECEPTOR_PATHWAY_WP2586	0.878541	0.0693843	0.00535995	0.00370762	0.00375996	0.00131499	0.00194852
KEGG_FRUCTOSE_AND_MANNOSE_METABOLISM	0.387686	0.0248398	0.0226648	0.00699825	0.00460495	0.00124499	0.00196007
REACTOME_GASTRIN_CREB_SIGNALLING_PATHWAY_VIA_PKC_AND_MAPK	0.98765	0.45197	0.00098999	0.00244385	0.0380846	0.00100999	0.00196802
PHONG_TNF_RESPONSE_VIA_P38_PARTIAL	0.987709	0.230075	0.002336	0.00371322	0.00471495	0.001246	0.00197112
HOLLEMAN_ASPARAGINASE_RESISTANCE_ALL_DN	0.651828	0.785867	0.000789992	0.00249431	0.00727993	0.00113999	0.00197131
MASSARWEH_TAMOXIFEN_RESISTANCE_DN	0.4998	0.573944	0.00439996	0.0107504	0.00132499	0.00388496	0.00197604
BIOCARTA_CSK_PATHWAY	0.286607	0.0113499	0.00233498	0.000408065	0.00467995	0.00126499	0.00199165
RODRIGUES_NTN1_TARGETS_DN	0.96817	0.000499995	0.348532	0.00744653	0.00461995	0.00127499	0.00199847
WP_TOLLLIKE_RECEPTOR_SIGNALING_RELATED_TO_MYD88	0.96417	0.00517995	0.0282747	0.00286508	0.0096349	0.00111499	0.00199873
KEGG_CHEMOKINE_SIGNALING_PATHWAY	0.994055	0.0110149	0.0231748	0.00411104	0.00319997	0.00145499	0.00200041
REACTOME_GAMMA_CARBOXYLATION_HYPUSINE_FORMATION_AND_ARYLSULFATASE_ACTIVATION	0.791422	0.00240998	0.725563	0.0615171	0.00202998	0.00197998	0.00200467
SHAFFER_IRF4_TARGETS_IN_ACTIVATED_DENDRITIC_CELL	0.740418	0.843507	0.00099999	0.00316432	0.00123999	0.00532995	0.00201193
REACTOME_PROTON_COUPLED_MONOCARBOXYLATE_TRANSPORT	0.472735	0.226893	0.00283497	0.00435517	0.00235998	0.00175498	0.00201301
IGARASHI_ATF4_TARGETS_DN	0.356481	0.195818	0.0139799	0.0170762	0.00157998	0.00281997	0.00202526
NAKAYAMA_SOFT_TISSUE_TUMORS_PCA2_UP	0.382261	0.99517	0.000599994	0.00194964	0.00336497	0.00145499	0.00203155
REACTOME_TERMINATION_OF_TRANSLESION_DNA_SYNTHESIS	0.388331	0.00138999	0.140824	0.00548695	0.00340997	0.00144999	0.00203476
MARTIN_VIRAL_GPCR_SIGNALING_DN	0.414686	0.884101	0.00431496	0.0119701	0.00104999	0.0341447	0.00203754
REACTOME_EUKARYOTIC_TRANSLATION_ELONGATION	0.726213	0.118844	0.00275497	0.00284116	0.00212998	0.00196998	0.00204686
WANG_METHYLATED_IN_BREAST_CANCER	0.960693	0.0162575	0.0042865	0.00105211	0.0211598	0.0010775	0.0020507
PID_RHODOPSIN_PATHWAY	0.616844	0.00378996	0.199733	0.0172012	0.00924491	0.00115499	0.00205348
NIKOLSKY_BREAST_CANCER_8P12_P11_AMPLICON	0.443011	0.444006	0.00762492	0.0156815	0.00132499	0.00457995	0.00205537
REACTOME_SARS_COV_2_INFECTION	0.966145	0.198938	0.00554994	0.00761752	0.00142499	0.00368996	0.002056
PUJANA_BREAST_CANCER_LIT_INT_NETWORK	0.990352	0.299982	0.004681	0.00828331	0.0157798	0.0011015	0.00205934
SCHEIDEREIT_IKK_INTERACTING_PROTEINS	0.98081	0.156873	0.0146299	0.0162226	0.00439496	0.00134499	0.00205967
MILI_PSEUDOPODIA	0.978046	0.119886	0.004661	0.00469177	0.0125299	0.001126	0.00206638
MEISSNER_BRAIN_HCP_WITH_H3K4ME2_AND_H3K27ME3	0.924016	0.115139	0.0468795	0.0396374	0.0104199	0.00115499	0.00207953
REACTOME_SUMOYLATION_OF_DNA_DAMAGE_RESPONSE_AND_REPAIR_PROTEINS	0.672778	0.0511795	0.0293847	0.0152107	0.0010935	0.0240248	0.00209194
CROMER_TUMORIGENESIS_UP	0.128159	0.125884	0.136534	0.0853982	0.00144499	0.00380996	0.0020953
BECKER_TAMOXIFEN_RESISTANCE_DN	0.95929	0.0448446	0.00733493	0.00369201	0.0110699	0.00115999	0.00209999
REACTOME_CILIUM_ASSEMBLY	0.875966	0.0205698	0.0372396	0.0102548	0.00156498	0.00322997	0.00210841
PID_P53_DOWNSTREAM_PATHWAY	0.992715	0.00334497	0.0723243	0.00537742	0.00601494	0.00128499	0.00211761
HOSHIDA_LIVER_CANCER_SUBCLASS_S1	0.779252	0.0305147	0.155608	0.054552	0.00397496	0.00144499	0.0021195
STAEGE_EWING_FAMILY_TUMOR	0.485825	0.171673	0.0716293	0.073137	0.001244	0.00719993	0.00212149
REACTOME_REGULATION_OF_LOCALIZATION_OF_FOXO_TRANSCRIPTION_FACTORS	0.559184	0.0610444	0.0223648	0.0131424	0.00323997	0.00158498	0.00212865
REACTOME_DEFECTIVE_FACTOR_VIII_CAUSES_HEMOPHILIA_A	0.46646	0.00158998	0.910386	0.0709026	0.00402496	0.00144999	0.00213195
PROVENZANI_METASTASIS_UP	0.789247	0.126999	0.0935791	0.079653	0.00113999	0.0173648	0.00213963
ZHANG_GATA6_TARGETS_UP	0.259907	0.293872	0.00772992	0.011803	0.00131	0.00594994	0.00214726
GAZDA_DIAMOND_BLACKFAN_ANEMIA_PROGENITOR_DN	0.565154	0.145949	0.00440496	0.00503406	0.0012125	0.0099499	0.00216164
KEGG_MEDICUS_VARIANT_MUTATION_CAUSED_ABERRANT_SOD1_TO_RETROGRADE_AXONAL_TRANSPORT	0.312627	0.0539145	0.0301497	0.0152015	0.00138499	0.00495495	0.00216488
PID_HIV_NEF_PATHWAY	0.891721	0.0803392	0.00676493	0.00510869	0.0173048	0.00115999	0.00217434
ACEVEDO_NORMAL_TISSUE_ADJACENT_TO_LIVER_TUMOR_DN	0.922611	0.0780342	0.00296997	0.00229449	0.00162498	0.00334997	0.00218842
CASORELLI_ACUTE_PROMYELOCYTIC_LEUKEMIA_UP	0.9727	0.0865291	0.0155498	0.0117798	0.00239998	0.00201498	0.00219069
BONCI_TARGETS_OF_MIR15A_AND_MIR16_1	0.885146	0.242748	0.00149998	0.00253465	0.00862991	0.00125999	0.00219897
WP_RAS_AND_BRADYKININ_PATHWAYS_IN_COVID19	0.891621	0.0370446	0.00905991	0.00395105	0.0281247	0.00114499	0.0022006
KEGG_AMINOACYL_TRNA_BIOSYNTHESIS	0.774212	0.226818	0.00742993	0.0108059	0.00205998	0.00238498	0.0022106
WP_TRANSSULFURATION_ONECARBON_METABOLISM_AND_RELATED_PATHWAYS	0.699823	0.0275397	0.0095399	0.00336024	0.0202648	0.00116999	0.00221239
PID_THROMBIN_PAR4_PATHWAY	0.913481	0.00170998	0.215353	0.0105413	0.00342497	0.00163498	0.00221337
WANG_TARGETS_OF_MLL_CBP_FUSION_UP	0.833162	0.00942991	0.0533345	0.00841162	0.00574994	0.00137499	0.0022193
CAIRO_HEPATOBLASTOMA_DN	0.851001	0.0118349	0.0556494	0.0103244	0.00385996	0.00155998	0.00222198
MADAN_DPPA4_TARGETS	0.705163	0.588369	0.000914991	0.0025723	0.00208998	0.00237998	0.00222557
JOHNSTONE_PARVB_TARGETS_1_UP	0.746888	0.138139	0.0240548	0.0238144	0.00140499	0.00537495	0.00222769
MCGOWAN_RSP6_TARGETS_DN	0.135619	0.00872991	0.0213048	0.00235552	0.00428496	0.00150998	0.00223307
KUMAR_TARGETS_OF_MLL_AF9_FUSION	0.99509	0.0457945	0.236833	0.106232	0.00148499	0.00454995	0.00223918
REACTOME_CYTOSOLIC_SULFONATION_OF_SMALL_MOLECULES	0.668643	0.0305297	0.0211998	0.00781162	0.00151998	0.00436496	0.00225481
CARRILLOREIXACH_HEPATOBLASTOMA_VS_NORMAL_HYPOMETHYLATED_AND_UP	0.746938	0.874696	0.0260647	0.0613903	0.00114999	0.0593994	0.00225676
WP_TGFBETA_SIGNALING_PATHWAY	0.831367	0.105939	0.0246148	0.0206448	0.0100849	0.00127499	0.00226383
REACTOME_CONSTITUTIVE_SIGNALING_BY_AKT1_E17K_IN_CANCER	0.132054	0.00733993	0.0717043	0.00699216	0.00129	0.00932991	0.00226666
WP_TCELL_ACTIVATION_SARSCOV2	0.769678	0.0904094	0.003238	0.00275435	0.0198498	0.001202	0.00226688
REACTOME_THE_PHOTOTRANSDUCTION_CASCADE	0.476795	0.00327497	0.340067	0.0279129	0.0132299	0.00123999	0.00226754
WP_VITAMIN_D_RECEPTOR_PATHWAY	0.893591	0.423486	0.0822892	0.131148	0.00176998	0.00317497	0.00227288
MACAEVA_PBMC_RESPONSE_TO_IR	0.53966	0.738663	0.00166998	0.00487122	0.00136499	0.00719493	0.00229468
REACTOME_PURINE_RIBONUCLEOSIDE_MONOPHOSPHATE_BIOSYNTHESIS	0.722228	0.00460495	0.0420496	0.00391416	0.0166398	0.00123499	0.00229944
KEGG_MEDICUS_REFERENCE_CA2_ENTRY_LIGAND_GATED_CA2_CHANNEL	0.289372	0.118084	0.130664	0.0973987	0.00117999	0.0494745	0.0023054
JINESH_BLEBBISHIELD_TO_IMMUNE_CELL_FUSION_PBSHMS_DN	0.99409	0.00565494	0.0838492	0.00920424	0.00866491	0.00132999	0.00230607
REACTOME_RAC1_GTPASE_CYCLE	0.169488	0.00318497	0.447716	0.0313895	0.00124999	0.0154898	0.00231341
REACTOME_G_ALPHA_Z_SIGNALLING_EVENTS	0.839647	0.00564494	0.0468245	0.0050771	0.00848492	0.00134499	0.00232196
REACTOME_POTENTIAL_THERAPEUTICS_FOR_SARS	0.470935	0.0105399	0.155568	0.026667	0.00373496	0.00168998	0.00232704
REACTOME_EPHA_MEDIATED_GROWTH_CONE_COLLAPSE	0.774302	0.0476145	0.00701493	0.00368937	0.00502495	0.00151998	0.00233399
KEGG_PROGESTERONE_MEDIATED_OOCYTE_MATURATION	0.98604	0.0315347	0.0163598	0.00622807	0.00617494	0.00143999	0.00233539
REACTOME_UNFOLDED_PROTEIN_RESPONSE_UPR	0.252627	0.650413	0.000874991	0.00230787	0.00132999	0.0098699	0.00234416
BIOCARTA_NFAT_PATHWAY	0.99048	0.00193498	0.0287997	0.00137926	0.00870491	0.00136499	0.00235997
TONKS_TARGETS_OF_RUNX1_RUNX1T1_FUSION_SUSTAINDED_IN_ERYTHROCYTE_UP	0.215868	0.000804992	0.624384	0.0199333	0.00124499	0.0232048	0.00236337
REACTOME_PRE_NOTCH_EXPRESSION_AND_PROCESSING	0.909061	0.0247148	0.0367946	0.0115189	0.0190598	0.00126499	0.00237266
BHAT_ESR1_TARGETS_NOT_VIA_AKT1_DN	0.513225	0.385796	0.0632594	0.0992644	0.00134499	0.0104399	0.00238304
WP_DNA_REPLICATION	0.45523	0.000429996	0.294662	0.00533323	0.00147499	0.00626494	0.00238783
WP_FOLATE_METABOLISM	0.616424	0.00394996	0.0360296	0.0029786	0.00413996	0.00167998	0.00239009
KEGG_MEDICUS_REFERENCE_ESTABLISHMENT_OF_COHESION	0.971245	0.00209498	0.0732943	0.00384233	0.00643494	0.00146999	0.00239329
PEART_HDAC_PROLIFERATION_CLUSTER_UP	0.221668	0.0204748	0.0343347	0.00823087	0.00374496	0.00175998	0.00239461
REACTOME_TP53_REGULATES_TRANSCRIPTION_OF_ADDITIONAL_CELL_CYCLE_GENES_WHOSE_EXACT_ROLE_IN_THE_P53_PATHWAY_REMAIN_UNCERTAIN	0.742213	0.347232	0.00220998	0.00448161	0.00153498	0.00544995	0.00239534
REACTOME_TRANSCRIPTIONAL_REGULATION_BY_RUNX1	0.99762	0.369461	0.00167498	0.00358436	0.0180098	0.00129499	0.00241638
AFFAR_YY1_TARGETS_UP	0.839857	0.268327	0.00494995	0.0081844	0.00177498	0.00381496	0.00242275
DELACROIX_RARG_BOUND_MEF	0.830402	0.0437646	0.0210048	0.00993614	0.00266497	0.00226498	0.00244875
LIU_LIVER_CANCER	0.284932	0.830462	0.00224498	0.00613907	0.00386996	0.00181498	0.00247107
IKEDA_MIR30_TARGETS_UP	0.830347	0.0428096	0.0183348	0.0085923	0.00317497	0.00203998	0.00248397
REACTOME_SIGNALING_BY_ERBB2	0.745813	0.00199498	0.0320397	0.00157436	0.00243998	0.00252997	0.00248416
WONG_PROTEASOME_GENE_MODULE	0.776082	0.146769	0.0212498	0.0220257	0.0206048	0.00132999	0.00249886
MURAKAMI_UV_RESPONSE_6HR_UP	0.99932	0.000894991	0.189013	0.00562948	0.0221098	0.00132499	0.00250033
BIOCARTA_SPPA_PATHWAY	0.240313	0.00822492	0.0945191	0.0121288	0.00485495	0.00168498	0.00250173
WINNEPENNINCKX_MELANOMA_METASTASIS_UP	0.829747	0.936336	0.000319997	0.00111724	0.00180998	0.00406496	0.00250472
ZHAN_EARLY_DIFFERENTIATION_GENES_DN	0.643994	0.0126349	0.0502895	0.00976515	0.00140499	0.0116649	0.00250799
KYNG_RESPONSE_TO_H2O2	0.643759	0.591234	0.000879991	0.00248369	0.00588994	0.00159498	0.00251023
REACTOME_INTRA_GOLGI_TRAFFIC	0.117419	0.507615	0.0126249	0.0192123	0.00166498	0.00510495	0.00251102
LEIN_NEURON_MARKERS	0.352701	0.0108249	0.0316297	0.00528672	0.0013115	0.0295447	0.00251178
TERAO_AOX4_TARGETS_SKIN_UP	0.736338	0.202878	0.00157498	0.00237392	0.00266497	0.00238498	0.00251721
SAKAI_CHRONIC_HEPATITIS_VS_LIVER_CANCER_UP	0.780177	0.268022	0.00720993	0.0115811	0.0221898	0.00133499	0.00251865
WP_22Q112_COPY_NUMBER_VARIATION_SYNDROME	0.687283	0.0844292	0.00493495	0.00391682	0.00291997	0.00222998	0.00252875
REACTOME_STRIATED_MUSCLE_CONTRACTION	0.471945	0.00202498	0.0881391	0.00448641	0.00250997	0.00254997	0.00252982
BOQUEST_STEM_CELL_DN	0.438996	0.0316397	0.112974	0.0400169	0.00209998	0.00318997	0.00253268
KEGG_MEDICUS_VARIANT_MUTATION_ACTIVATED_SMO_TO_HEDGEHOG_SIGNALING_PATHWAY	0.492345	0.476195	0.00218498	0.00517786	0.00207498	0.00325997	0.00253587
RAO_BOUND_BY_SALL4	0.905161	0.118409	0.00684493	0.00667946	0.00825992	0.00149998	0.00253896
REACTOME_GOLGI_TO_ER_RETROGRADE_TRANSPORT	0.98826	0.350481	0.000829992	0.00180771	0.0158948	0.00138499	0.00254809
REACTOME_TRNA_AMINOACYLATION	0.794557	0.155023	0.00762492	0.00877699	0.00244998	0.00265997	0.00255066
KEGG_MEDICUS_REFERENCE_AGE_RAGE_SIGNALING_PATHWAY	0.869153	0.264188	0.0002309	0.000458651	0.0129149	0.0014191	0.00255731
WP_REGULATION_OF_SISTER_CHROMATID_SEPARATION_AT_THE_METAPHASEANAPHASE_TRANSITION	0.933771	0.00420496	0.0285097	0.00246964	0.00306497	0.00219498	0.00255803
WP_SERINE_METABOLISM	0.644049	0.643434	0.00354996	0.0093224	0.00225998	0.00297497	0.00256865
ACEVEDO_LIVER_CANCER_WITH_H3K9ME3_DN	0.112659	0.487885	0.00446996	0.00711313	0.00534495	0.00169498	0.00257379
WIERENGA_PML_INTERACTOME	0.658933	0.887156	0.000389996	0.00133131	0.0299747	0.00134499	0.00257474
BIOCARTA_ASBCELL_PATHWAY	0.185968	0.696828	0.00109999	0.00269269	0.0101649	0.00147499	0.00257623
WP_HIPPOCAMPAL_SYNAPTOGENESIS_AND_NEUROGENESIS	0.415016	0.402516	0.00163498	0.0035832	0.00226498	0.00303497	0.00259404
NUMATA_CSF3_SIGNALING_VIA_STAT3	0.283	0.000501499	0.461056	0.00983687	0.00688993	0.001603	0.00260092
KEGG_MEDICUS_VARIANT_MUTATION_INACTIVATED_PTCH1_TO_HEDGEHOG_SIGNALING_PATHWAY	0.497155	0.476735	0.00196498	0.00469864	0.00207498	0.00356496	0.00262316
REACTOME_TERMINATION_OF_O_GLYCAN_BIOSYNTHESIS	0.931239	0.034182	0.0491255	0.0190328	0.0182148	0.001422	0.00263821
REACTOME_ANTIVIRAL_MECHANISM_BY_IFN_STIMULATED_GENES	0.9829	0.0359846	0.0235398	0.00969279	0.0102249	0.00151498	0.00263904
KEGG_ERBB_SIGNALING_PATHWAY	0.715713	0.096359	0.0127249	0.0104588	0.00227498	0.00315497	0.00264367
LI_INDUCED_T_TO_NATURAL_KILLER_UP	0.96204	0.0864141	0.0225798	0.0167232	0.00158998	0.00799992	0.00265279
MULLIGHAN_MLL_SIGNATURE_1_DN	0.95737	0.0442796	0.0196548	0.00939881	0.00538495	0.00177498	0.00266993
KIM_MYCL1_AMPLIFICATION_TARGETS_UP	0.0780742	0.652743	0.0112449	0.0162031	0.00141999	0.0228998	0.00267437
BIOCARTA_ARENRF2_PATHWAY	0.0660643	0.737653	0.0165398	0.022356	0.00147499	0.0144999	0.00267772
ZAMORA_NOS2_TARGETS_DN	0.643504	0.414636	0.00633494	0.0129994	0.00371996	0.00209998	0.00268452
LEI_HOXC8_TARGETS_UP	0.726778	0.398591	0.00894491	0.0174904	0.00198498	0.00416496	0.00268861
RAY_TUMORIGENESIS_BY_ERBB2_CDC25A_DN	0.871286	0.469555	0.00432996	0.00976047	0.00794492	0.00161998	0.00269127
REACTOME_HEDGEHOG_ON_STATE	0.9641	0.584284	0.000124999	0.000397827	0.00335497	0.00225998	0.00270071
REACTOME_INTRINSIC_PATHWAY_FOR_APOPTOSIS	0.857081	0.0714593	0.0259047	0.0168305	0.00927491	0.00158498	0.00270738
BROWNE_HCMV_INFECTION_16HR_UP	0.620084	0.0397796	0.0429946	0.0184926	0.00813492	0.00162998	0.00271586
REACTOME_SIGNALING_BY_MAPK_MUTANTS	0.360391	0.000924991	0.0423696	0.00111005	0.00846491	0.00162498	0.00272661
GAUSSMANN_MLL_AF4_FUSION_TARGETS_F_UP	0.930921	0.0745043	0.177708	0.106882	0.00202498	0.00421996	0.00273673
WP_THYROID_STIMULATING_HORMONE_TSH_SIGNALING_PATHWAY	0.809457	0.0294547	0.0197248	0.00711138	0.0138549	0.00152998	0.00275579
HERNANDEZ_MITOTIC_ARREST_BY_DOCETAXEL_2_DN	0.668223	0.00127999	0.344902	0.0147023	0.0136649	0.00153498	0.00276006
REACTOME_GABA_RECEPTOR_ACTIVATION	0.956205	0.0134499	0.0181298	0.0037363	0.0196598	0.00148499	0.00276159
KEGG_MEDICUS_VARIANT_MUTATION_CAUSED_ABERRANT_TUBA4A_TO_RETROGRADE_AXONAL_TRANSPORT	0.300867	0.0584844	0.0313847	0.0165585	0.00181998	0.00578494	0.00276889
REACTOME_NR1H2_NR1H3_REGULATE_GENE_EXPRESSION_LINKED_TO_GLUCONEOGENESIS	0.636609	0.0309997	0.00772992	0.00298321	0.0125199	0.00155998	0.0027744
NGUYEN_NOTCH1_TARGETS_UP	0.343597	0.0394346	0.0135449	0.00579302	0.00818992	0.00167498	0.00278122
KEGG_ENDOCYTOSIS	0.832472	0.246638	0.00510995	0.00802487	0.00411996	0.00211498	0.0027951
DORN_ADENOVIRUS_INFECTION_12HR_DN	0.923991	0.220873	0.00378496	0.00568328	0.0265647	0.00147999	0.00280406
TSAI_RESPONSE_TO_IONIZING_RADIATION	0.979945	0.0637794	0.00249497	0.00168913	0.0121899	0.00158498	0.00280533
REACTOME_SIALIC_ACID_METABOLISM	0.818612	0.0452895	0.0697043	0.0321221	0.0286647	0.00147499	0.00280592
MANNE_COVID19_NONICU_VS_HEALTHY_DONOR_PLATELETS_DN	0.430466	0.0386796	0.0852641	0.0345774	0.00172998	0.00745993	0.00280868
CREIGHTON_AKT1_SIGNALING_VIA_MTOR_DN	0.806192	0.0274547	0.0401146	0.0134718	0.00199998	0.00471995	0.00280951
REACTOME_SYNTHESIS_OF_PYROPHOSPHATES_IN_THE_CYTOSOL	0.276907	0.0097649	0.0598294	0.00889261	0.0240898	0.00149499	0.00281552
BREDEMEYER_RAG_SIGNALING_NOT_VIA_ATM_DN	0.150243	0.0163948	0.0118349	0.00218209	0.00193998	0.00531995	0.00284319
REACTOME_TRNA_PROCESSING_IN_THE_NUCLEUS	0.448156	0.881296	0.000599994	0.0019544	0.00426496	0.00213498	0.00284554
SESTO_RESPONSE_TO_UV_C6	0.710018	0.0585494	0.00097999	0.000650924	0.00384496	0.00226998	0.00285465
REACTOME_RHOC_GTPASE_CYCLE	0.298652	0.000234998	0.358981	0.00405745	0.0095949	0.00167998	0.0028594
REACTOME_ELEVATION_OF_CYTOSOLIC_CA2_LEVELS	0.343362	0.0748043	0.236823	0.135527	0.00147999	0.0427646	0.00286148
PID_EPHB_FWD_PATHWAY	0.747328	0.113974	0.00539995	0.0052119	0.00265497	0.00317997	0.00289385
KEGG_MEDICUS_PATHOGEN_HCMV_UL33_TO_GNB_G_RHO_SIGNALING_PATHWAY	0.736148	0.0497395	0.0144149	0.0075649	0.0145799	0.00162498	0.00292421
PID_RAC1_REG_PATHWAY	0.513935	0.0134799	0.0382046	0.0077357	0.00255997	0.00340997	0.00292446
JOHANSSON_GLIOMAGENESIS_BY_PDGFB_UP	0.751587	0.439981	0.00137499	0.00327209	0.0124549	0.00165998	0.00292964
REACTOME_GABA_B_RECEPTOR_ACTIVATION	0.921906	0.00864991	0.0423646	0.00627507	0.0119349	0.00167998	0.00294548
NATSUME_RESPONSE_TO_INTERFERON_BETA_UP	0.918651	0.0227348	0.0426496	0.0125555	0.0132849	0.00165998	0.00295133
CHOW_RASSF1_TARGETS_DN	0.310047	0.120834	0.0168048	0.014753	0.00187498	0.00702493	0.00295999
GARGALOVIC_RESPONSE_TO_OXIDIZED_PHOSPHOLIPIDS_TURQUOISE_DN	0.830952	0.0431196	0.00447995	0.00223978	0.00421496	0.00228498	0.00296345
FUJII_YBX1_TARGETS_DN	0.365686	0.0477245	0.0476095	0.0222279	0.00165998	0.0150299	0.00298992
BLANCO_MELO_BETA_INTERFERON_TREATED_BRONCHIAL_EPITHELIAL_CELLS_DN	0.718193	0.00276997	0.139924	0.00936034	0.00175498	0.0101699	0.00299349
OKAWA_NEUROBLASTOMA_1P36_31_DELETION	0.114849	0.339092	0.00344997	0.00466085	0.00188498	0.00731493	0.00299758
PID_CXCR3_PATHWAY	0.928396	0.00108999	0.0632044	0.00199863	0.0101299	0.00175998	0.00299901
WP_SELENIUM_MICRONUTRIENT_NETWORK	0.517505	0.00219498	0.233508	0.0137404	0.00786492	0.00186498	0.00301508
HINATA_NFKB_TARGETS_FIBROBLAST_UP	0.800472	0.334037	0.00400996	0.00762196	0.00329497	0.00280997	0.00303321
GAL_LEUKEMIC_STEM_CELL_DN	0.481205	0.372791	0.0163548	0.0289744	0.00182498	0.00902491	0.0030361
WP_MET_IN_TYPE_1_PAPILLARY_RENAL_CELL_CARCINOMA	0.931256	0.0097649	0.0208948	0.00339685	0.00528495	0.00213998	0.00304643
KEGG_MEDICUS_REFERENCE_C9ORF72_MEDIATED_AUTOPHAGY_INITIATION	0.470915	0.00411996	0.400896	0.0396463	0.00777492	0.00189498	0.00304731
WP_ENDOMETRIAL_CANCER	0.821732	0.224528	0.00822992	0.0118089	0.0159298	0.00168498	0.00304778
KEGG_MEDICUS_REFERENCE_TRAIP_DEPENDENT_REPLISOME_DISASSEMBLY	0.798682	0.00181998	0.0417746	0.00192661	0.0105599	0.00178498	0.00305387
KEGG_MEDICUS_VARIANT_MUTATION_ACTIVATED_GNAS_TO_ACTH_CORTISOL_SIGNALING_PATHWAY	0.760837	0.0657193	0.00304997	0.00208846	0.0300947	0.00160998	0.00305685
SASSON_RESPONSE_TO_FORSKOLIN_UP	0.981115	0.120579	0.0212748	0.019537	0.0167548	0.00168498	0.00306222
LEE_INTRATHYMIC_T_PROGENITOR	0.0526945	0.477435	0.0414496	0.0396758	0.00167498	0.0180698	0.00306599
ITO_PTTG1_TARGETS_DN	0.693138	0.000774992	0.742263	0.0292603	0.0100949	0.00181498	0.00307687
VANTVEER_BREAST_CANCER_ESR1_UP	0.99583	0.0103349	0.0703493	0.0118608	0.196083	0.00154999	0.00307872
REACTOME_TRANSLOCATION_OF_SLC2A4_GLUT4_TO_THE_PLASMA_MEMBRANE	0.99065	0.475035	0.0135449	0.0277597	0.00228998	0.00471495	0.00308274
MORI_LARGE_PRE_BII_LYMPHOCYTE_UP	0.973615	0.381261	0.000419996	0.00100059	0.00412496	0.00246998	0.00308982
BHATI_G2M_ARREST_BY_2METHOXYESTRADIOL_DN	0.937756	0.0250198	0.00930491	0.00306285	0.00539495	0.00218498	0.0031103
REACTOME_METABOLISM_OF_PORPHYRINS	0.375106	0.0379796	0.124734	0.0488449	0.00194998	0.00781992	0.00312162
SENGUPTA_NASOPHARYNGEAL_CARCINOMA_UP	0.813932	0.804637	0.00490495	0.0134844	0.00175998	0.0137949	0.00312184
HASLINGER_B_CLL_WITH_6Q21_DELETION	0.485995	0.00531495	0.0638794	0.00658651	0.00574994	0.00214998	0.00312974
TOOKER_GEMCITABINE_RESISTANCE_DN	0.573129	0.00445496	0.150428	0.0142115	0.00164498	0.0351046	0.0031432
KAYO_CALORIE_RESTRICTION_MUSCLE_DN	0.443186	0.0549945	0.0154348	0.00849907	0.00248998	0.00429996	0.00315373
BIOCARTA_BBCELL_PATHWAY	0.109454	0.96045	0.00142999	0.00306238	0.00707993	0.00202998	0.00315532
DASU_IL6_SIGNALING_UP	0.832007	0.389661	0.000804992	0.001863	0.00393496	0.00264497	0.00316352
KEGG_PROSTATE_CANCER	0.897551	0.409306	0.000849992	0.00201286	0.00735493	0.00201998	0.00316953
WP_THYROXINE_THYROID_HORMONE_PRODUCTION	0.596974	0.0134549	0.0114599	0.00237783	0.00399996	0.00266497	0.00319877
TOOKER_GEMCITABINE_RESISTANCE_UP	0.928861	0.0559794	0.00582494	0.00345949	0.00451496	0.00250497	0.00322222
KEGG_MEDICUS_REFERENCE_AUTOPHAGY_VESICLE_NUCLEATION_ELONGATION_MATURATION_MTORC1_PI3KC3_C1	0.280275	0.0009199	0.36929	0.0115824	0.0113949	0.00188155	0.00322991
JAZAG_TGFB1_SIGNALING_DN	0.304972	0.228493	0.00313497	0.00454895	0.00278997	0.00389496	0.00325114
ADDYA_ERYTHROID_DIFFERENTIATION_BY_HEMIN	0.842912	0.0239748	0.0504845	0.0153587	0.00185998	0.0128999	0.00325133
REACTOME_REGULATION_OF_INSULIN_LIKE_GROWTH_FACTOR_IGF_TRANSPORT_AND_UPTAKE_BY_INSULIN_LIKE_GROWTH_FACTOR_BINDING_PROTEINS_IGFBPS	0.866621	0.0256697	0.286327	0.0907484	0.00270997	0.00407996	0.00325676
WP_ERBB_SIGNALING_PATHWAY	0.732583	0.0900391	0.0165098	0.0127874	0.00313997	0.00338497	0.00325787
KEGG_MEDICUS_VARIANT_MLL_AF4_FUSION_TO_TRANSCRIPTIONAL_ACTIVATION	0.564579	0.0898191	0.0106049	0.00838097	0.00213498	0.00691993	0.00326322
RICKMAN_HEAD_AND_NECK_CANCER_F	0.674508	0.00508995	0.099174	0.0101349	0.00431996	0.00262497	0.00326563
BARRIER_CANCER_RELAPSE_TUMOR_SAMPLE_DN	0.152313	0.172013	0.00523495	0.00511068	0.00732493	0.00211498	0.0032823
KYNG_DNA_DAMAGE_DN	0.97163	0.0120049	0.110774	0.0208442	0.00482995	0.00248998	0.00328596
REACTOME_CYTOSOLIC_IRON_SULFUR_CLUSTER_ASSEMBLY	0.734698	0.00202998	0.237493	0.0133292	0.00183498	0.0157348	0.00328687
REACTOME_GLUCAGON_LIKE_PEPTIDE_1_GLP1_REGULATES_INSULIN_SECRETION	0.894686	0.000389996	0.147084	0.00225136	0.00516995	0.00242998	0.00330606
KEGG_PENTOSE_PHOSPHATE_PATHWAY	0.96024	0.0236698	0.149279	0.0444421	0.00196998	0.0106449	0.00332479
GENTILE_UV_RESPONSE_CLUSTER_D6	0.196333	0.0695343	0.0329297	0.017579	0.00489995	0.00251997	0.00332828
GENTLES_LEUKEMIC_STEM_CELL_UP	0.376281	0.00709993	0.435146	0.0616556	0.00171998	0.0536845	0.00333407
AMIT_SERUM_RESPONSE_240_MCF10A	0.697533	0.634754	0.00643994	0.0159866	0.0134749	0.00190498	0.00333821
REACTOME_ACTIVATION_OF_GENE_EXPRESSION_BY_SREBF_SREBP	0.773202	0.276307	0.00376496	0.00645797	0.0125949	0.00192998	0.00334722
WP_COMPLEMENT_AND_COAGULATION_CASCADES	0.920901	0.0300047	0.0698193	0.0245416	0.00238998	0.00558494	0.00334749
BROWNE_HCMV_INFECTION_6HR_DN	0.408936	0.320817	0.00770992	0.0132933	0.00440996	0.00270497	0.00335319
MIKKELSEN_MEF_ICP_WITH_H3K4ME3_AND_H3K27ME3	0.589684	0.156408	0.0281997	0.0296593	0.00206998	0.00885491	0.00335562
WP_B_CELL_RECEPTOR_SIGNALING_PATHWAY	0.837682	0.381971	0.00439496	0.00891635	0.00359996	0.00317997	0.00337696
REACTOME_PLATELET_CALCIUM_HOMEOSTASIS	0.5061	0.172438	0.0777142	0.0791388	0.00180998	0.0265397	0.00338926
BOYLAN_MULTIPLE_MYELOMA_C_D_UP	0.777907	0.0441346	0.0584594	0.0266678	0.00281997	0.00435996	0.00342482
WNT_SIGNALING	0.532585	0.798432	0.00203998	0.005991	0.00195498	0.0142949	0.00343975
NADLER_HYPERGLYCEMIA_AT_OBESITY	0.865441	0.49493	0.00114499	0.00292751	0.0323747	0.00181998	0.00344676
WP_MTHFR_DEFICIENCY	0.385631	0.185108	0.0198498	0.0230638	0.00225498	0.00736493	0.00345284
PID_ATM_PATHWAY	0.714113	0.614784	0.0129349	0.0296854	0.00197498	0.0137899	0.00345529
SERVITJA_LIVER_HNF1A_TARGETS_DN	0.949101	0.156918	0.00871491	0.0100187	0.0288947	0.00184498	0.00346897
VANDESLUIS_COMMD1_TARGETS_GROUP_4_UP	0.816532	0.510235	0.0094549	0.0207022	0.00273497	0.00475495	0.00347259
REACTOME_PROTEIN_LOCALIZATION	0.765682	0.0587994	0.0159048	0.00930979	0.00268997	0.00491995	0.00347824
DOANE_BREAST_CANCER_CLASSES_DN	0.54427	0.0283547	0.121969	0.0406742	0.0223598	0.00188998	0.0034857
REACTOME_NCAM1_INTERACTIONS	0.135144	0.0797242	0.0136899	0.0073752	0.00590994	0.00249998	0.00351367
REACTOME_REPRODUCTION	0.917046	0.209528	0.0297697	0.0370483	0.00314997	0.00397496	0.0035147
REACTOME_SENSORY_PROCESSING_OF_SOUND	0.997965	0.283407	0.0109049	0.0174945	0.0140899	0.00201998	0.00353358
LU_AGING_BRAIN_UP	0.236928	0.0945891	0.305287	0.185234	0.00187498	0.0322047	0.00354421
REACTOME_SARS_COV_2_TARGETS_HOST_INTRACELLULAR_SIGNALLING_AND_REGULATORY_PATHWAYS	0.384451	0.0433796	0.150283	0.0639044	0.00225498	0.00833992	0.00355015
REACTOME_INTEGRATION_OF_ENERGY_METABOLISM	0.979165	0.00816492	0.0173798	0.00247907	0.0293497	0.00188998	0.00355178
VARELA_ZMPSTE24_TARGETS_UP	0.407916	0.909121	0.00225998	0.00664156	0.00838992	0.00225498	0.00355465
BLANCO_MELO_BRONCHIAL_EPITHELIAL_CELLS_INFLUENZA_A_INFECTION_UP	0.664793	0.0138399	0.147224	0.0306695	0.00320497	0.00399496	0.00355663
CHANGOLKAR_H2AFY_TARGETS_DN	0.223483	0.0486995	0.0158148	0.00711432	0.00282997	0.00478995	0.0035579
RUAN_RESPONSE_TO_TNF_DN	0.99815	0.0241098	0.0122399	0.00388846	0.0118599	0.00209498	0.00356108
BIOCARTA_TH1TH2_PATHWAY	0.332857	0.885761	0.00100499	0.0030463	0.0184398	0.00197498	0.00356811
LEE_METASTASIS_AND_ALTERNATIVE_SPLICING_UP	0.102649	0.145554	0.0779192	0.0504995	0.00580494	0.00257997	0.0035723
YANG_BREAST_CANCER_ESR1_BULK_UP	0.882196	0.0185098	0.0254197	0.0065515	0.0120499	0.00210498	0.00358404
BIOCARTA_BIOPEPTIDES_PATHWAY	0.908671	0.0171798	0.0425696	0.0103044	0.0097949	0.00219498	0.00358639
KEGG_PURINE_METABOLISM	0.324107	0.0370496	0.154798	0.0583223	0.00216998	0.0103299	0.00358665
ZHANG_ANTIVIRAL_RESPONSE_TO_RIBAVIRIN_DN	0.637259	0.0857091	0.0275947	0.0200632	0.00307497	0.00434496	0.00360128
BAKKER_FOXO3_TARGETS_DN	0.888671	0.00406996	0.0713493	0.00613064	0.00894491	0.00225498	0.00360201
REACTOME_HDR_THROUGH_HOMOLOGOUS_RECOMBINATION_HRR	0.690013	0.0330797	0.0263697	0.010198	0.00253997	0.00619494	0.00360281
ZHANG_PROLIFERATING_VS_QUIESCENT	0.358931	0.251267	0.0320647	0.0422305	0.0363296	0.00189998	0.00361177
REACTOME_DISEASES_ASSOCIATED_WITH_GLYCOSAMINOGLYCAN_METABOLISM	0.619639	0.00444496	0.0857641	0.00789318	0.00931991	0.00223998	0.00361196
TARTE_PLASMA_CELL_VS_PLASMABLAST_UP	0.930671	0.00428996	0.0394096	0.00347744	0.00790492	0.00234498	0.00361705
KEGG_COMPLEMENT_AND_COAGULATION_CASCADES	0.807942	0.0701493	0.115044	0.0682134	0.00256997	0.00611994	0.00361988
BIOCARTA_GABA_PATHWAY	0.651453	0.103734	0.00410496	0.00377775	0.00385496	0.00343997	0.00363566
BIOCARTA_EPONFKB_PATHWAY	0.215143	0.463965	0.00123999	0.00262882	0.0107999	0.00218998	0.00364166
WP_GLUCOCORTICOID_RECEPTOR_PATHWAY	0.933881	0.0816892	0.00644994	0.00493844	0.00197498	0.0235798	0.00364509
KEGG_MEDICUS_REFERENCE_ACTH_CORTISOL_SIGNALING_PATHWAY	0.783942	0.0612394	0.00476995	0.00304388	0.0105149	0.00220998	0.00365244
DEURIG_T_CELL_PROLYMPHOCYTIC_LEUKEMIA_DN	0.99934	0.117554	0.0413946	0.0357525	0.00596494	0.00263497	0.00365529
SMID_BREAST_CANCER_RELAPSE_IN_BONE_DN	0.99446	0.00589494	0.0828142	0.00936498	0.00526995	0.00280997	0.0036655
TANG_SENESCENCE_TP53_TARGETS_DN	0.906576	0.50632	0.00288997	0.0069737	0.00246497	0.00719993	0.00367265
CARRILLOREIXACH_MRS3_VS_LOWER_RISK_HEPATOBLASTOMA_DN	0.721328	0.0947341	0.0208548	0.0164584	0.00270997	0.00571494	0.00367658
WP_VITAMIN_K_METABOLISM_AND_ACTIVATION_OF_DEPENDENT_PROTEINS	0.600039	0.00146999	0.808112	0.0528691	0.00426996	0.00323997	0.00368433
WATANABE_RECTAL_CANCER_RADIOTHERAPY_RESPONSIVE_UP	0.917461	0.370191	0.00530995	0.0104393	0.00268997	0.00584994	0.00368535
HOLLMANN_APOPTOSIS_VIA_CD40_DN	0.877281	0.487815	0.00238998	0.00575017	0.00254997	0.00681993	0.00371207
BOYLAN_MULTIPLE_MYELOMA_PCA3_DN	0.989	0.0218398	0.0632844	0.0179825	0.00307497	0.00469995	0.00371765
KEGG_MEDICUS_REFERENCE_LECTIN_PATHWAY_OF_COAGULATION_CASCADE_PROTHROMBIN_TO_THROMBIN	0.172358	0.00197998	0.631884	0.0359546	0.00411996	0.00341497	0.00373448
BIOCARTA_RANKL_PATHWAY	0.808067	0.150004	0.00784992	0.00883422	0.0099149	0.00230498	0.00374051
WHITFIELD_CELL_CYCLE_M_G1	0.819957	0.169473	0.00605494	0.00748336	0.00264997	0.00640994	0.00374978
CAFFAREL_RESPONSE_TO_THC_UP	0.242948	0.0583544	0.0150399	0.00783429	0.00772492	0.00248497	0.00376038
KEGG_MEDICUS_REFERENCE_ORGANIZATION_OF_THE_INNER_KINETOCHORE	0.729133	0.202563	0.00429496	0.00606393	0.0345297	0.00198998	0.00376377
CHIARADONNA_NEOPLASTIC_TRANSFORMATION_KRAS_UP	0.45986	0.835842	0.000269997	0.000918814	0.0140399	0.00217998	0.00377417
REACTOME_SIGNALLING_TO_ERKS	0.97934	0.096214	0.0119349	0.0098405	0.00256997	0.00718493	0.00378586
REACTOME_SELENOAMINO_ACID_METABOLISM	0.682183	0.183468	0.00664493	0.0085666	0.00337497	0.00431996	0.00378944
KEGG_MEDICUS_VARIANT_MUTATION_CAUSED_ABERRANT_ABETA_TO_AGE_RAGE_SIGNALING_PATHWAY	0.879565	0.332331	0.0003583	0.00079697	0.0205048	0.0020881	0.00379058
REACTOME_INTERLEUKIN_17_SIGNALING	0.857831	0.0131649	0.0277647	0.00559368	0.0407646	0.00200998	0.00383191
BIOCARTA_AKT_PATHWAY	0.725123	0.103314	0.0196948	0.0164862	0.00768992	0.00257497	0.00385813
REACTOME_INTRA_GOLGI_AND_RETROGRADE_GOLGI_TO_ER_TRAFFIC	0.857941	0.345537	0.00277497	0.00552231	0.0103649	0.00237498	0.00386459
MORI_PRE_BI_LYMPHOCYTE_UP	0.98222	0.935186	0.00162998	0.00506268	0.00641994	0.00276497	0.00386528
BEGUM_TARGETS_OF_PAX3_FOXO1_FUSION_UP	0.745063	0.0237498	0.111399	0.033258	0.00211998	0.0219848	0.00386746
DAZARD_RESPONSE_TO_UV_NHEK_UP	0.892141	0.259592	0.0293447	0.0411759	0.00313997	0.00505495	0.00387373
BILD_MYC_ONCOGENIC_SIGNATURE	0.97085	0.000734993	0.223403	0.0058682	0.00260997	0.00751493	0.00387442
KEGG_OOCYTE_MEIOSIS	0.99925	0.161048	0.0207898	0.0228319	0.00514995	0.00311497	0.00388195
BIOCARTA_TID_PATHWAY	0.314652	0.667638	0.00542995	0.013144	0.00301997	0.00544495	0.00388513
BRACHAT_RESPONSE_TO_METHOTREXATE_DN	0.709013	0.107604	0.0933691	0.0722291	0.00231998	0.0119849	0.0038876
KEGG_MEDICUS_PATHOGEN_HCMV_US27_TO_CXCR4_GNB_G_PLCB_PKC_SIGNALING_PATHWAY	0.97757	0.0247648	0.0420946	0.0131514	0.00252498	0.00845492	0.00388872
EBAUER_MYOGENIC_TARGETS_OF_PAX3_FOXO1_FUSION	0.776987	0.00334497	0.551664	0.0518386	0.00219498	0.0173648	0.00389761
REACTOME_SRP_DEPENDENT_COTRANSLATIONAL_PROTEIN_TARGETING_TO_MEMBRANE	0.894036	0.0692493	0.0137199	0.00903193	0.00321497	0.00496995	0.00390432
BIOCARTA_GPCR_PATHWAY	0.887416	0.0205048	0.00823492	0.00235493	0.00817992	0.00256997	0.00391122
KEGG_STEROID_BIOSYNTHESIS	0.828782	0.0222198	0.098259	0.0280939	0.00202498	0.0567844	0.00391179
PALOMERO_GSI_SENSITIVITY_UP	0.930061	0.0352646	0.134404	0.0517586	0.00201998	0.0622894	0.00391449
LEE_TARGETS_OF_PTCH1_AND_SUFU_UP	0.517955	0.137764	0.00209498	0.00240169	0.00369996	0.00416496	0.00391871
REACTOME_DARPP_32_EVENTS	0.923301	0.00712493	0.0355396	0.00456685	0.00260997	0.00810992	0.00394912
REACTOME_ACTIVATED_NTRK2_SIGNALS_THROUGH_RAS	0.894161	0.096644	0.00360996	0.00319429	0.00243998	0.0104349	0.00395526
BOYLAN_MULTIPLE_MYELOMA_C_CLUSTER_DN	0.670138	0.00372496	0.210698	0.018031	0.00230498	0.0140799	0.00396166
REACTOME_ACTIVATION_OF_NMDA_RECEPTORS_AND_POSTSYNAPTIC_EVENTS	0.717853	0.0890041	0.00579994	0.00473008	0.00647494	0.00285497	0.00396272
REACTOME_SIGNALING_BY_BRAF_AND_RAF1_FUSIONS	0.869341	0.781822	0.000284997	0.000963859	0.00436996	0.00363496	0.00396872
WP_ALPHA_6_BETA_4_SIGNALING_PATHWAY	0.524365	0.00480995	0.0492545	0.00471478	0.0211498	0.00218998	0.00396938
KEGG_NON_SMALL_CELL_LUNG_CANCER	0.949051	0.326002	0.00180998	0.00359349	0.0407996	0.00209498	0.00398623
REACTOME_REGULATION_OF_EXPRESSION_OF_SLITS_AND_ROBOS	0.98401	0.141764	0.00212998	0.00250513	0.0456995	0.00208498	0.00398905
ELVIDGE_HIF1A_AND_HIF2A_TARGETS_DN	0.899546	0.461185	0.00801992	0.0170112	0.00910991	0.00255497	0.00399081
BIOCARTA_EDG1_PATHWAY	0.813462	0.0447346	0.00585494	0.00297054	0.0099699	0.00249998	0.00399767
BIOCARTA_AKAPCENTROSOME_PATHWAY	0.609099	0.00100999	0.096739	0.00295545	0.00861991	0.00260997	0.00400685
KEGG_MEDICUS_PATHOGEN_EBV_LMP1_TO_NFKB_SIGNALING_PATHWAY	0.862334	0.397027	0.000871	0.00202588	0.0104749	0.002486	0.00401846
MOREAUX_B_LYMPHOCYTE_MATURATION_BY_TACI_UP	0.203363	0.554554	0.000869991	0.00202423	0.0114649	0.00244498	0.00403059
REACTOME_NUCLEOTIDE_BIOSYNTHESIS	0.613659	0.0102949	0.0491345	0.00823617	0.0175298	0.00228498	0.00404328
CHOI_ATL_STAGE_PREDICTOR	0.512985	0.0227748	0.0400496	0.011729	0.0287047	0.00217498	0.00404418
REACTOME_FATTY_ACYL_COA_BIOSYNTHESIS	0.49056	0.308697	0.00596994	0.0104302	0.00401996	0.00407496	0.00404727
DEN_INTERACT_WITH_LCA5	0.426636	0.0639594	0.0279847	0.0165038	0.00252498	0.0103099	0.00405661
WP_SYNAPTIC_SIGNALING_PATHWAYS_ASSOCIATED_WITH_AUTISM_SPECTRUM_DISORDER	0.681613	0.0660793	0.00681493	0.00450141	0.00712993	0.00283497	0.00405692
KEGG_MEDICUS_REFERENCE_IGG_FCGR_RAC_SIGNALING_PATHWAY	0.320372	0.0219298	0.196013	0.0528278	0.00229498	0.0179198	0.00406919
REACTOME_TRANSLATION_OF_SARS_COV_1_STRUCTURAL_PROTEINS	0.244938	0.0215848	0.0689493	0.0174043	0.0205098	0.00225998	0.00407173
REACTOME_APOPTOSIS	0.98774	0.768387	0.00361996	0.0100931	0.0417996	0.00214998	0.00409059
LI_DCP2_BOUND_MRNA	0.813612	0.295447	0.0397296	0.0579886	0.00335497	0.00523995	0.00409077
ANDERSEN_LIVER_CANCER_KRT19_DN	0.53151	0.122039	0.00785992	0.00770625	0.0146799	0.00238498	0.00410355
REACTOME_FOXO_MEDIATED_TRANSCRIPTION	0.413056	0.0221748	0.0521695	0.014685	0.00394996	0.00435496	0.00414258
GAUSSMANN_MLL_AF4_FUSION_TARGETS_G_UP	0.742478	0.52686	0.00525995	0.0123051	0.00499995	0.00357496	0.00416906
REACTOME_METABOLISM_OF_COFACTORS	0.501985	0.161453	0.0248748	0.0267602	0.0096799	0.00267997	0.00419787
LEE_AGING_NEOCORTEX_DN	0.651228	0.334122	0.00131499	0.00270193	0.00373496	0.00479995	0.00420102
SYED_ESTRADIOL_RESPONSE	0.868166	0.0309597	0.0371746	0.0135877	0.00225998	0.0297547	0.00420157
CHEN_LIVER_METABOLISM_QTL_CIS	0.442871	0.0917691	0.0222548	0.0168568	0.00368996	0.00489495	0.00420789
REACTOME_INITIATION_OF_NUCLEAR_ENVELOPE_NE_REFORMATION	0.97445	0.00103499	0.0461545	0.0013814	0.0103799	0.00263997	0.00420949
KARLSSON_TGFB1_TARGETS_UP	0.702683	0.00097499	0.098504	0.00293848	0.00343997	0.00543995	0.00421475
WP_COVID19_THROMBOSIS_AND_ANTICOAGULATION	0.261202	0.00290997	0.716673	0.0626192	0.00613494	0.00322997	0.00423192
SWEET_KRAS_TARGETS_DN	0.99793	0.132594	0.00652493	0.00687033	0.0404146	0.00223498	0.00423673
YAO_TEMPORAL_RESPONSE_TO_PROGESTERONE_CLUSTER_6	0.698173	0.210518	0.0414196	0.0501918	0.0306247	0.00228498	0.00425338
RIZ_ERYTHROID_DIFFERENTIATION_12HR	0.767477	0.00152498	0.5471	0.0298893	0.00247497	0.0161048	0.00429088
PID_INSULIN_GLUCOSE_PATHWAY	0.777422	0.0266997	0.0831142	0.0269244	0.00419496	0.00440996	0.00429977
REACTOME_S_PHASE	0.935141	0.00792992	0.131924	0.0186907	0.00782992	0.00296497	0.00430127
BROWNE_HCMV_INFECTION_10HR_UP	0.412121	0.276597	0.0123149	0.0188522	0.00433996	0.00426496	0.00430213
SIG_CHEMOTAXIS	0.701873	0.0116599	0.176728	0.0329898	0.0341897	0.00229998	0.00431087
SCHLOSSER_MYC_TARGETS_AND_SERUM_RESPONSE_UP	0.383256	0.211033	0.142364	0.149142	0.00227498	0.0432646	0.00432379
PID_FAK_PATHWAY	0.9514	0.00698493	0.0509195	0.00646014	0.0116499	0.00265497	0.0043246
MALONEY_RESPONSE_TO_17AAG_UP	0.367931	0.682238	0.00412496	0.0105474	0.00425496	0.00444996	0.00435027
BROWNE_HCMV_INFECTION_30MIN_UP	0.874811	0.487115	0.0750542	0.12833	0.00283997	0.00943491	0.00436592
SMID_BREAST_CANCER_RELAPSE_IN_BONE_UP	0.934316	0.0154848	0.0802142	0.0179555	0.00349497	0.00588494	0.00438549
SANSOM_APC_TARGETS	0.264277	0.00428996	0.183713	0.015671	0.00275497	0.0107949	0.00438981
WP_MFAP5MEDIATED_OVARIAN_CANCER_CELL_MOTILITY_AND_INVASIVENESS	0.244778	0.0196298	0.0590444	0.0139791	0.0424646	0.00231498	0.00439174
REACTOME_REMOVAL_OF_AMINOTERMINAL_PROPEPTIDES_FROM_GAMMA_CARBOXYLATED_PROTEINS	0.239723	0.00330497	0.740063	0.0703713	0.00614994	0.00342997	0.00440384
EPPERT_LSC_R	0.97665	0.641714	0.000219998	0.000704815	0.00556494	0.00364496	0.00440484
PID_SHP2_PATHWAY	0.98299	0.0183748	0.00335997	0.00091011	0.00737493	0.00314497	0.00440959
PID_VEGFR1_2_PATHWAY	0.95746	0.118929	0.0175898	0.0162177	0.0100249	0.00282997	0.00441405
BROWNE_INTERFERON_RESPONSIVE_GENES	0.612394	0.0368796	0.0506895	0.0206006	0.0101549	0.00281997	0.00441429
GINESTIER_BREAST_CANCER_20Q13_AMPLIFICATION_UP	0.953785	0.245263	0.000664993	0.00118832	0.0096999	0.00285997	0.00441759
REACTOME_IRE1ALPHA_ACTIVATES_CHAPERONES	0.104079	0.771317	0.00422496	0.00784394	0.00233498	0.0415046	0.00442235
REACTOME_IKBA_VARIANT_LEADS_TO_EDA_ID	0.867896	0.0181348	0.00566494	0.00149637	0.00564994	0.00363996	0.00442753
MURAKAMI_UV_RESPONSE_24HR	0.840517	0.00254498	0.0315047	0.00186581	0.0193898	0.00249998	0.00442934
TONKS_TARGETS_OF_RUNX1_RUNX1T1_FUSION_ERYTHROCYTE_UP	0.627154	0.0095349	0.258257	0.0429827	0.00269497	0.0126449	0.00444323
HADDAD_B_LYMPHOCYTE_PROGENITOR	0.259592	0.216883	0.119954	0.122527	0.00260997	0.0149748	0.00444548
HIRSCH_CELLULAR_TRANSFORMATION_SIGNATURE_UP	0.887826	0.0561294	0.0581794	0.0310262	0.00406496	0.00492995	0.00445587
REACTOME_FOXO_MEDIATED_TRANSCRIPTION_OF_OXIDATIVE_STRESS_METABOLIC_AND_NEURONAL_GENES	0.442981	0.0486995	0.0118649	0.00608416	0.00519495	0.00390996	0.00446178
FERNANDEZ_BOUND_BY_MYC	0.274077	0.0432596	0.0702693	0.028932	0.00756492	0.00316997	0.00446784
PEDERSEN_METASTASIS_BY_ERBB2_ISOFORM_7	0.703128	0.194843	0.00923491	0.0120689	0.00464995	0.00431996	0.00447889
STEGMEIER_PREMITOTIC_CELL_CYCLE_REGULATORS	0.708333	0.0484595	0.0804642	0.0385036	0.00247497	0.0244698	0.00449588
JIANG_HYPOXIA_NORMAL	0.98563	0.0658293	0.0356696	0.0215995	0.00359996	0.00602494	0.00450699
JAZAERI_BREAST_CANCER_BRCA1_VS_BRCA2_UP	0.147659	0.646044	0.00199998	0.00422349	0.00722993	0.00328997	0.00452219
SHEPARD_BMYB_MORPHOLINO_DN	0.96717	0.729053	0.0856541	0.164949	0.00664993	0.00342997	0.00452568
WP_NANOPARTICLE_TRIGGERED_AUTOPHAGIC_CELL_DEATH	0.45517	0.00308997	0.341997	0.0268969	0.00768492	0.00320997	0.00452849
BILANGES_RAPAMYCIN_SENSITIVE_VIA_TSC1_AND_TSC2	0.188503	0.096284	0.0255947	0.0168783	0.00841492	0.00309997	0.00453091
WP_COMPLEMENT_SYSTEM	0.849607	0.0392746	0.107049	0.0443802	0.00589494	0.00367996	0.00453127
TAKEDA_TARGETS_OF_NUP98_HOXA9_FUSION_3D_UP	0.0881441	0.426886	0.138329	0.140642	0.00327497	0.00740493	0.00454146
REACTOME_AMINO_ACIDS_REGULATE_MTORC1	0.297287	0.0452445	0.0170598	0.00775786	0.00922491	0.00301497	0.00454473
PID_RAC1_PATHWAY	0.884891	0.00590994	0.0927041	0.0105357	0.00345997	0.00662993	0.00454702
MCLACHLAN_DENTAL_CARIES_DN	0.95067	0.0624644	0.0225448	0.0135054	0.00473995	0.00437996	0.00455285
WHITE_NEUROBLASTOMA_WITH_1P36.3_DELETION	0.101379	0.328922	0.00563494	0.00688868	0.00281497	0.0121499	0.00457112
BIOCARTA_PDZS_PATHWAY	0.378696	0.679083	0.000689993	0.00202584	0.00640494	0.00357996	0.00459285
REACTOME_MET_ACTIVATES_RAP1_AND_RAC1	0.831882	0.00240498	0.105164	0.00622675	0.00251997	0.0265197	0.00460329
REACTOME_MITOTIC_G1_PHASE_AND_G1_S_TRANSITION	0.990055	0.155143	0.0391446	0.040058	0.0254047	0.00253997	0.00461887
REACTOME_G_ALPHA_Q_SIGNALLING_EVENTS	0.99958	0.200798	0.0178148	0.0225642	0.0896441	0.00236998	0.00462079
PID_RXR_VDR_PATHWAY	0.628644	0.208583	0.00178498	0.00271252	0.0151098	0.00272997	0.00462473
ACOSTA_PROLIFERATION_INDEPENDENT_MYC_TARGETS_UP	0.528795	0.0847792	0.0759592	0.0513814	0.00501495	0.00431996	0.00464158
REACTOME_FRUCTOSE_METABOLISM	0.443936	0.0138299	0.0668693	0.0136081	0.0101649	0.00300997	0.00464474
WP_FOCAL_ADHESION	0.920496	0.0097399	0.0306847	0.00496113	0.00460995	0.00468995	0.00464961
DER_IFN_BETA_RESPONSE_UP	0.893641	0.0358046	0.321002	0.124769	0.00413496	0.00533995	0.00466084
DOUGLAS_BMI1_TARGETS_DN	0.785767	0.0365046	0.385631	0.15258	0.00237498	0.125324	0.00466589
WP_PI3KAKTMTOR_VITAMIN_D3_SIGNALING	0.272697	0.0858191	0.0129099	0.00900399	0.0151648	0.00275997	0.00467032
WP_PANCREATIC_ADENOCARCINOMA_PATHWAY	0.807382	0.0320897	0.0485045	0.0180159	0.118269	0.00238998	0.00468933
FONTAINE_PAPILLARY_THYROID_CARCINOMA_DN	0.909446	0.0617744	0.103949	0.0573225	0.00511995	0.00439496	0.00472983
REACTOME_CREB3_FACTORS_ACTIVATE_GENES	0.352566	0.0936841	0.00596994	0.00481756	0.00710493	0.00354996	0.00473444
WP_PATHWAYS_AFFECTED_IN_ADENOID_CYSTIC_CARCINOMA	0.800372	0.123044	0.00799992	0.00792632	0.00329497	0.00841492	0.00473572
OHGUCHI_LIVER_HNF4A_TARGETS_DN	0.745328	0.0145549	0.104134	0.0223503	0.0160998	0.00277997	0.00474161
MIKKELSEN_MEF_LCP_WITH_H3K4ME3	0.840622	0.295902	0.00411996	0.00730296	0.0257247	0.00261997	0.00475631
REACTOME_THE_NLRP3_INFLAMMASOME	0.858691	0.0357696	0.0347147	0.0140337	0.00309497	0.0102749	0.00475718
EPPERT_PROGENITOR	0.4595	0.0497245	0.365211	0.169794	0.00273497	0.0190048	0.00478226
GARCIA_TARGETS_OF_FLI1_AND_DAX1_DN	0.813537	0.0630144	0.0109299	0.00683086	0.00306497	0.0109399	0.00478857
BIOCARTA_CARDIACEGF_PATHWAY	0.868161	0.0291497	0.0235898	0.0083932	0.0215648	0.00269497	0.00479174
BIOCARTA_AKAP13_PATHWAY	0.52023	0.000509995	0.185578	0.00357107	0.00558994	0.00426996	0.0048416
WP_CHOLESTEROL_METABOLISM	0.810802	0.156458	0.00573994	0.00677066	0.00339997	0.00845492	0.0048498
NIKOLSKY_BREAST_CANCER_20Q12_Q13_AMPLICON	0.711973	0.696353	0.0096599	0.0238626	0.00257497	0.0430396	0.00486063
REACTOME_MECP2_REGULATES_TRANSCRIPTION_OF_NEURONAL_LIGANDS	0.294312	0.0403196	0.0414396	0.016807	0.00301997	0.0124449	0.00486069
HOUSTIS_ROS	0.414781	0.0234948	0.121314	0.0351671	0.00545495	0.00438996	0.00486485
GAVIN_FOXP3_TARGETS_CLUSTER_P3	0.377981	0.728473	0.0773392	0.147021	0.00249497	0.100219	0.0048724
WP_CILIARY_LANDSCAPE	0.877081	0.893601	0.000304997	0.00106071	0.00390496	0.00647994	0.00487324
REACTOME_O_LINKED_GLYCOSYLATION_OF_MUCINS	0.928051	0.226468	0.0325897	0.0420313	0.0463195	0.00259497	0.00491617
WP_HEMATOPOIETIC_STEM_CELL_GENE_REGULATION_BY_GABP_ALPHABETA_COMPLEX	0.876491	0.099594	0.0280097	0.0224112	0.00352497	0.00812492	0.00491687
KEGG_MEDICUS_ENV_FACTOR_PHIP_TO_DNA_ADDUCTS	0.33941	0.699441	0.00080445	0.00232579	0.0198598	0.0028173	0.0049351
WP_EGFEGFR_SIGNALING_PATHWAY	0.98034	0.361276	0.00187998	0.00394209	0.00636494	0.00406996	0.0049651
NGUYEN_NOTCH1_TARGETS_DN	0.818697	0.641989	0.000584994	0.00175978	0.00446996	0.00559494	0.00496958
ISHIDA_E2F_TARGETS	0.852611	0.111479	0.00492995	0.00471522	0.00434496	0.00584994	0.00498637
REACTOME_SYNTHESIS_OF_DIPHTHAMIDE_EEF2	0.660233	0.00868491	0.178268	0.0272264	0.00382496	0.00719993	0.00499591
MIKKELSEN_NPC_HCP_WITH_H3K27ME3	0.887431	0.590564	0.00359496	0.0091246	0.00342497	0.00944991	0.00502783
WONG_MITOCHONDRIA_GENE_MODULE	0.844067	0.096689	0.0116899	0.00968126	0.00471995	0.00539495	0.00503493
REACTOME_SIGNALING_BY_ALK_IN_CANCER	0.969555	0.0173998	0.0916341	0.0222163	0.121769	0.00256997	0.00503853
MANALO_HYPOXIA_UP	0.467635	0.0365446	0.0791092	0.0311742	0.00530495	0.00479995	0.00503983
REACTOME_SMALL_INTERFERING_RNA_SIRNA_BIOGENESIS	0.591639	0.393046	0.000609994	0.00143962	0.00791492	0.00371996	0.00506126
REACTOME_SYNTHESIS_OF_DOLICHYL_PHOSPHATE	0.977405	0.270717	0.00148999	0.00268989	0.00919991	0.00349996	0.00507092
MIKKELSEN_IPS_ICP_WITH_H3K27ME3	0.708728	0.00293497	0.177783	0.0126369	0.00743493	0.00388496	0.00510335
BOYLAN_MULTIPLE_MYELOMA_PCA3_UP	0.436016	0.629234	0.0198998	0.0432983	0.00397996	0.00711493	0.00510458
PYEON_CANCER_HEAD_AND_NECK_VS_CERVICAL_UP	0.508485	0.0254947	0.0816692	0.025457	0.00942991	0.00349996	0.00510525
GU_PDEF_TARGETS_DN	0.790427	0.0358846	0.378236	0.148056	0.00387996	0.00746492	0.00510607
ZERBINI_RESPONSE_TO_SULINDAC_DN	0.797072	0.222948	0.00876491	0.0124653	0.00520495	0.00502995	0.00511595
REACTOME_NUCLEAR_ENVELOPE_NE_REASSEMBLY	0.970955	0.109429	0.00816992	0.0074932	0.00710993	0.00399996	0.0051197
SARTIPY_NORMAL_AT_INSULIN_RESISTANCE_UP	0.935781	0.0436846	0.0211498	0.00998951	0.00542995	0.00484495	0.0051208
FAELT_B_CLL_WITH_VH3_21_UP	0.216933	0.561524	0.00188498	0.00425926	0.00713493	0.00399496	0.00512206
WP_NRF2_PATHWAY	0.985985	0.00131999	0.0906941	0.00339081	0.0142799	0.00312497	0.0051281
BROWNE_HCMV_INFECTION_48HR_UP	0.657803	0.0810892	0.0841392	0.0553442	0.00402496	0.00706493	0.00512832
WP_MYOMETRIAL_RELAXATION_AND_CONTRACTION_PATHWAYS	0.911316	0.136499	0.0134699	0.013783	0.0111249	0.00333497	0.00513179
REACTOME_INFLUENZA_INFECTION	0.99729	0.184613	0.00404996	0.00542188	0.00616494	0.00440496	0.00513843
DAWSON_METHYLATED_IN_LYMPHOMA_TCL1	0.643584	0.472175	0.134684	0.209175	0.00412496	0.00683493	0.00514494
REACTOME_N_GLYCAN_ANTENNAE_ELONGATION	0.468545	0.0333597	0.416966	0.155635	0.00281997	0.0302847	0.00516051
WP_LACTO_SERIES_SPHINGOLIPID_METABOLISM	0.939321	0.496755	0.00269497	0.00648028	0.00416996	0.00691493	0.0052026
BIOCARTA_GSK3_PATHWAY	0.976455	0.154373	0.0127549	0.0141406	0.0129749	0.00325497	0.0052046
RIZ_ERYTHROID_DIFFERENTIATION	0.496925	0.0159848	0.0310547	0.00711082	0.00316497	0.0153848	0.00525029
MYLLYKANGAS_AMPLIFICATION_HOT_SPOT_6	0.419976	0.204538	0.00506995	0.0069644	0.0197898	0.00304497	0.00527842
REACTOME_AZATHIOPRINE_ADME	0.922161	0.0120949	0.207953	0.0400841	0.0319747	0.00288997	0.00530196
RAMALHO_STEMNESS_UP	0.442976	0.519365	0.00536995	0.0122492	0.00311497	0.0180198	0.00531222
WOOD_EBV_EBNA1_TARGETS_DN	0.569589	0.662963	0.00496495	0.0127785	0.0209248	0.00304997	0.00532455
REACTOME_INFLAMMASOMES	0.919026	0.0584294	0.00920491	0.00551024	0.00386996	0.00858491	0.00533507
KEGG_LONG_TERM_DEPRESSION	0.99289	0.0336747	0.0178998	0.00711144	0.0379496	0.00287497	0.00534644
MULLIGAN_NTF3_SIGNALING_VIA_INSR_AND_IGF1R_UP	0.815442	0.00438496	0.307537	0.0308013	0.00758492	0.00413496	0.00535221
LEE_RECENT_THYMIC_EMIGRANT	0.664113	0.825462	0.00279497	0.00811181	0.0163598	0.00321497	0.0053743
REACTOME_HIV_LIFE_CYCLE	0.96415	0.779832	0.00232498	0.00675501	0.00367496	0.0100249	0.00537846
BIOCARTA_RACC_PATHWAY	0.888881	0.797872	0.00233998	0.00683817	0.00342997	0.0125699	0.00538958
PID_IGF1_PATHWAY	0.856946	0.0153798	0.189688	0.0427303	0.00368996	0.0103849	0.00544531
REACTOME_COHESIN_LOADING_ONTO_CHROMATIN	0.726673	0.00137999	0.573399	0.0297117	0.00781492	0.00418496	0.00545096
WP_WNT_SIGNALING_IN_KIDNEY_DISEASE	0.894121	0.0732393	0.0247898	0.016406	0.00529495	0.00563994	0.005462
REACTOME_DISEASES_ASSOCIATED_WITH_GLYCOSYLATION_PRECURSOR_BIOSYNTHESIS	0.265712	0.50291	0.00115499	0.00269996	0.0142849	0.00337997	0.00546683
REACTOME_METABOLISM_OF_STEROIDS	0.935776	0.337182	0.00807492	0.0146007	0.00764992	0.00425496	0.00546841
KEGG_MEDICUS_VARIANT_LOSS_OF_RASSF1_TO_RAS_RASSF1_SIGNALING_PATHWAY	0.310717	0.48014	0.00189498	0.00431764	0.0101149	0.00376496	0.00548755
PICCALUGA_ANGIOIMMUNOBLASTIC_LYMPHOMA_DN	0.745428	0.0528745	0.0318197	0.0167803	0.00383996	0.0097949	0.00551717
DER_IFN_ALPHA_RESPONSE_UP	0.819822	0.0350896	0.298307	0.114368	0.00336997	0.0156348	0.0055452
REACTOME_CELLULAR_RESPONSE_TO_HEAT_STRESS	0.651568	0.479045	0.00299997	0.00702272	0.00574994	0.00535995	0.0055481
REACTOME_RORA_ACTIVATES_GENE_EXPRESSION	0.210983	0.0443646	0.0305947	0.0123972	0.00787992	0.00430496	0.00556806
ZHOU_PANCREATIC_BETA_CELL	0.479085	0.0332597	0.338917	0.125094	0.00338997	0.0156248	0.00557161
FRASOR_RESPONSE_TO_SERM_OR_FULVESTRANT_UP	0.280102	0.00812992	0.167983	0.0225985	0.0441096	0.00298497	0.0055934
REACTOME_ENOS_ACTIVATION	0.268872	0.130534	0.0355096	0.0303033	0.00528995	0.00594994	0.00560057
REACTOME_RMTS_METHYLATE_HISTONE_ARGININES	0.980165	0.242038	0.00637994	0.0097502	0.00744493	0.00451995	0.00562495
KEGG_EPITHELIAL_CELL_SIGNALING_IN_HELICOBACTER_PYLORI_INFECTION	0.957815	0.263127	0.00480495	0.00787219	0.0196698	0.00329497	0.00564503
REACTOME_SPERM_MOTILITY_AND_TAXES	0.239948	0.417576	0.00551995	0.0102487	0.00573494	0.00557494	0.00565381
BOYLAN_MULTIPLE_MYELOMA_C_DN	0.9998	0.0480695	0.0533145	0.025815	0.00380496	0.0110849	0.00566547
WP_BIOTIN_METABOLISM_INCLUDING_IMDS	0.973525	0.00179998	0.197993	0.0099661	0.00640994	0.00513995	0.00570513
CHEN_LVAD_SUPPORT_OF_FAILING_HEART_UP	0.721018	0.0603744	0.00551495	0.00345977	0.00669493	0.00500495	0.0057279
REACTOME_PROGRAMMED_CELL_DEATH	0.99604	0.812532	0.00327997	0.0093638	0.0674293	0.00298997	0.00572923
POS_RESPONSE_TO_HISTAMINE_DN	0.728168	0.0256547	0.107374	0.0337425	0.00366996	0.0131849	0.00574203
BIOCARTA_CREB_PATHWAY	0.872971	0.0217398	0.0118299	0.00349195	0.0129199	0.00369996	0.00575281
REACTOME_MET_PROMOTES_CELL_MOTILITY	0.867636	0.0135049	0.320082	0.0682023	0.00619494	0.00537495	0.00575589
WP_APOE_AND_MIR146_IN_INFLAMMATION_AND_ATHEROSCLEROSIS	0.99419	0.00708493	0.0144099	0.00185145	0.00696993	0.00490495	0.00575792
MORI_EMU_MYC_LYMPHOMA_BY_ONSET_TIME_UP	0.594119	0.154648	0.00879991	0.00999093	0.00728493	0.00476995	0.00576512
REACTOME_GAMMA_CARBOXYLATION_TRANSPORT_AND_AMINO_TERMINAL_CLEAVAGE_OF_PROTEINS	0.286127	0.00461995	0.800877	0.103032	0.00866491	0.00433496	0.00577891
WP_MBDNF_AND_PROBDNF_REGULATION_OF_GABA_NEUROTRANSMISSION	0.983905	0.0347397	0.0106999	0.00443023	0.0134799	0.00368496	0.00578805
WILCOX_RESPONSE_TO_PROGESTERONE_DN	0.685443	0.0387646	0.00393496	0.00183163	0.0270997	0.00324497	0.00579696
CHARAFE_BREAST_CANCER_LUMINAL_VS_BASAL_DN	0.778652	0.117629	0.254442	0.192562	0.00386496	0.0117099	0.00581193
WP_MIRNA_TARGETS_IN_ECM_AND_MEMBRANE_RECEPTORS	0.52787	0.0150998	0.223038	0.0496399	0.0095299	0.00418496	0.00581603
CREIGHTON_ENDOCRINE_THERAPY_RESISTANCE_4	0.843577	0.399801	0.0540345	0.0884019	0.00576494	0.00591494	0.00583898
KEGG_MEDICUS_REFERENCE_COHESIN_LOADING	0.667513	0.00196998	0.490025	0.030893	0.00625994	0.00548494	0.00584687
REACTOME_SIGNALING_BY_TGFB_FAMILY_MEMBERS	0.798117	0.175383	0.0168448	0.019778	0.100549	0.00300997	0.00585017
LEE_AGING_MUSCLE_DN	0.0834742	0.000169998	0.201953	0.00101143	0.00398996	0.0110749	0.00586661
REACTOME_SEMA4D_MEDIATED_INHIBITION_OF_CELL_ATTACHMENT_AND_MIGRATION	0.308722	0.00416496	0.178273	0.0153089	0.0559744	0.00310497	0.00588627
CHEBOTAEV_GR_TARGETS_DN	0.888891	0.133604	0.0149099	0.0149508	0.00681993	0.00519495	0.00589756
REACTOME_BASE_EXCISION_REPAIR	0.654428	0.00105499	0.773762	0.0389952	0.00306997	0.0813992	0.00592099
REACTOME_ACTIVATED_NTRK2_SIGNALS_THROUGH_PI3K	0.812382	0.0738393	0.00425996	0.00311108	0.00371996	0.0145299	0.00592377
REACTOME_POST_TRANSLATIONAL_MODIFICATION_SYNTHESIS_OF_GPI_ANCHORED_PROTEINS	0.638494	0.972785	0.00667993	0.0184062	0.00351996	0.0190798	0.00594407
DASU_IL6_SIGNALING_SCAR_UP	0.721483	0.391606	0.00119999	0.00271089	0.0452145	0.00317997	0.00594415
KANG_DOXORUBICIN_RESISTANCE_UP	0.640384	0.0543745	0.0281897	0.0152132	0.00687993	0.00523995	0.005949
GRAHAM_CML_DIVIDING_VS_NORMAL_QUIESCENT_UP	0.96881	0.169808	0.0204648	0.0232267	0.00457995	0.00856991	0.00596968
WILLIAMS_ESR2_TARGETS_UP	0.95227	0.0300697	0.0416496	0.0148708	0.0208498	0.00348497	0.0059725
REACTOME_FERTILIZATION	0.339087	0.592294	0.00458995	0.0108895	0.00751993	0.00496995	0.00598466
PID_AVB3_OPN_PATHWAY	0.54708	0.0551244	0.00578494	0.00338206	0.0316147	0.00330997	0.00599389
REACTOME_DEFECTS_IN_BIOTIN_BTN_METABOLISM	0.96154	0.00276997	0.175838	0.0119794	0.00569494	0.00642494	0.00603796
REACTOME_RAP1_SIGNALLING	0.557609	0.114704	0.00796992	0.00751404	0.00443496	0.0095549	0.00605815
KEGG_PORPHYRIN_AND_CHLOROPHYLL_METABOLISM	0.778582	0.0391346	0.123054	0.0507153	0.00429496	0.0102999	0.00606223
CHAUHAN_RESPONSE_TO_METHOXYESTRADIOL_DN	0.691583	0.350156	0.0298747	0.0488884	0.00370996	0.0168798	0.00608348
HOEBEKE_LYMPHOID_STEM_CELL_DN	0.944651	0.477635	0.00107499	0.00271296	0.0353596	0.00333497	0.00609669
WEI_MIR34A_TARGETS	0.97246	0.122714	0.0143849	0.0137068	0.00511995	0.00757492	0.00611009
WP_KIT_RECEPTOR_SIGNALING_PATHWAY	0.98736	0.0550994	0.151923	0.0769346	0.00358496	0.0208148	0.00611723
REACTOME_PARASITE_INFECTION	0.489105	0.0348347	0.0629294	0.0242544	0.00516495	0.00755992	0.00613708
REACTOME_RAB_GERANYLGERANYLATION	0.870116	0.637419	0.0157048	0.0358265	0.00399496	0.0132599	0.00614035
REACTOME_FGFR1_MUTANT_RECEPTOR_ACTIVATION	0.751132	0.613484	0.0179548	0.039813	0.00921491	0.00461495	0.00615003
REACTOME_TNFR1_INDUCED_NFKAPPAB_SIGNALING_PATHWAY	0.946261	0.0528095	0.0130649	0.00717729	0.0183348	0.00369496	0.00615105
WP_TCA_CYCLE_IN_SENESCENCE	0.631814	0.0462195	0.00619494	0.00320337	0.0194298	0.00365496	0.00615323
REACTOME_SIGNALING_BY_MRAS_COMPLEX_MUTANTS	0.289867	0.378536	0.0134449	0.0229744	0.00524995	0.00749493	0.00617474
SPIELMAN_LYMPHOBLAST_EUROPEAN_VS_ASIAN_2FC_DN	0.407941	0.096674	0.0253247	0.0195317	0.00514495	0.00774992	0.00618434
DORN_ADENOVIRUS_INFECTION_32HR_DN	0.949801	0.0727643	0.0116149	0.00797353	0.0164748	0.00380996	0.00618922
CREIGHTON_ENDOCRINE_THERAPY_RESISTANCE_5	0.99607	0.51572	0.0270497	0.0535449	0.00321997	0.0786692	0.00619111
REACTOME_RRNA_MODIFICATION_IN_THE_NUCLEUS_AND_CYTOSOL	0.732673	0.00729493	0.338827	0.0485331	0.00327497	0.0580144	0.00620304
LEE_AGING_CEREBELLUM_UP	0.97753	0.0801692	0.0773442	0.0508175	0.0319297	0.00345496	0.00623671
WP_GLYCOGEN_SYNTHESIS_AND_DEGRADATION	0.102269	0.0319047	0.228868	0.0574255	0.00580994	0.00675493	0.00624691
LEE_CALORIE_RESTRICTION_NEOCORTEX_UP	0.181073	0.0524545	0.104884	0.0436275	0.00456495	0.0099099	0.00625072
REACTOME_FOXO_MEDIATED_TRANSCRIPTION_OF_CELL_CYCLE_GENES	0.590324	0.00496995	0.259767	0.0277308	0.00421496	0.0121299	0.00625628
NIKOLSKY_BREAST_CANCER_22Q13_AMPLICON	0.902236	0.373921	0.00415496	0.00837181	0.00947491	0.00466995	0.00625642
WP_SULFATION_BIOTRANSFORMATION_REACTION	0.597554	0.250217	0.0157848	0.0228506	0.00500995	0.00842992	0.00628486
MIZUKAMI_HYPOXIA_UP	0.49592	0.768092	0.00206998	0.00598489	0.0125949	0.00418996	0.00628833
HOLLEMAN_DAUNORUBICIN_ALL_DN	0.608384	0.611419	0.00277997	0.0072928	0.00479495	0.00929491	0.00632644
KEGG_VASOPRESSIN_REGULATED_WATER_REABSORPTION	0.929551	0.104814	0.00938991	0.00830416	0.0107249	0.00449995	0.00634001
IVANOVSKA_MIR106B_TARGETS	0.850856	0.453455	0.0222698	0.0425274	0.00413496	0.0136449	0.00634696
KEGG_MEDICUS_PATHOGEN_SARS_COV_2_NSP1_TO_TRANSLATION_INITIATION	0.927196	0.122794	0.00146499	0.00159939	0.0224798	0.00369996	0.00635499
MYLLYKANGAS_AMPLIFICATION_HOT_SPOT_9	0.0757042	0.429396	0.0318497	0.0348297	0.00384496	0.0183048	0.00635566
KEGG_SPLICEOSOME	0.99027	0.0840942	0.00903491	0.00692555	0.00507495	0.00850991	0.00635822
MANNE_COVID19_ICU_VS_HEALTHY_DONOR_PLATELETS_DN	0.343657	0.49241	0.199703	0.28575	0.00326997	0.111724	0.00636083
REACTOME_THE_RETINOID_CYCLE_IN_CONES_DAYLIGHT_VISION	0.984055	0.0571994	0.0173548	0.00993015	0.0606894	0.00335497	0.00636186
WANG_RESPONSE_TO_BEXAROTENE_UP	0.521415	0.804527	0.00770992	0.0201824	0.00632994	0.00649494	0.00641138
FERREIRA_EWINGS_SARCOMA_UNSTABLE_VS_STABLE_DN	0.257157	0.0543195	0.101444	0.0471171	0.00557494	0.00756992	0.00642107
GARGALOVIC_RESPONSE_TO_OXIDIZED_PHOSPHOLIPIDS_BROWN_UP	0.886531	0.0486645	0.0517745	0.0253027	0.00351497	0.0385646	0.00644471
REACTOME_PTK6_REGULATES_PROTEINS_INVOLVED_IN_RNA_PROCESSING	0.431346	0.196213	0.0105799	0.0134894	0.00646993	0.00641994	0.00644484
DESERT_STEM_CELL_HEPATOCELLULAR_CARCINOMA_SUBCLASS_UP	0.680983	0.777042	0.0608844	0.12521	0.00330497	0.125164	0.00644787
BURTON_ADIPOGENESIS_5	0.99333	0.725808	0.00149998	0.00441194	0.095709	0.00333997	0.00646063
BIOCARTA_IL5_PATHWAY	0.191258	0.877161	0.00748992	0.0169635	0.0479345	0.00347496	0.00648282
NABA_ECM_AFFILIATED	0.273092	0.00354497	0.46883	0.0403685	0.0106099	0.00468995	0.00650479
ALCALAY_AML_BY_NPM1_LOCALIZATION_UP	0.592419	0.116174	0.118084	0.0936641	0.00735993	0.00583494	0.00650932
WANG_SMARCE1_TARGETS_UP	0.96644	0.777832	0.0189648	0.0451583	0.0176448	0.00400496	0.00652878
REACTOME_BETA_CATENIN_INDEPENDENT_WNT_SIGNALING	0.99936	0.201878	0.00766992	0.0103826	0.120339	0.00335497	0.00653578
GUILLAUMOND_KLF10_TARGETS_DN	0.398421	0.373256	0.00645494	0.0122092	0.00514495	0.00897491	0.00654057
REACTOME_EXTENSION_OF_TELOMERES	0.361691	0.0455495	0.259522	0.112106	0.00345997	0.0598444	0.00654526
REACTOME_SIGNALING_BY_VEGF	0.97854	0.00617994	0.168823	0.0203216	0.00650993	0.00665493	0.00658164
HERNANDEZ_ABERRANT_MITOSIS_BY_DOCETACEL_2NM_UP	0.266347	0.00684993	0.323952	0.0405769	0.0125849	0.00446996	0.0065971
MEISSNER_NPC_ICP_WITH_H3K4ME3	0.268012	0.227163	0.00682493	0.0091234	0.0111499	0.00468995	0.00660284
KATSANOU_ELAVL1_TARGETS_UP	0.99256	0.0262797	0.0446396	0.0145066	0.00526995	0.00885991	0.00660894
MATZUK_IMPLANTATION_AND_UTERINE	0.163818	0.0592344	0.260902	0.111827	0.00373996	0.0285497	0.00661493
DARWICHE_PAPILLOMA_RISK_LOW_UP	0.935401	0.618819	0.0398346	0.0809243	0.00532495	0.00873491	0.00661648
BIOCARTA_FIBRINOLYSIS_PATHWAY	0.237178	0.00551995	0.95258	0.160885	0.00762492	0.00587994	0.00663971
BIOCARTA_FLUMAZENIL_PATHWAY	0.626384	0.0102449	0.097124	0.0163062	0.0426846	0.00360496	0.00665083
WP_PROTEASOME_DEGRADATION	0.675173	0.284357	0.0131649	0.0208159	0.0470445	0.00357996	0.00665633
ZHANG_GATA6_TARGETS_DN	0.770152	0.00673993	0.250857	0.0329981	0.00368496	0.0353446	0.00667598
ROVERSI_GLIOMA_COPY_NUMBER_UP	0.923281	0.00159998	0.807667	0.0560593	0.0134499	0.00444996	0.0066877
MCCLUNG_CREB1_TARGETS_DN	0.571904	0.278257	0.0269547	0.0394337	0.0196348	0.00402996	0.00668812
LEE_AGING_CEREBELLUM_DN	0.201028	0.335697	0.0116149	0.0173284	0.0159648	0.00422996	0.00668842
REACTOME_ESTABLISHMENT_OF_SISTER_CHROMATID_COHESION	0.853386	0.00275997	0.179783	0.0122398	0.00933991	0.00522995	0.00670533
REACTOME_BIOTIN_TRANSPORT_AND_METABOLISM	0.98216	0.00247497	0.228503	0.0147335	0.00766492	0.00595994	0.00670577
PECE_MAMMARY_STEM_CELL_UP	0.662158	0.690518	0.0134849	0.032108	0.00447496	0.0137749	0.0067557
REACTOME_SARS_COV_1_ACTIVATES_MODULATES_INNATE_IMMUNE_RESPONSES	0.95102	0.681403	0.000334997	0.00107015	0.00772992	0.00602994	0.00677493
BIOCARTA_S1P_PATHWAY	0.565099	0.474985	0.00218498	0.00520314	0.0108149	0.00493495	0.0067775
WP_ENERGY_METABOLISM	0.9785	0.0186198	0.0731493	0.0185993	0.00891991	0.00548494	0.00679294
WP_HOSTPATHOGEN_INTERACTION_OF_HUMAN_CORONAVIRUSES_AUTOPHAGY	0.45699	0.0098449	0.574289	0.108343	0.0116099	0.00481495	0.0068071
KUMAMOTO_RESPONSE_TO_NUTLIN_3A_DN	0.731018	0.0348997	0.0418446	0.016524	0.00483495	0.0116099	0.00682707
WP_VITAMIN_B12_METABOLISM	0.413276	0.00662493	0.0510895	0.00608832	0.0103899	0.00509995	0.00684177
KEGG_CALCIUM_SIGNALING_PATHWAY	0.911801	0.0331897	0.0823192	0.0308091	0.00532495	0.0095799	0.00684518
BIOCARTA_PLATELETAPP_PATHWAY	0.135389	0.00519995	0.918161	0.121284	0.0100299	0.00520995	0.00685783
REN_ALVEOLAR_RHABDOMYOSARCOMA_DN	0.95192	0.0536845	0.0388396	0.0205023	0.0423546	0.00373996	0.00687555
BIOCARTA_WNT_PATHWAY	0.45025	0.0331947	0.0808092	0.0298005	0.00435996	0.0162648	0.00687711
KEGG_HEDGEHOG_SIGNALING_PATHWAY	0.617984	0.288132	0.00647494	0.0109066	0.00479995	0.0122599	0.00689913
BIOCARTA_SODD_PATHWAY	0.821572	0.256082	0.0113549	0.0171508	0.0223998	0.00408496	0.0069108
SNIJDERS_AMPLIFIED_IN_HEAD_AND_NECK_TUMORS	0.866636	0.423716	0.0231248	0.0426266	0.00815492	0.00600494	0.00691673
WEBER_METHYLATED_HCP_IN_FIBROBLAST_DN	0.703623	0.494905	0.00619494	0.0138858	0.0304997	0.00389996	0.00691725
GEORGES_CELL_CYCLE_MIR192_TARGETS	0.947421	0.237138	0.0232248	0.0316546	0.00503495	0.0110649	0.00692089
LANDEMAINE_LUNG_METASTASIS	0.796062	0.256637	0.00479495	0.00774302	0.00500995	0.0113499	0.00695165
JOHNSTONE_PARVB_TARGETS_2_DN	0.947481	0.0202298	0.262227	0.071382	0.00926491	0.00557994	0.00696514
HUANG_GATA2_TARGETS_DN	0.379381	0.115184	0.0896641	0.0702682	0.00433496	0.0180048	0.00698822
REACTOME_REGULATED_PROTEOLYSIS_OF_P75NTR	0.863551	0.263777	0.00156498	0.00277299	0.0147999	0.00457495	0.00698978
KEGG_MEDICUS_REFERENCE_HOMOLOGOUS_RECOMBINATION_IN_ICLR	0.877141	0.256317	0.0159848	0.0234896	0.00785492	0.00631994	0.00700433
CHNG_MULTIPLE_MYELOMA_HYPERPLOID_DN	0.816992	0.225238	0.0158998	0.0217209	0.00409996	0.0240948	0.00700867
KEGG_BASAL_CELL_CARCINOMA	0.814412	0.596674	0.00485995	0.0120758	0.00526995	0.0104949	0.00701671
WP_VASOPRESSINREGULATED_WATER_REABSORPTION	0.931511	0.122769	0.00919491	0.00901884	0.0110849	0.00514495	0.00702812
REACTOME_SARS_COV_1_TARGETS_HOST_INTRACELLULAR_SIGNALLING_AND_REGULATORY_PATHWAYS	0.673143	0.0698693	0.221098	0.126888	0.00431496	0.0190998	0.00704032
SENESE_HDAC2_TARGETS_DN	0.695293	0.0557844	0.833727	0.456023	0.00366996	0.0910591	0.00706221
WAKABAYASHI_ADIPOGENESIS_PPARG_RXRA_BOUND_WITH_H4K20ME1_MARK	0.96839	0.757952	0.000489995	0.00158391	0.0235598	0.00416496	0.00707967
WIERENGA_STAT5A_TARGETS_GROUP1	0.900656	0.098324	0.276912	0.189815	0.00435496	0.0190498	0.00709001
REACTOME_VISUAL_PHOTOTRANSDUCTION	0.747688	0.0938641	0.222698	0.150709	0.0696493	0.00377496	0.00716677
REACTOME_SYNTHESIS_OF_PA	0.901301	0.764987	0.0100749	0.0255239	0.0264447	0.00414996	0.00717547
REACTOME_RUNX3_REGULATES_BCL2L11_BIM_TRANSCRIPTION	0.813642	0.0260247	0.0878391	0.0279488	0.00913491	0.00590994	0.00717684
REACTOME_CLASS_I_PEROXISOMAL_MEMBRANE_PROTEIN_IMPORT	0.0412346	0.327907	0.0113349	0.00866269	0.00405996	0.0317947	0.0072023
SARRIO_EPITHELIAL_MESENCHYMAL_TRANSITION_DN	0.612379	0.234433	0.0576794	0.0717431	0.0351096	0.00402496	0.00722411
GROSS_HYPOXIA_VIA_ELK3_ONLY_DN	0.936736	0.174193	0.00283497	0.0037435	0.0273947	0.00416996	0.00723962
REACTOME_SYNTHESIS_OF_WYBUTOSINE_AT_G37_OF_TRNA_PHE	0.931601	0.00268497	0.796532	0.0771262	0.00676993	0.00777992	0.00723988
WP_HEMATOPOIETIC_STEM_CELL_DIFFERENTIATION	0.651753	0.572694	0.0185498	0.0398756	0.00509495	0.0125249	0.00724366
REACTOME_ADRENALINE_NORADRENALINE_INHIBITS_INSULIN_SECRETION	0.640844	0.263742	0.00942491	0.014673	0.119189	0.00374496	0.00727127
REACTOME_METABOLISM_OF_NITRIC_OXIDE_NOS3_ACTIVATION_AND_REGULATION	0.569764	0.174998	0.0450695	0.0487101	0.00682993	0.00779492	0.0072806
KEGG_MEDICUS_VARIANT_TRK_FUSION_KINASE_TO_RAS_ERK_SIGNALING_PATHWAY	0.749443	0.221988	0.00250497	0.00387738	0.0176698	0.00458995	0.00728769
DELLA_RESPONSE_TO_TSA_AND_BUTYRATE	0.0835092	0.0408746	0.0801542	0.0215623	0.0140699	0.00493495	0.00730738
BIOCARTA_HIVNEF_PATHWAY	0.945791	0.173423	0.00802492	0.00987084	0.0591544	0.00390496	0.00733058
GRYDER_PAX3FOXO1_TOP_ENHANCERS	0.873316	0.641554	0.00896491	0.0216778	0.00393996	0.0538545	0.00734657
LANDIS_ERBB2_BREAST_TUMORS_324_UP	0.789772	0.0333897	0.270332	0.100412	0.0204048	0.00448495	0.0073545
SASSON_FSH_RESPONSE	0.323417	0.291422	0.00775492	0.012288	0.0623994	0.00390496	0.00735456
IVANOVA_HEMATOPOIESIS_MATURE_CELL	0.739253	0.729263	0.00208998	0.00599866	0.0156898	0.00480495	0.0073574
SMID_BREAST_CANCER_ERBB2_UP	0.823917	0.0425446	0.0141049	0.00665488	0.0109849	0.00553495	0.0073611
ZHENG_FOXP3_TARGETS_IN_THYMUS_UP	0.949791	0.285792	0.00774992	0.0128385	0.0280197	0.00424496	0.00737449
KEGG_MEDICUS_REFERENCE_FANCONI_ANEMIA_PATHWAY	0.662363	0.281467	0.00734493	0.012103	0.0113999	0.00545495	0.00737917
REACTOME_SIGNAL_REGULATORY_PROTEIN_FAMILY_INTERACTIONS	0.0530695	0.898341	0.0228098	0.0284457	0.00426496	0.0274747	0.00738525
REACTOME_KEAP1_NFE2L2_PATHWAY	0.879526	0.195488	0.00507995	0.00694008	0.00800992	0.00688493	0.00740495
WP_COMMON_PATHWAYS_UNDERLYING_DRUG_ADDICTION	0.614529	0.153543	0.00186498	0.00232386	0.0433946	0.00405496	0.00741981
REACTOME_DNA_METHYLATION	0.49171	0.941456	0.00190498	0.00578841	0.0104849	0.00576494	0.00743956
BIOCARTA_RAS_PATHWAY	0.9608	0.0419796	0.0265547	0.012092	0.0405396	0.00409496	0.00744125
REACTOME_SARS_COV_1_MODULATES_HOST_TRANSLATION_MACHINERY	0.609484	0.142084	0.00246497	0.00287237	0.0157398	0.00488495	0.00745644
SLEBOS_HEAD_AND_NECK_CANCER_WITH_HPV_UP	0.839062	0.0132649	0.0484095	0.00974539	0.0102699	0.00585494	0.00745813
CHEOK_RESPONSE_TO_MERCAPTOPURINE_AND_LD_MTX_UP	0.503935	0.212193	0.0841442	0.0951018	0.00437996	0.0251347	0.00746129
REACTOME_METAL_ION_SLC_TRANSPORTERS	0.157863	0.301437	0.00609494	0.00834852	0.00809492	0.00693493	0.00747017
VERHAAK_GLIOBLASTOMA_CLASSICAL	0.97736	0.0168148	0.0478445	0.0113885	0.0151948	0.00495995	0.00747916
REACTOME_CELLULAR_HEXOSE_TRANSPORT	0.49202	0.285887	0.00416996	0.00716782	0.0111299	0.00563494	0.00748205
LASTOWSKA_COAMPLIFIED_WITH_MYCN	0.580474	0.325257	0.096059	0.133005	0.00437996	0.0257097	0.00748619
ZHOU_TNF_SIGNALING_30MIN	0.619109	0.230633	0.00823992	0.0119881	0.0167298	0.00483495	0.00750246
VETTER_TARGETS_OF_PRKCA_AND_ETS1_UP	0.824492	0.000219998	0.335742	0.00380968	0.0526595	0.00403996	0.00750808
CHEN_LVAD_SUPPORT_OF_FAILING_HEART_DN	0.316262	0.181348	0.0304597	0.0329189	0.0173998	0.00480495	0.00753106
REACTOME_SIGNALING_BY_PDGFR_IN_DISEASE	0.599304	0.0131149	0.0319097	0.00638255	0.0289197	0.00433996	0.007549
REACTOME_RESPONSE_OF_EIF2AK4_GCN2_TO_AMINO_ACID_DEFICIENCY	0.909991	0.0270097	0.0305847	0.0102361	0.00527995	0.0132649	0.00755368
PEREZ_TP63_TARGETS	0.880756	0.98029	0.000499995	0.00170085	0.0116149	0.00559994	0.00755679
DELPUECH_FOXO3_TARGETS_DN	0.437116	0.0215998	0.0853341	0.0235462	0.0309147	0.00430496	0.0075594
HOELZEL_NF1_TARGETS_UP	0.926351	0.644944	0.0463745	0.0937559	0.00491995	0.0163598	0.00756547
MARZEC_IL2_SIGNALING_DN	0.817572	0.0745293	0.114844	0.0706255	0.0287147	0.00435996	0.00757213
LEE_NEURAL_CREST_STEM_CELL_DN	0.852551	0.0472045	0.0722443	0.0341486	0.00421996	0.0370046	0.00757843
CHANDRAN_METASTASIS_UP	0.99915	0.512925	0.0154998	0.0324443	0.0132849	0.00535995	0.0076385
WATANABE_RECTAL_CANCER_RADIOTHERAPY_RESPONSIVE_DN	0.154828	0.787102	0.0567294	0.095575	0.00598994	0.0105399	0.00763883
REACTOME_FC_EPSILON_RECEPTOR_FCERI_SIGNALING	0.97276	0.514675	0.00218998	0.00544049	0.096384	0.00399996	0.00768947
WIERENGA_STAT5A_TARGETS_UP	0.844887	0.0623244	0.324667	0.173098	0.00475495	0.0204798	0.00771893
GROSS_HYPOXIA_VIA_ELK3_AND_HIF1A_DN	0.959675	0.682418	0.0112899	0.0272862	0.0196198	0.00480495	0.00772028
REACTOME_TRNA_MODIFICATION_IN_THE_NUCLEUS_AND_CYTOSOL	0.815122	0.00875991	0.125674	0.0190565	0.0131849	0.00545994	0.00772242
CHIARADONNA_NEOPLASTIC_TRANSFORMATION_KRAS_DN	0.9852	0.0275847	0.0419696	0.0141233	0.00750492	0.00802992	0.00775855
KEGG_MEDICUS_PATHOGEN_HIV_NEF_TO_TNF_NFKB_SIGNALING_PATHWAY	0.879766	0.557654	0.00196498	0.0051049	0.0265047	0.00455995	0.00778275
BYSTRYKH_HEMATOPOIESIS_STEM_CELL_AND_BRAIN_QTL_TRANS	0.801282	0.267612	0.00301497	0.0051564	0.00721493	0.00844992	0.00778375
PHONG_TNF_RESPONSE_NOT_VIA_P38	0.989035	0.0739243	0.0152148	0.0104041	0.0343597	0.00438996	0.00778755
DANG_MYC_TARGETS_UP	0.47565	0.104374	0.136204	0.0998323	0.00427996	0.0438396	0.00780182
WP_TYPE_I_INTERFERON_INDUCTION_AND_SIGNALING_DURING_SARSCOV2_INFECTION	0.882766	0.0234948	0.232898	0.0694051	0.0108999	0.00607494	0.00780183
SATO_SILENCED_BY_METHYLATION_IN_PANCREATIC_CANCER_1	0.97675	0.00175998	0.316977	0.0167543	0.00480495	0.0208248	0.00780929
WP_NONSMALL_CELL_LUNG_CANCER	0.908651	0.330827	0.00645993	0.0117719	0.0522145	0.00421996	0.00781292
PID_ATR_PATHWAY	0.51068	0.219498	0.0895591	0.102453	0.0410296	0.00432996	0.00783625
WILLIAMS_ESR1_TARGETS_UP	0.849132	0.0905691	0.0326747	0.0243887	0.00434996	0.0394946	0.00783962
PID_IL2_PI3K_PATHWAY	0.742218	0.115314	0.0298947	0.0260919	0.0174898	0.00505495	0.00784377
REACTOME_SIGNALING_BY_FGFR1_IN_DISEASE	0.885841	0.701093	0.0164348	0.0385544	0.0121349	0.00581994	0.00786711
REACTOME_SIGNALING_BY_MODERATE_KINASE_ACTIVITY_BRAF_MUTANTS	0.598809	0.438486	0.00418496	0.00912424	0.0185898	0.00499495	0.00787497
KIM_MYCN_AMPLIFICATION_TARGETS_UP	0.481245	0.173168	0.0425046	0.0455626	0.0358546	0.00445995	0.00793565
GAUSSMANN_MLL_AF4_FUSION_TARGETS_A_DN	0.772117	0.0473845	0.0436446	0.0211096	0.00449995	0.0341347	0.00795402
WP_AMPACTIVATED_PROTEIN_KINASE_SIGNALING	0.830497	0.321392	0.0099699	0.0172629	0.0193548	0.00501995	0.00797308
REACTOME_INOSITOL_PHOSPHATE_METABOLISM	0.802917	0.0301697	0.151503	0.0527409	0.126549	0.00410996	0.00797347
REACTOME_GPCR_LIGAND_BINDING	0.988183	0.0475365	0.0759474	0.0359915	0.00610994	0.0114835	0.00797627
WP_HOMOLOGOUS_RECOMBINATION	0.368146	0.00406496	0.818212	0.102261	0.00450495	0.0361296	0.00801363
BLANCO_MELO_COVID19_SARS_COV_2_INFECTION_CALU3_CELLS_UP	0.558524	0.887321	0.0263047	0.0617943	0.00456495	0.0327897	0.00801644
WP_INITIATION_OF_TRANSCRIPTION_AND_TRANSLATION_ELONGATION_AT_THE_HIV1_LTR	0.970705	0.227613	0.000824992	0.00138965	0.0460395	0.00438996	0.00801925
GINESTIER_BREAST_CANCER_ZNF217_AMPLIFIED_UP	0.784827	0.231068	0.0339347	0.044093	0.0125149	0.00590494	0.00802417
REACTOME_NEGATIVE_REGULATION_OF_TCF_DEPENDENT_SIGNALING_BY_DVL_INTERACTING_PROTEINS	0.836362	0.216253	0.00478995	0.0069869	0.0100549	0.00670493	0.00804519
REACTOME_RAF_ACTIVATION	0.703893	0.315837	0.00894991	0.0154826	0.0244398	0.00481495	0.00804635
KEGG_MEDICUS_REFERENCE_ANGII_AT1R_NOX2_SIGNALING_PATHWAY	0.800672	0.281922	0.00107499	0.00202992	0.0506445	0.00437496	0.00805831
KEGG_NEUROACTIVE_LIGAND_RECEPTOR_INTERACTION	0.907811	0.0496545	0.323167	0.151756	0.00445995	0.0426146	0.00807814
KALMA_E2F1_TARGETS	0.352501	0.00442496	0.746848	0.0921749	0.00453996	0.0376946	0.00810669
REACTOME_DEACTIVATION_OF_THE_BETA_CATENIN_TRANSACTIVATING_COMPLEX	0.198053	0.435161	0.0134049	0.0224581	0.0100549	0.00680493	0.00811674
REACTOME_MECP2_REGULATES_TRANSCRIPTION_FACTORS	0.834352	0.331387	0.00498495	0.00927891	0.00684993	0.0099649	0.00811895
BIOCARTA_RACCYCD_PATHWAY	0.782532	0.0576494	0.0146949	0.00852068	0.0603394	0.00435996	0.00813758
MCCLUNG_COCAIN_REWARD_4WK	0.353511	0.137509	0.0559444	0.0498932	0.0098649	0.00692993	0.00814102
KYNG_WERNER_SYNDROM_AND_NORMAL_AGING_DN	0.655928	0.0148499	0.150503	0.0328869	0.0134649	0.00585994	0.00816634
KEGG_MEDICUS_VARIANT_BCR_ABL_FUSION_KINASE_TO_PI3K_SIGNALING_PATHWAY	0.386226	0.0286247	0.383331	0.128195	0.00463995	0.0344547	0.00818102
DOANE_RESPONSE_TO_ANDROGEN_UP	0.732998	0.220448	0.0195748	0.0259652	0.0113299	0.00642494	0.00820004
BIOCARTA_PS1_PATHWAY	0.913891	0.0150499	0.330337	0.0756281	0.00513995	0.0203898	0.00821124
MIKKELSEN_NPC_LCP_WITH_H3K4ME3	0.596684	0.584634	0.00280497	0.0072148	0.00745993	0.00913991	0.00821492
WP_MICRORNAS_IN_CARDIOMYOCYTE_HYPERTROPHY	0.905961	0.132469	0.0198198	0.0193885	0.0612894	0.00439996	0.00821597
REACTOME_POLYMERASE_SWITCHING	0.386586	0.00377996	0.584359	0.059031	0.00463495	0.0360546	0.00821667
SMID_BREAST_CANCER_NORMAL_LIKE_UP	0.943896	0.52979	0.0292497	0.0580469	0.00811992	0.00835992	0.00823817
REACTOME_TELOMERE_C_STRAND_LAGGING_STRAND_SYNTHESIS	0.220678	0.00618494	0.49808	0.0603401	0.00443996	0.0584394	0.00825811
BYSTRYKH_HEMATOPOIESIS_STEM_CELL_FLI1	0.856241	0.851541	0.00136999	0.00424363	0.00631994	0.0119349	0.00826406
HOLLEMAN_ASPARAGINASE_RESISTANCE_B_ALL_DN	0.367861	0.625769	0.00431496	0.0106413	0.0172648	0.00545994	0.00829693
PID_REELIN_PATHWAY	0.261297	0.0441046	0.0530795	0.0221239	0.0113299	0.00655493	0.00830514
REACTOME_KINESINS	0.878616	0.167258	0.00798492	0.00960767	0.0330847	0.00475995	0.00832495
CROONQUIST_NRAS_VS_STROMAL_STIMULATION_DN	0.635469	0.177918	0.133019	0.131897	0.0262947	0.00494495	0.00832609
NICK_RESPONSE_TO_PROC_TREATMENT_UP	0.219863	0.421726	0.00421496	0.00785358	0.0245548	0.00501995	0.00833722
DAVICIONI_TARGETS_OF_PAX_FOXO1_FUSIONS_UP	0.688913	0.693373	0.198863	0.327142	0.00426996	0.167413	0.0083456
VALK_AML_WITH_EVI1	0.338542	0.317257	0.00666993	0.0112901	0.00702493	0.0103399	0.00836607
MENSE_HYPOXIA_UP	0.917911	0.0459745	0.0798092	0.0369494	0.00573494	0.0154898	0.00837124
REACTOME_RHOBTB_GTPASE_CYCLE	0.0617994	0.842922	0.0595744	0.0722536	0.00433496	0.123659	0.00838928
JINESH_BLEBBISHIELD_TRANSFORMED_STEM_CELL_SPHERES_UP	0.974235	0.406611	0.00316997	0.00681452	0.0533645	0.00454995	0.00838976
REACTOME_SYNTHESIS_OF_15_EICOSATETRAENOIC_ACID_DERIVATIVES	0.584824	0.00785992	0.167668	0.0237818	0.0309947	0.00489495	0.0084569
WP_PRIMARY_FOCAL_SEGMENTAL_GLOMERULOSCLEROSIS_FSGS	0.406836	0.0612644	0.098859	0.0531144	0.0701493	0.00450495	0.00847305
LEIN_MEDULLA_MARKERS	0.378906	0.116564	0.137404	0.105164	0.0218848	0.00525995	0.00848262
REACTOME_NOTCH2_ACTIVATION_AND_TRANSMISSION_OF_SIGNAL_TO_THE_NUCLEUS	0.769992	0.160543	0.0108749	0.0124879	0.0107299	0.00702493	0.00849094
DAVIES_MULTIPLE_MYELOMA_VS_MGUS_DN	0.671593	0.00709993	0.550624	0.0846651	0.0162548	0.00574994	0.00849551
REACTOME_AUTOPHAGY	0.945006	0.00239998	0.515245	0.0378306	0.0130349	0.00630994	0.00850377
MIKKELSEN_IPS_HCP_WITH_H3_UNMETHYLATED	0.421361	0.0530545	0.0905441	0.0447738	0.00760492	0.0096499	0.00850626
REACTOME_MRNA_DECAY_BY_5_TO_3_EXORIBONUCLEASE	0.231633	0.155883	0.0121249	0.0119859	0.0455295	0.00469495	0.00851611
TAKEDA_TARGETS_OF_NUP98_HOXA9_FUSION_16D_UP	0.98557	0.276702	0.00471495	0.00796379	0.00943991	0.00781492	0.00855091
WP_EBSTEINBARR_VIRUS_LMP1_SIGNALING	0.99611	0.0534195	0.00656993	0.00375583	0.0651743	0.00458495	0.00857359
GOTTWEIN_TARGETS_OF_KSHV_MIR_K12_11	0.462325	0.161003	0.098844	0.0944385	0.0106749	0.00717993	0.00858544
JIANG_AGING_HYPOTHALAMUS_UP	0.735653	0.148249	0.0288747	0.029436	0.00774492	0.0097649	0.00863843
MORI_LARGE_PRE_BII_LYMPHOCYTE_DN	0.307997	0.0209998	0.0601644	0.0156388	0.0143249	0.00618994	0.00864489
PARK_APL_PATHOGENESIS_DN	0.367751	0.268862	0.150868	0.175924	0.0327147	0.00497995	0.00864658
WP_EBOLA_VIRUS_INFECTION_IN_HOST	0.798802	0.0497095	0.0476045	0.0236744	0.0119749	0.00677493	0.00865402
HELLER_SILENCED_BY_METHYLATION_DN	0.901111	0.552459	0.00152498	0.00402096	0.0282397	0.00511995	0.00867029
LINDVALL_IMMORTALIZED_BY_TERT_DN	0.779637	0.223128	0.133154	0.148356	0.00561994	0.0189598	0.00867088
REACTOME_SERINE_BIOSYNTHESIS	0.645549	0.48341	0.0242448	0.0471729	0.00603494	0.0154398	0.00867846
GARCIA_TARGETS_OF_FLI1_AND_DAX1_UP	0.741318	0.0318697	0.0503045	0.0185744	0.0127699	0.00658493	0.00868943
BIOCARTA_TCRA_PATHWAY	0.191488	0.166473	0.0099749	0.00987504	0.0403146	0.00486995	0.0086936
REACTOME_BASE_EXCISION_REPAIR_AP_SITE_FORMATION	0.703748	0.00132499	0.325337	0.0140653	0.00463995	0.0686793	0.00869962
BIOCARTA_CACAM_PATHWAY	0.555294	0.262262	0.0382746	0.0524517	0.00589994	0.0168248	0.00873699
KEGG_MEDICUS_REFERENCE_DOUBLE_HOLLIDAY_JUNCTION_RESOLUTION	0.702214	0.671895	0.00112305	0.00328287	0.0250247	0.0053032	0.00875336
REACTOME_ACTIVATION_OF_THE_MRNA_UPON_BINDING_OF_THE_CAP_BINDING_COMPLEX_AND_EIFS_AND_SUBSEQUENT_BINDING_TO_43S	0.787682	0.416536	0.00375496	0.00806621	0.00888991	0.00864491	0.0087657
BIOCARTA_HES_PATHWAY	0.649239	0.0289247	0.346847	0.119034	0.00608494	0.0160198	0.00882036
BLANCO_MELO_HUMAN_PARAINFLUENZA_VIRUS_3_INFECTION_A594_CELLS_UP	0.665728	0.0381946	0.269157	0.108289	0.00948491	0.00826492	0.008833
KANG_FLUOROURACIL_RESISTANCE_UP	0.418991	0.000834992	0.792272	0.0338823	0.00742493	0.0109399	0.00884612
ZWANG_EGF_INTERVAL_UP	0.814392	0.0742793	0.0107349	0.00750298	0.0304997	0.00517495	0.00885086
MARIADASON_REGULATED_BY_HISTONE_ACETYLATION_UP	0.845187	0.0392046	0.133429	0.054954	0.00746992	0.0109299	0.00887468
REACTOME_CREB1_PHOSPHORYLATION_THROUGH_THE_ACTIVATION_OF_ADENYLATE_CYCLASE	0.618969	0.00315497	0.0398496	0.00278579	0.00741493	0.0111599	0.00890999
LEE_AGING_NEOCORTEX_UP	0.99463	0.0194698	0.151213	0.0396122	0.0096199	0.00832992	0.00892857
BERENJENO_ROCK_SIGNALING_NOT_VIA_RHOA_UP	0.826997	0.0738093	0.00588494	0.00422651	0.00644494	0.0145749	0.00893809
TOMLINS_PROSTATE_CANCER_UP	0.736458	0.0217098	0.132249	0.0371867	0.00525995	0.0297147	0.00894002
DANG_REGULATED_BY_MYC_DN	0.940251	0.00637994	0.0526295	0.00625167	0.0138349	0.00662493	0.00895986
RIGGINS_TAMOXIFEN_RESISTANCE_DN	0.669513	0.45165	0.0469845	0.0824518	0.0099449	0.00815992	0.00896444
KEGG_DILATED_CARDIOMYOPATHY	0.831982	0.0222998	0.0227698	0.00671767	0.0120149	0.00720493	0.0090082
LUI_THYROID_CANCER_PAX8_PPARG_UP	0.867176	0.00159998	0.525265	0.0292725	0.0206398	0.00580494	0.0090625
WP_ANDROGEN_RECEPTOR_SIGNALING_PATHWAY	0.850321	0.138214	0.0738243	0.0671896	0.0626594	0.00488995	0.00907864
REACTOME_DRUG_ADME	0.881431	0.00623494	0.233303	0.0289125	0.0159848	0.00635994	0.00910001
KEGG_MEDICUS_VARIANT_MUTATION_CAUSED_ABERRANT_HTT_TO_CREB_MEDIATED_TRANSCRIPTION	0.502705	0.0770942	0.0095649	0.00683455	0.0278397	0.00543995	0.0091035
NOUZOVA_TRETINOIN_AND_H4_ACETYLATION	0.677343	0.0625194	0.00761992	0.00481867	0.0622344	0.00490995	0.00910851
REACTOME_HEDGEHOG_OFF_STATE	0.97689	0.165863	0.00138999	0.00185633	0.0222748	0.00574994	0.00914175
KEGG_MEDICUS_REFERENCE_GLYCOSAMINOGLYCAN_BIOSYNTHESIS_LINKAGE_TETRASACCHARIDE	0.0894041	0.00177998	0.349407	0.0120811	0.00627994	0.0171548	0.00919484
WP_CHOLESTEROL_BIOSYNTHESIS_PATHWAY	0.95488	0.864561	0.00419996	0.011902	0.00618494	0.0180448	0.00921313
WP_DNA_DAMAGE_RESPONSE_ONLY_ATM_DEPENDENT	0.806637	0.0412596	0.0508545	0.0223109	0.0125149	0.00728993	0.00921336
PID_LYMPH_ANGIOGENESIS_PATHWAY	0.747783	0.0686243	0.100809	0.0593675	0.00544495	0.0298847	0.00921392
REACTOME_HEDGEHOG_LIGAND_BIOGENESIS	0.840692	0.933031	0.000799992	0.00262101	0.0306497	0.00544995	0.00925682
XU_HGF_TARGETS_INDUCED_BY_AKT1_48HR_DN	0.399881	0.432891	0.00875991	0.0174161	0.00880991	0.0097999	0.00927858
ICHIBA_GRAFT_VERSUS_HOST_DISEASE_D7_UP	0.236528	0.0195848	0.138989	0.0325981	0.0135949	0.00704993	0.00928523
CAFFAREL_RESPONSE_TO_THC_24HR_5_DN	0.342242	0.332192	0.00769492	0.0132282	0.0404596	0.00525995	0.00931347
ZHANG_RESPONSE_TO_IKK_INHIBITOR_AND_TNF_UP	0.879031	0.0225498	0.105859	0.0305501	0.0257197	0.00571494	0.00935372
KEGG_MEDICUS_REFERENCE_PRNP_PI3K_NOX2_SIGNALING_PATHWAY	0.604754	0.0748793	0.0185498	0.0126259	0.0459995	0.00520995	0.00936449
RAY_TUMORIGENESIS_BY_ERBB2_CDC25A_UP	0.970035	0.731748	0.0160798	0.0383173	0.0239948	0.00581994	0.00936933
LOCKWOOD_AMPLIFIED_IN_LUNG_CANCER	0.9738	0.702778	0.00841992	0.0211499	0.0125949	0.00746492	0.00937414
KEGG_MEDICUS_VARIANT_MUTATION_CAUSED_ABERRANT_HTT_TO_RETROGRADE_AXONAL_TRANSPORT	0.453365	0.229503	0.0365446	0.0463202	0.0102499	0.00864491	0.00937926
TSUTSUMI_FBXW8_TARGETS	0.644254	0.00354996	0.50756	0.0483931	0.00903991	0.0097649	0.00938843
WU_HBX_TARGETS_2_DN	0.721478	0.0153148	0.122599	0.0272811	0.0102199	0.00872491	0.00941344
MELLMAN_TUT1_TARGETS_DN	0.394676	0.0728243	0.111189	0.0658296	0.00606494	0.0210148	0.0094144
ZHENG_FOXP3_TARGETS_IN_T_LYMPHOCYTE_DN	0.793217	0.762557	0.000784992	0.00246028	0.101179	0.00492995	0.00941461
MANNE_COVID19_ICU_VS_HEALTHY_DONOR_PLATELETS_UP	0.99169	0.141839	0.0209298	0.0212716	0.00587494	0.0237548	0.00942171
TAKEDA_TARGETS_OF_NUP98_HOXA9_FUSION_10D_UP	0.99869	0.0833792	0.0725493	0.0490073	0.00817992	0.0111649	0.00944218
JAZAG_TGFB1_SIGNALING_VIA_SMAD4_UP	0.868896	0.111429	0.0271147	0.0233243	0.0430446	0.00532495	0.00948181
BLANCO_MELO_INFLUENZA_A_INFECTION_A594_CELLS_UP	0.640599	0.0616494	0.102019	0.0561667	0.00721993	0.0138099	0.00948268
KAMMINGA_EZH2_TARGETS	0.337447	0.890081	0.0106449	0.0264859	0.00630494	0.0192648	0.00950153
WHITFIELD_CELL_CYCLE_LITERATURE	0.49023	0.839962	0.00498995	0.0136989	0.00908491	0.0101299	0.009579
HASLINGER_B_CLL_WITH_CHROMOSOME_12_TRISOMY	0.986715	0.152818	0.0264197	0.0276167	0.00620494	0.0212598	0.00960744
VANASSE_BCL2_TARGETS_UP	0.862401	0.0178748	0.0582494	0.0144336	0.00533995	0.0476895	0.0096096
KIM_RESPONSE_TO_TSA_AND_DECITABINE_UP	0.731583	0.297352	0.127979	0.164485	0.00700993	0.0152848	0.0096122
KEGG_MEDICUS_REFERENCE_RETROGRADE_AXONAL_TRANSPORT	0.4527	0.0906291	0.0279647	0.0207631	0.0096399	0.0096299	0.0096349
BIOCARTA_KREB_PATHWAY	0.680078	0.992755	0.00186998	0.00576663	0.0118949	0.00810492	0.00964091
KEGG_MEDICUS_PATHOGEN_HIV_GP120_TO_TNF_NFKB_SIGNALING_PATHWAY	0.918281	0.589649	0.00268497	0.00697384	0.0313997	0.00569994	0.00965115
PURBEY_TARGETS_OF_CTBP1_AND_SATB1_UP	0.98018	0.100529	0.0323697	0.0258128	0.00676993	0.0173648	0.00974258
WP_RANKLRANK_SIGNALING_PATHWAY	0.734968	0.0281197	0.0160648	0.00564353	0.0157698	0.00706993	0.00976346
SCHAEFFER_PROSTATE_DEVELOPMENT_12HR_DN	0.774252	0.270322	0.00388496	0.00656489	0.0200098	0.00646493	0.00977358
YAMASHITA_LIVER_CANCER_WITH_EPCAM_DN	0.661923	0.231758	0.165583	0.183274	0.00566494	0.0356446	0.0097796
PID_INTEGRIN4_PATHWAY	0.560779	0.0154698	0.205713	0.0464618	0.0413396	0.00555494	0.00979817
WP_WNT_SIGNALING_PATHWAY	0.4546	0.0593844	0.265332	0.136379	0.00544995	0.0482245	0.00979854
BIOCARTA_BLYMPHOCYTE_PATHWAY	0.206113	0.843702	0.00556494	0.0131105	0.0254347	0.00607494	0.00980932
KYNG_ENVIRONMENTAL_STRESS_RESPONSE_UP	0.930876	0.0433446	0.0137749	0.00659028	0.0121049	0.00837992	0.00990383
KEGG_SELENOAMINO_ACID_METABOLISM	0.664393	0.00324497	0.253697	0.0200756	0.00596494	0.0301147	0.00996019
HOFFMANN_IMMATURE_TO_MATURE_B_LYMPHOCYTE_DN	0.4772	0.0311797	0.0135099	0.00507509	0.00671493	0.0195648	0.00999933
REACTOME_ER_TO_GOLGI_ANTEROGRADE_TRANSPORT	0.941011	0.578644	0.00201998	0.00532191	0.0434546	0.00564994	0.0100045
REACTOME_TELOMERE_MAINTENANCE	0.484585	0.0466645	0.327512	0.147112	0.00535995	0.0746293	0.0100115
KEGG_MEDICUS_PATHOGEN_HBV_HBX_TO_CREB_MEDIATED_TRANSCRIPTION	0.51028	0.176303	0.0125499	0.014986	0.0284047	0.00608994	0.0100319
GAZDA_DIAMOND_BLACKFAN_ANEMIA_ERYTHROID_UP	0.523955	0.415446	0.00413996	0.00875298	0.00700493	0.0177548	0.010047
WP_REGULATORY_CIRCUITS_OF_THE_STAT3_SIGNALING_PATHWAY	0.98934	0.0208148	0.0203598	0.00573667	0.00774492	0.0145299	0.0101044
WP_OSTEOBLAST_DIFFERENTIATION_AND_RELATED_DISEASES	0.95719	0.98109	0.00917991	0.0245652	0.0140899	0.00787992	0.0101075
BORLAK_LIVER_CANCER_EGF_UP	0.211473	0.169308	0.406671	0.316843	0.00873991	0.0119849	0.0101084
WEBER_METHYLATED_IN_COLON_CANCER	0.806717	0.00881491	0.555554	0.098263	0.00951991	0.0108149	0.0101262
KLEIN_PRIMARY_EFFUSION_LYMPHOMA_DN	0.0303647	0.0103949	0.513405	0.0402808	0.00651994	0.0226748	0.0101292
SOTIRIOU_BREAST_CANCER_GRADE_1_VS_3_UP	0.980705	0.438036	0.00915991	0.018733	0.0117449	0.00890491	0.0101297
WP_BURN_WOUND_HEALING	0.98518	0.329442	0.0414946	0.0637203	0.00850991	0.0125399	0.0101393
REACTOME_FACTORS_INVOLVED_IN_MEGAKARYOCYTE_DEVELOPMENT_AND_PLATELET_PRODUCTION	0.99402	0.0126249	0.0268797	0.00525612	0.0116549	0.00897491	0.0101409
REACTOME_ELASTIC_FIBRE_FORMATION	0.384586	0.812987	0.0126749	0.0309321	0.0649294	0.00549495	0.0101409
REACTOME_ECM_PROTEOGLYCANS	0.517965	0.00833992	0.646084	0.114732	0.0295897	0.00613994	0.0101723
CHEOK_RESPONSE_TO_MERCAPTOPURINE_DN	0.269827	0.463985	0.00428496	0.00878257	0.0166948	0.00731493	0.0101733
BIOCARTA_EOSINOPHILS_PATHWAY	0.155083	0.563424	0.00940991	0.0169578	0.0367896	0.00590494	0.0101803
PID_INTEGRIN_A4B1_PATHWAY	0.501885	0.0369896	0.107749	0.0426197	0.0152998	0.00763992	0.0101914
XU_RESPONSE_TO_TRETINOIN_AND_NSC682994_DN	0.0873341	0.0638444	0.164898	0.0597109	0.00674993	0.0207948	0.0101929
WP_BDNFTRKB_SIGNALING	0.516595	0.130074	0.000839992	0.000974106	0.0098599	0.0106699	0.0102489
BRACHAT_RESPONSE_TO_CAMPTOTHECIN_DN	0.688603	0.157813	0.095774	0.0918442	0.00668993	0.0219898	0.0102602
REACTOME_NEGATIVE_REGULATION_OF_MAPK_PATHWAY	0.918731	0.0274847	0.0753742	0.024943	0.0230048	0.00660493	0.0102648
REACTOME_SYNTHESIS_OF_12_EICOSATETRAENOIC_ACID_DERIVATIVES	0.599614	0.00925491	0.182158	0.0290468	0.0394896	0.00590494	0.010278
REACTOME_THROMBIN_SIGNALLING_THROUGH_PROTEINASE_ACTIVATED_RECEPTORS_PARS	0.871976	0.0122499	0.0930241	0.0177118	0.0230348	0.00662993	0.0102979
WP_HIPPOMERLIN_SIGNALING_DYSREGULATION	0.964955	0.0101449	0.102069	0.0170621	0.00830492	0.0135849	0.0103083
KEGG_MATURITY_ONSET_DIABETES_OF_THE_YOUNG	0.437936	0.0586944	0.0726993	0.0388043	0.00727493	0.0176898	0.0103107
REACTOME_REGULATION_OF_TP53_ACTIVITY_THROUGH_ACETYLATION	0.627644	0.193583	0.0169248	0.0210319	0.00653494	0.0251797	0.0103787
KEGG_MEDICUS_REFERENCE_GF_RTK_RAS_PI3K_SIGNALING_PATHWAY	0.925191	0.578784	0.00288497	0.00739201	0.00744993	0.0171648	0.0103909
BIOCARTA_CREM_PATHWAY	0.489995	0.812877	0.00244498	0.00707977	0.00747993	0.0170748	0.0104034
HIRSCH_CELLULAR_TRANSFORMATION_SIGNATURE_DN	0.664538	0.258097	0.0099299	0.0152139	0.0477645	0.00583994	0.0104133
PID_TCR_JNK_PATHWAY	0.47859	0.0433996	0.394436	0.170669	0.00605994	0.0370346	0.0104196
REACTOME_NOTCH3_ACTIVATION_AND_TRANSMISSION_OF_SIGNAL_TO_THE_NUCLEUS	0.964835	0.0878341	0.0202148	0.0152288	0.00689993	0.0215148	0.0104502
BIOCARTA_CDMAC_PATHWAY	0.836422	0.50359	0.00222998	0.0054759	0.0330597	0.00621994	0.0104733
THILLAINADESAN_ZNF217_TARGETS_UP	0.440871	0.122969	0.0247548	0.0223879	0.0376846	0.00608494	0.0104821
MULLIGHAN_NPM1_MUTATED_SIGNATURE_2_UP	0.796582	0.0858541	0.0698293	0.0481277	0.0211848	0.00696993	0.0104902
TERAMOTO_OPN_TARGETS_CLUSTER_1	0.198348	0.414776	0.00613994	0.0107139	0.0144799	0.00824492	0.0105074
NIKOLSKY_MUTATED_AND_AMPLIFIED_IN_BREAST_CANCER	0.369081	0.807167	0.096894	0.182048	0.00546494	0.132484	0.0105184
WP_GENETIC_CAUSES_OF_PORTOSINUSOIDAL_VASCULAR_DISEASE	0.640039	0.0396746	0.0932291	0.0390061	0.00774992	0.0164848	0.0105438
LU_AGING_BRAIN_DN	0.97447	0.182158	0.0101499	0.0126547	0.0111499	0.0100549	0.0105741
REACTOME_SENSORY_PERCEPTION_OF_TASTE	0.269347	0.0430396	0.0577494	0.0237675	0.0280197	0.00652993	0.010594
REACTOME_REGULATION_OF_CHOLESTEROL_BIOSYNTHESIS_BY_SREBP_SREBF	0.606369	0.322927	0.0167098	0.027676	0.0238748	0.00680993	0.0105989
REACTOME_O_LINKED_GLYCOSYLATION	0.870991	0.186098	0.098244	0.102823	0.0567994	0.00587494	0.0106562
KANG_DOXORUBICIN_RESISTANCE_DN	0.907681	0.0649843	0.0265147	0.0161687	0.00834492	0.0147599	0.0106622
SEIDEN_MET_SIGNALING	0.864161	0.194673	0.0159948	0.0200615	0.0203198	0.00724493	0.0106826
ZHAN_MULTIPLE_MYELOMA_UP	0.917201	0.110424	0.0176698	0.0155408	0.00786992	0.0167198	0.0107029
KEGG_DRUG_METABOLISM_OTHER_ENZYMES	0.773772	0.00660493	0.594309	0.0892545	0.0392296	0.00620494	0.0107196
REACTOME_EPITHELIAL_MESENCHYMAL_TRANSITION_EMT_DURING_GASTRULATION	0.878611	0.267607	0.0274697	0.0394218	0.00841492	0.0147749	0.0107231
HOEGERKORP_CD44_TARGETS_TEMPORAL_DN	0.200373	0.214688	0.0284897	0.0308793	0.00727493	0.0205748	0.0107503
KEGG_MEDICUS_REFERENCE_CDC25_CELL_CYCLE_G2_M	0.696368	0.270402	0.0118449	0.0183769	0.0102899	0.0112699	0.0107576
REACTOME_MUSCARINIC_ACETYLCHOLINE_RECEPTORS	0.430146	0.00394996	0.277882	0.0250666	0.137029	0.00558994	0.0107651
INAMURA_LUNG_CANCER_SCC_SUBTYPES_UP	0.683608	0.0245948	0.156383	0.0477077	0.0194148	0.00746992	0.0107898
BHATTACHARYA_EMBRYONIC_STEM_CELL	0.677008	0.0152698	0.110954	0.0246066	0.0171498	0.00789492	0.010813
REACTOME_SARS_COV_2_HOST_INTERACTIONS	0.9882	0.698928	0.00927491	0.0230392	0.00771992	0.0180998	0.0108242
ZERBINI_RESPONSE_TO_SULINDAC_UP	0.50618	0.0201548	0.0812592	0.0216093	0.0140049	0.00884991	0.0108463
WU_HBX_TARGETS_2_UP	0.577214	0.0808392	0.396451	0.241334	0.00631994	0.0383346	0.0108554
HAN_JNK_SINGALING_UP	0.657993	0.0870941	0.0847292	0.0581662	0.00776992	0.0180448	0.0108633
MEBARKI_HCC_PROGENITOR_WNT_DN	0.384676	0.0782392	0.236353	0.140494	0.00583494	0.0784042	0.0108738
KEGG_MEDICUS_VARIANT_MUTATION_ACTIVATED_CACNA1D_H_TO_ANGIOTENSIN_ALDOSTERONE_SIGNALING_PATHWAY	0.547105	0.162543	0.0247948	0.0268864	0.0354046	0.00643494	0.0108944
WP_RAC1PAK1P38MMP2_PATHWAY	0.945881	0.379046	0.0219648	0.0385668	0.0190048	0.00768492	0.0109453
ODONNELL_TFRC_TARGETS_DN	0.52001	0.795067	0.0228198	0.0531527	0.00693993	0.0263047	0.0109846
REACTOME_MET_RECEPTOR_RECYCLING	0.491935	0.0312597	0.122109	0.0431862	0.00689993	0.0269997	0.0109934
REACTOME_RUNX1_REGULATES_GENES_INVOLVED_IN_MEGAKARYOCYTE_DIFFERENTIATION_AND_PLATELET_FUNCTION	0.673573	0.279167	0.00836992	0.0135908	0.0691093	0.00597494	0.0110096
WP_3Q29_COPY_NUMBER_VARIATION_SYNDROME	0.449316	0.154053	0.0597144	0.0579603	0.00656493	0.0340297	0.0110102
CONCANNON_APOPTOSIS_BY_EPOXOMICIN_UP	0.943151	0.0600844	0.165598	0.0880598	0.00588994	0.0849991	0.0110303
REACTOME_UREA_CYCLE	0.639334	0.0669393	0.0451045	0.0272351	0.00710493	0.0246598	0.0110334
TARTE_PLASMA_CELL_VS_B_LYMPHOCYTE_DN	0.00281997	0.940786	0.287827	0.0664887	0.00567994	0.186978	0.0110601
REACTOME_CREB1_PHOSPHORYLATION_THROUGH_THE_ACTIVATION_OF_CAMKII_CAMKK_CAMKIV_CASCASDE	0.603714	0.246498	0.0621594	0.0787804	0.00701493	0.0261697	0.0110663
REACTOME_EUKARYOTIC_TRANSLATION_INITIATION	0.688928	0.197618	0.0313697	0.0375753	0.00722993	0.0236348	0.0110745
REACTOME_MITOTIC_TELOPHASE_CYTOKINESIS	0.848357	0.00417496	0.759422	0.0947014	0.0120299	0.0102649	0.0110776
RIGGI_EWING_SARCOMA_PROGENITOR_DN	0.772932	0.943751	0.0347397	0.0797937	0.0200298	0.00766492	0.0110882
KEGG_MEDICUS_REFERENCE_WNT_SIGNALING_MODULATION_WNT_ACYLATION	0.385691	0.445281	0.0157348	0.0299451	0.00841992	0.0162998	0.0111044
REACTOME_MOLECULES_ASSOCIATED_WITH_ELASTIC_FIBRES	0.414411	0.757852	0.00777492	0.0196945	0.0626594	0.00608994	0.0111104
AMUNDSON_RESPONSE_TO_ARSENITE	0.882241	0.232513	0.00667993	0.00993672	0.0314597	0.00679493	0.0111793
REACTOME_SUMOYLATION_OF_IMMUNE_RESPONSE_PROTEINS	0.385011	0.0274497	0.0212648	0.00705216	0.0099499	0.0127999	0.0111964
REACTOME_HIV_INFECTION	0.99898	0.946221	0.00138999	0.00437689	0.0186648	0.00799992	0.0112005
REACTOME_DEGRADATION_OF_GLI1_BY_THE_PROTEASOME	0.96552	0.598799	0.000664993	0.0019266	0.0326747	0.00675993	0.0112058
REACTOME_P75_NTR_RECEPTOR_MEDIATED_SIGNALLING	0.554154	0.0407296	0.0140349	0.00639544	0.0127899	0.0101249	0.0113025
HOLLERN_EMT_BREAST_TUMOR_UP	0.855991	0.495755	0.00783492	0.0172246	0.0911441	0.00601994	0.0113097
REACTOME_APOPTOTIC_FACTOR_MEDIATED_RESPONSE	0.470955	0.256732	0.00607494	0.00952067	0.0187848	0.00809492	0.0113151
FRASOR_RESPONSE_TO_ESTRADIOL_DN	0.506265	0.130984	0.0689893	0.0607224	0.0120749	0.0107099	0.0113515
REACTOME_TRAFFICKING_OF_GLUR2_CONTAINING_AMPA_RECEPTORS	0.347772	0.914786	0.0218648	0.0508102	0.00733993	0.0251947	0.0113701
BOYAULT_LIVER_CANCER_SUBCLASS_G23_UP	0.440576	0.771692	0.00097499	0.00296415	0.0128499	0.0102049	0.0113757
BIOCARTA_HBX_PATHWAY	0.764042	0.355016	0.00413996	0.00811448	0.0170348	0.00855491	0.0113904
SUZUKI_AMPLIFIED_IN_ORAL_CANCER	0.730913	0.393506	0.254942	0.333823	0.00614494	0.0786192	0.0114123
NOUSHMEHR_GBM_SOMATIC_MUTATED	0.609184	0.339507	0.00664493	0.0122256	0.0319047	0.00695493	0.0114238
REACTOME_REGULATION_OF_TP53_ACTIVITY	0.96271	0.316727	0.0329597	0.0507951	0.00638494	0.0542095	0.0114324
KEGG_RNA_DEGRADATION	0.431281	0.380286	0.00840492	0.0158273	0.0204998	0.00793992	0.0114476
CAFFAREL_RESPONSE_TO_THC_8HR_3_DN	0.403421	0.378146	0.0190948	0.0331155	0.00704993	0.0310097	0.0114914
BOYAULT_LIVER_CANCER_SUBCLASS_G1_DN	0.5076	0.427561	0.0380696	0.066323	0.0168198	0.00874491	0.0115076
WANG_PROSTATE_CANCER_ANDROGEN_INDEPENDENT	0.169173	0.0911041	0.180838	0.101101	0.00634494	0.0615844	0.0115144
REACTOME_REGULATION_OF_MECP2_EXPRESSION_AND_ACTIVITY	0.742608	0.0158048	0.0141099	0.00328806	0.0254747	0.00743993	0.0115186
REACTOME_CHOLESTEROL_BIOSYNTHESIS	0.99053	0.806872	0.00314497	0.00899442	0.00897491	0.0160798	0.0115204
BHAT_ESR1_TARGETS_VIA_AKT1_DN	0.295497	0.791272	0.0546645	0.107776	0.00664493	0.0432546	0.011526
OSADA_ASCL1_TARGETS_DN	0.822242	0.569044	0.0103299	0.0235086	0.0136499	0.0100899	0.0116031
KEGG_VALINE_LEUCINE_AND_ISOLEUCINE_DEGRADATION	0.326642	0.0103799	0.408236	0.0719188	0.00733493	0.0279147	0.0116199
REACTOME_RHOB_GTPASE_CYCLE	0.211503	0.000584994	0.227118	0.00432076	0.0178298	0.00865991	0.0116584
QUINTENS_EMBRYONIC_BRAIN_RESPONSE_TO_IR	0.916761	0.46622	0.00788492	0.0168364	0.0506945	0.00658993	0.0116713
KEGG_MEDICUS_PATHOGEN_HCMV_GB_TO_PDGFR_RAS_ERK_SIGNALING_PATHWAY	0.669808	0.273377	0.00435496	0.00734103	0.00897991	0.0167648	0.0116959
KEGG_MEDICUS_REFERENCE_PKR_EIF2ALPHA_SIGNALING_PATHWAY	0.645164	0.0303647	0.0632994	0.0224563	0.0128349	0.0107499	0.0117003
WP_ONECARBON_METABOLISM	0.554174	0.0459145	0.0199648	0.00973353	0.0221598	0.00797992	0.0117358
WEST_ADRENOCORTICAL_CARCINOMA_VS_ADENOMA_DN	0.377016	0.921711	0.00418996	0.0116079	0.121449	0.00615994	0.011749
BEIER_GLIOMA_STEM_CELL_UP	0.53258	0.406151	0.0276197	0.04872	0.0886491	0.00628994	0.0117628
COATES_MACROPHAGE_M1_VS_M2_DN	0.902971	0.0110399	0.123909	0.0220533	0.00896991	0.0171148	0.0117713
HELLER_SILENCED_BY_METHYLATION_UP	0.902241	0.0379446	0.236688	0.0948697	0.0099449	0.0145199	0.0118048
OUILLETTE_CLL_13Q14_DELETION_UP	0.472635	0.393816	0.00798492	0.0154817	0.0362996	0.00706993	0.0118394
ICHIBA_GRAFT_VERSUS_HOST_DISEASE_35D_DN	0.321522	0.0441196	0.160823	0.0674434	0.0198848	0.00843492	0.0118463
KEGG_MEDICUS_REFERENCE_COPI_VESICLE_FORMATION	0.50096	0.126934	0.00937991	0.00930167	0.00923991	0.0165248	0.0118529
REACTOME_MULTIFUNCTIONAL_ANION_EXCHANGERS	0.260507	0.0601194	0.0666093	0.0336266	0.144169	0.00616994	0.0118631
MIKKELSEN_ES_HCP_WITH_H3K27ME3	0.652048	0.0333547	0.0696593	0.0262445	0.00729493	0.0318897	0.0118773
LUI_THYROID_CANCER_CLUSTER_2	0.358721	0.588334	0.0154348	0.0329359	0.0120949	0.0116699	0.0118786
WP_LEUCINE_ISOLEUCINE_AND_VALINE_METABOLISM	0.442601	0.00569994	0.181043	0.0203345	0.0113049	0.0125499	0.0118949
WP_CARDIAC_PROGENITOR_DIFFERENTIATION	0.109789	0.505115	0.0189498	0.0271111	0.00700493	0.0398746	0.0119218
REACTOME_DEX_H_BOX_HELICASES_ACTIVATE_TYPE_I_IFN_AND_INFLAMMATORY_CYTOKINES_PRODUCTION	0.97879	0.0192998	0.0140299	0.00378155	0.0190898	0.00870991	0.0119629
HERNANDEZ_ABERRANT_MITOSIS_BY_DOCETACEL_4NM_DN	0.0307297	0.305037	0.0124299	0.00776542	0.0151898	0.0098749	0.0119691
AMIT_DELAYED_EARLY_GENES	0.227518	0.146984	0.183303	0.143464	0.00833992	0.0216548	0.0120435
REACTOME_RAC2_GTPASE_CYCLE	0.240768	0.00152498	0.791287	0.0469746	0.00763992	0.0285597	0.0120579
LINDGREN_BLADDER_CANCER_CLUSTER_3_DN	0.750322	0.388726	0.0798342	0.123014	0.0415896	0.00705993	0.0120767
WP_FERROPTOSIS	0.338942	0.321072	0.0257797	0.039159	0.00903991	0.0182848	0.0120992
WP_HEDGEHOG_SIGNALING_PATHWAY_WP47	0.364001	0.110479	0.0127099	0.0109896	0.0102549	0.0147999	0.0121153
WP_SYNAPTIC_VESICLE_PATHWAY	0.99232	0.366116	0.0429146	0.0691448	0.00711493	0.0410196	0.0121323
LIN_NPAS4_TARGETS_DN	0.791302	0.168208	0.00459495	0.00575541	0.0107399	0.0139599	0.0121401
HOLLEMAN_PREDNISOLONE_RESISTANCE_ALL_UP	0.747263	0.604304	0.00449995	0.0113121	0.0190898	0.00891491	0.0121548
REACTOME_TRANSCRIPTIONAL_REGULATION_BY_MECP2	0.95908	0.0828392	0.00669493	0.00516418	0.0131149	0.0113299	0.0121572
MIKKELSEN_MCV6_ICP_WITH_H3K4ME3_AND_H3K27ME3	0.856716	0.163428	0.0221998	0.0244749	0.00928491	0.0176048	0.0121584
WP_DYRK1A	0.727543	0.0242298	0.0279147	0.00868091	0.0193848	0.00886991	0.0121718
WP_FLUOROACETIC_ACID_TOXICITY	0.371816	0.854726	0.0104899	0.0262831	0.00796492	0.0258897	0.0121844
SPIRA_SMOKERS_LUNG_CANCER_DN	0.309237	0.811662	0.0328747	0.0700331	0.00831992	0.0229598	0.0122156
ZHOU_INFLAMMATORY_RESPONSE_LPS_UP	0.771382	0.246558	0.110284	0.131837	0.0114049	0.0132199	0.0122455
KIM_MYC_AMPLIFICATION_TARGETS_UP	0.97697	0.136499	0.108749	0.0952671	0.00730993	0.0379896	0.0122658
CAIRO_HEPATOBLASTOMA_CLASSES_DN	0.811042	0.0170898	0.170703	0.04111	0.0473945	0.00704493	0.0122739
KEGG_MEDICUS_REFERENCE_CA2_PYK2_RAS_ERK_SIGNALING_PATHWAY	0.668238	0.503625	0.00354497	0.00838843	0.0159398	0.0100399	0.0123203
REACTOME_G_ALPHA_S_SIGNALLING_EVENTS	0.454735	0.00847991	0.0666293	0.00960271	0.0147749	0.0105699	0.0123237
REACTOME_TNFR1_INDUCED_PROAPOPTOTIC_SIGNALING	0.901411	0.0380396	0.0288897	0.0122614	0.0271647	0.00796992	0.0123267
KEGG_MEDICUS_REFERENCE_TNF_NFKB_SIGNALING_PATHWAY	0.890911	0.587639	0.00243998	0.00637653	0.0367296	0.00740993	0.0123368
WP_OXIDATIVE_STRESS_RESPONSE	0.840952	0.00719493	0.203978	0.0276149	0.0268647	0.00801492	0.0123489
BIOCARTA_CDK5_PATHWAY	0.942731	0.211458	0.00555494	0.00791173	0.0298247	0.00780992	0.0123817
LIU_IL13_MEMORY_MODEL_UP	0.585324	0.108454	0.0537945	0.0433294	0.0465295	0.00714493	0.012395
HE_PTEN_TARGETS_DN	0.916006	0.0327247	0.113674	0.0418542	0.0124099	0.0123849	0.0123974
RUTELLA_RESPONSE_TO_HGF_DN	0.894421	0.170083	0.217768	0.201362	0.0203498	0.00893491	0.0124188
HOLLMANN_APOPTOSIS_VIA_CD40_UP	0.732063	0.0336097	0.099639	0.0374193	0.00820492	0.0255947	0.0124286
PODAR_RESPONSE_TO_ADAPHOSTIN_UP	0.782197	0.0356546	0.0802442	0.0314969	0.0152298	0.0105099	0.0124373
MODY_HIPPOCAMPUS_PRENATAL	0.571784	0.591554	0.00470495	0.0116391	0.0189048	0.00926991	0.0124408
ZHAN_MULTIPLE_MYELOMA_LB_UP	0.414931	0.296842	0.0104249	0.0168342	0.0106799	0.0149199	0.0124489
DUNNE_TARGETS_OF_AML1_MTG8_FUSION_DN	0.54957	0.0248848	0.147444	0.045136	0.00844492	0.0237048	0.0124551
YIH_RESPONSE_TO_ARSENITE_C1	0.531385	0.0352596	0.0556344	0.0217859	0.0177398	0.0096049	0.0124629
VALK_AML_CLUSTER_10	0.323487	0.573049	0.00879991	0.0193136	0.0107499	0.0148399	0.0124682
SAKAI_TUMOR_INFILTRATING_MONOCYTES_UP	0.622969	0.738383	0.0319897	0.0705494	0.00745993	0.0379746	0.0124754
REACTOME_CLEC7A_DECTIN_1_SIGNALING	0.99023	0.422356	0.00410496	0.008819	0.0659293	0.00688493	0.0124802
FIGUEROA_AML_METHYLATION_CLUSTER_7_UP	0.884741	0.296267	0.0714193	0.0981415	0.00831492	0.0253147	0.0125203
REACTOME_HEME_DEGRADATION	0.245093	0.371581	0.0738643	0.102202	0.00732493	0.0430596	0.0125266
PID_EPHA2_FWD_PATHWAY	0.45955	0.0367146	0.0787592	0.0310981	0.0253497	0.00831992	0.0125303
KEGG_MEDICUS_VARIANT_MUTATION_ACTIVATED_KCNJ5_TO_ANGIOTENSIN_ALDOSTERONE_SIGNALING_PATHWAY	0.559704	0.186558	0.0279247	0.0325541	0.0417446	0.00739493	0.0125704
WP_MIRNA_ROLE_IN_IMMUNE_RESPONSE_IN_SEPSIS	0.992225	0.297317	0.0132599	0.021487	0.0192348	0.00939991	0.0126293
BIOCARTA_PARKIN_PATHWAY	0.113979	0.143689	0.0891641	0.0591589	0.0113499	0.0143599	0.0126788
YEGNASUBRAMANIAN_PROSTATE_CANCER	0.948961	0.121759	0.095519	0.0792529	0.0181548	0.0097799	0.0127126
ROZANOV_MMP14_TARGETS_UP	0.915126	0.720313	0.0372296	0.0801368	0.00690993	0.0786592	0.0127199
BIOCARTA_PKC_PATHWAY	0.913661	0.50167	0.00365496	0.00861917	0.0169848	0.0101799	0.0127305
REACTOME_ORGANIC_ANION_TRANSPORT	0.257957	0.00601994	0.112204	0.0117788	0.0544095	0.00720493	0.0127345
IIZUKA_LIVER_CANCER_PROGRESSION_L1_G1_DN	0.99144	0.0791042	0.184773	0.114801	0.00681493	0.097899	0.0127642
ODONNELL_TARGETS_OF_MYC_AND_TFRC_DN	0.274132	0.754427	0.0132199	0.0298808	0.00832992	0.0273147	0.0127693
BASSO_HAIRY_CELL_LEUKEMIA_UP	0.96747	0.574059	0.0433046	0.0847116	0.00832492	0.0276597	0.0128008
KEGG_ADHERENS_JUNCTION	0.865791	0.0110399	0.228613	0.0416752	0.0292297	0.00819492	0.0128041
SA_TRKA_RECEPTOR	0.631334	0.0302697	0.0477495	0.0170307	0.0252447	0.00857991	0.0128093
REACTOME_SYNTHESIS_OF_5_EICOSATETRAENOIC_ACIDS	0.235758	0.0108649	0.224823	0.0361521	0.0470045	0.00742493	0.0128319
REACTOME_DEFECTS_IN_VITAMIN_AND_COFACTOR_METABOLISM	0.642684	0.00544995	0.290587	0.033518	0.0113599	0.0147749	0.0128444
REACTOME_RETROGRADE_TRANSPORT_AT_THE_TRANS_GOLGI_NETWORK	0.678938	0.331087	0.0303447	0.0481962	0.00733493	0.0518945	0.0128623
KEGG_NUCLEOTIDE_EXCISION_REPAIR	0.629839	0.0203098	0.307572	0.0844833	0.00712493	0.0659093	0.0128726
KEGG_CELL_ADHESION_MOLECULES_CAMS	0.175743	0.562294	0.0613144	0.0953513	0.0096599	0.0195998	0.0129424
VART_KSHV_INFECTION_ANGIOGENIC_MARKERS_DN	0.99958	0.109634	0.154238	0.116454	0.0262047	0.00859991	0.0129524
CROMER_METASTASIS_DN	0.448416	0.226603	0.0184598	0.0246087	0.0199498	0.0096249	0.0129861
REACTOME_FGFR1B_LIGAND_BINDING_AND_ACTIVATION	0.886726	0.233428	0.0219648	0.0298154	0.0114099	0.0150948	0.0129963
WENG_POR_TARGETS_GLOBAL_UP	0.601109	0.0778192	0.123959	0.0777282	0.00732493	0.0573894	0.0130024
REACTOME_FCGAMMA_RECEPTOR_FCGR_DEPENDENT_PHAGOCYTOSIS	0.790422	0.0587144	0.097034	0.0520133	0.0157398	0.0110849	0.0130087
YU_MYC_TARGETS_DN	0.661868	0.00554994	0.0290647	0.00309846	0.0381996	0.00787992	0.0130704
KEGG_MEDICUS_VARIANT_AMPLIFIED_PDGFR_TO_RAS_ERK_SIGNALING_PATHWAY	0.651538	0.51657	0.00327997	0.00789999	0.0141699	0.0121499	0.0130824
REACTOME_RHO_GTPASES_ACTIVATE_KTN1	0.48203	0.0135949	0.0714343	0.0144465	0.0317547	0.00825492	0.0131074
REACTOME_PEPTIDE_HORMONE_METABOLISM	0.863906	0.463895	0.000819992	0.00207743	0.0358246	0.00803492	0.0131309
KEGG_DNA_REPLICATION	0.51309	0.0126799	0.179963	0.0353201	0.00831992	0.0311647	0.0131374
REACTOME_RHO_GTPASES_ACTIVATE_RHOTEKIN_AND_RHOPHILINS	0.200078	0.0173298	0.147889	0.0306714	0.0205298	0.0096699	0.0131483
WP_INHIBITION_OF_EXOSOME_BIOGENESIS_AND_SECRETION_BY_MANUMYCIN_A_IN_CRPC_CELLS	0.97742	0.354166	0.00540995	0.0103731	0.0675143	0.00730493	0.0131973
NAKAMURA_ADIPOGENESIS_LATE_UP	0.49693	0.0132899	0.142649	0.0286535	0.0137699	0.0126749	0.0131997
HU_ANGIOGENESIS_UP	0.835197	0.0797042	0.0374596	0.0255769	0.0522745	0.00754992	0.0132038
KEGG_MEDICUS_VARIANT_MUTATION_INACTIVATED_ATP1A1_TO_ANGIOTENSIN_ALDOSTERONE_SIGNALING_PATHWAY	0.567404	0.181878	0.0281947	0.0323756	0.0410796	0.00789492	0.0132509
WP_IL1_AND_MEGAKARYOCYTES_IN_OBESITY	0.97419	0.0101549	0.124489	0.020915	0.0224598	0.00940491	0.0132596
WP_FIBRIN_COMPLEMENT_RECEPTOR_3_SIGNALING_PATHWAY	0.803047	0.117994	0.0223598	0.0201895	0.0441796	0.00781992	0.0132953
PID_P73PATHWAY	0.903231	0.700343	0.0296147	0.0649947	0.0214448	0.0096349	0.0132973
KONDO_EZH2_TARGETS	0.399491	0.356996	0.163563	0.216021	0.00735993	0.0683093	0.0133025
REACTOME_HOMOLOGY_DIRECTED_REPAIR	0.782662	0.0245148	0.122749	0.0374019	0.0188698	0.0102849	0.0133141
CERVERA_SDHB_TARGETS_1_DN	0.916691	0.0097549	0.923301	0.226966	0.0126749	0.0140499	0.013327
REACTOME_DOPAMINE_NEUROTRANSMITTER_RELEASE_CYCLE	0.510275	0.313727	0.0198098	0.0316422	0.00832992	0.0332697	0.0133282
DACOSTA_UV_RESPONSE_VIA_ERCC3_COMMON_UP	0.720808	0.121999	0.0328497	0.0294852	0.0590994	0.00750492	0.0133303
BURTON_ADIPOGENESIS_8	0.98933	0.702028	0.00108499	0.00323237	0.0561044	0.00755992	0.0133353
REACTOME_TACHYKININ_RECEPTORS_BIND_TACHYKININS	0.925881	0.588289	0.00886491	0.0207491	0.0110349	0.0168998	0.013352
RUIZ_TNC_TARGETS_UP	0.312037	0.516775	0.0861841	0.140503	0.00755992	0.0567294	0.0133529
[truncated: 4,972 more rows]
