# Supplementary material for: A comprehensive framework for trans-ancestry pathway analysis using GWAS summary data from diverse populations
Source: PLoS Genet. 2024 Oct 23;20(10):e1011322. doi: 10.1371/journal.pgen.1011322 (PMC11534268; doi:10.1371/journal.pgen.1011322)
Supplement: S2 Table — (XLS) [file pgen.1011322.s003.xls]

## Sheet: Warm_pathway
Supplementary Table 2: Thirty-Three Significant REACTOME Pathways Identified by the Gene-wFisher Method
pathway name	pathway p-value	name in plot
REACTOME_ESR_MEDIATED_SIGNALING	1e-07	P1
REACTOME_METABOLISM_OF_CARBOHYDRATES	1.5e-07	P2
REACTOME_RHO_GTPASE_EFFECTORS	1.5e-07	P3
REACTOME_RHO_GTPASES_ACTIVATE_FORMINS	1.5e-07	P4
REACTOME_ANTIGEN_PROCESSING_UBIQUITINATION_PROTEASOME_DEGRADATION	2e-07	P5
REACTOME_ASPARAGINE_N_LINKED_GLYCOSYLATION	2e-07	P6
REACTOME_CHROMATIN_MODIFYING_ENZYMES	2e-07	P7
REACTOME_EXTRA_NUCLEAR_ESTROGEN_SIGNALING	2e-07	P8
REACTOME_SIGNALING_BY_NTRKS	2e-07	P9
REACTOME_CELL_CYCLE_CHECKPOINTS	2.5e-07	P10
REACTOME_M_PHASE	2.5e-07	P11
REACTOME_NEURONAL_SYSTEM	2.5e-07	P12
REACTOME_SIGNALING_BY_NUCLEAR_RECEPTORS	2.5e-07	P13
REACTOME_RHO_GTPASE_CYCLE	3e-07	P14
REACTOME_DNA_REPAIR	4.5e-07	P15
REACTOME_DISEASES_OF_SIGNAL_TRANSDUCTION_BY_GROWTH_FACTOR_RECEPTORS_AND_SECOND_MESSENGERS	5e-07	P16
REACTOME_NUCLEAR_EVENTS_KINASE_AND_TRANSCRIPTION_FACTOR_ACTIVATION	5e-07	P17
REACTOME_LEISHMANIA_INFECTION	6e-07	P18
REACTOME_MITOTIC_METAPHASE_AND_ANAPHASE	7e-07	P19
REACTOME_CELL_CYCLE_MITOTIC	8e-07	P20
REACTOME_DEUBIQUITINATION	9.5e-07	P21
REACTOME_CLASS_I_MHC_MEDIATED_ANTIGEN_PROCESSING_PRESENTATION	1.05e-06	P22
REACTOME_TRANSCRIPTIONAL_REGULATION_BY_TP53	1.4e-06	P23
REACTOME_SLC_MEDIATED_TRANSMEMBRANE_TRANSPORT	1.45e-06	P24
REACTOME_RESOLUTION_OF_SISTER_CHROMATID_COHESION	2.15e-06	P25
REACTOME_SIGNALING_BY_WNT	2.3e-06	P26
REACTOME_GLYCOSAMINOGLYCAN_METABOLISM	2.55e-06	P27
REACTOME_CELLULAR_RESPONSE_TO_CHEMICAL_STRESS	3.5e-06	P28
REACTOME_REGULATION_OF_LIPID_METABOLISM_BY_PPARALPHA	3.7e-06	P29
REACTOME_BIOSYNTHESIS_OF_THE_N_GLYCAN_PRECURSOR_DOLICHOL_LIPID_LINKED_OLIGOSACCHARIDE_LLO_AND_TRANSFER_TO_A_NASCENT_PROTEIN	3.8e-06	P30
REACTOME_MITOTIC_PROMETAPHASE	4.5e-06	P31
REACTOME_CS_DS_DEGRADATION	5.9e-06	P32
REACTOME_DISEASES_OF_METABOLISM	6.7e-06	P33
