# Supplementary material for: A comprehensive framework for trans-ancestry pathway analysis using GWAS summary data from diverse populations
Source: PLoS Genet. 2024 Oct 23;20(10):e1011322. doi: 10.1371/journal.pgen.1011322 (PMC11534268; doi:10.1371/journal.pgen.1011322)
Supplement: S3 Table — (XLS) [file pgen.1011322.s004.xls]

## Sheet: Warm_gene
Supplementary Table 3: One Hundred Fifteen Genes with Gene-Level P-Values Below 0.005 in the Thirty-Three Significant REACTOME Pathways Identified by the Gene-wFisher Method
Gene	Gene P-value	name in heatmap
HYAL2	2.03571e-06	G1
SRF	3.77062e-06	G2
HYAL1	7.25158e-06	G3
HYAL3	8.29018e-06	G4
GNAI2	1.03458e-05	G5
SLC38A3	1.10746e-05	G6
ST3GAL3	2.63766e-05	G7
JOSD2	3.5917e-05	G8
TRAIP	4.74201e-05	G9
STRN	7.53192e-05	G10
PPP2R2A	8.15938e-05	G11
LRRC4B	9.63451e-05	G12
ARHGAP1	0.000123478	G13
KCNG2	0.000143563	G14
BAG4	0.000147372	G15
EMB	0.000148081	G16
FANCI	0.000183093	G17
GMPPB	0.000185861	G18
USP19	0.000190547	G19
WDR6	0.000218953	G20
KCNK7	0.000254487	G21
SLC39A1	0.000279244	G22
PCCB	0.000295013	G23
SLC26A6	0.000317663	G24
CENPL	0.000336754	G25
KLHL20	0.000347818	G26
MAP3K11	0.000382655	G27
STAG1	0.00038551	G28
GPX1	0.00040481	G29
UBA7	0.000412984	G30
BNIP3L	0.000531188	G31
NSF	0.000561006	G32
NCKIPSD	0.000591032	G33
B4GALT2	0.000658029	G34
RPS27	0.000663565	G35
FOXO3	0.000708036	G36
ALG12	0.000711199	G37
CKAP5	0.000717176	G38
GLYCTK	0.000746631	G39
ALAS1	0.000771514	G40
MAPK7	0.000787468	G41
ORC5	0.000804452	G42
KDM3B	0.000804822	G43
YWHAE	0.000818095	G44
ASH2L	0.000826536	G45
BCL11A	0.000840846	G46
RBKS	0.000842819	G47
USP4	0.000859613	G48
CLSPN	0.000953229	G49
MAN2A1	0.00102731	G50
WNT9B	0.00107639	G51
RELA	0.0010949	G52
RHOA	0.00116634	G53
ARHGAP40	0.00120186	G54
CRK	0.00128452	G55
MED8	0.00132679	G56
SLC6A9	0.00134136	G57
HMOX2	0.00140947	G58
GATAD2B	0.00143911	G59
RNF123	0.00146755	G60
POLD1	0.0014743	G61
DOCK3	0.00164176	G62
KLHL21	0.00170263	G63
SETD6	0.00173791	G64
CDK12	0.00188018	G65
CDC20	0.00198688	G66
CDC25C	0.00201026	G67
FGFR1	0.00208582	G68
PSMB2	0.00210206	G69
AGO4	0.00210889	G70
COX8A	0.00219742	G71
DPM3	0.00226705	G72
RPEL1	0.00227398	G73
KDM4A	0.00228541	G74
BAP1	0.00232181	G75
SLC50A1	0.00235932	G76
MSL2	0.0024097	G77
CXXC4	0.00250395	G78
OTUD7B	0.002513	G79
C1QBP	0.00259166	G80
TAF12	0.00265277	G81
DKK1	0.0027914	G82
PTPRF	0.00292621	G83
COL7A1	0.002928	G84
FAM114A2	0.00293362	G85
COX14	0.00294799	G86
WNT3	0.00297844	G87
KAT5	0.00312789	G88
GNB2	0.00313888	G89
UBE2D3	0.00317021	G90
RRAD	0.0032473	G91
ACTR1A	0.00325415	G92
OTUB1	0.00335107	G93
SREBF1	0.00337798	G94
KCNH6	0.00344603	G95
DAG1	0.00350822	G96
SMARCA5	0.00361484	G97
UBXN7	0.00364378	G98
UBE2J2	0.00375962	G99
E2F8	0.00381056	G100
NISCH	0.00381777	G101
SLC22A7	0.00399338	G102
NCK1	0.00399631	G103
DUSP6	0.0040257	G104
CNOT1	0.00434369	G105
FBXL15	0.00449934	G106
CD14	0.00451922	G107
MED1	0.00462459	G108
CAMKK2	0.00462883	G109
DERL2	0.0047527	G110
DOLPP1	0.00492261	G111
DOCK6	0.0049547	G112
NRIP1	0.00497082	G113
B3GALT6	0.00497097	G114
TRA2B	0.00498241	G115
