# Supplementary material for: A comprehensive framework for trans-ancestry pathway analysis using GWAS summary data from diverse populations
Source: PLoS Genet. 2024 Oct 23;20(10):e1011322. doi: 10.1371/journal.pgen.1011322 (PMC11534268; doi:10.1371/journal.pgen.1011322)
Supplement: S4 Table — (XLS) [file pgen.1011322.s005.xls]

## Sheet: Union_pathway
Supplementary Table 4: Twenty-Three Significant REACTOME Pathways Identified by the SNP-IVW Method
pathway	pathway pvalue	name in heatmap
REACTOME_CHROMATIN_MODIFYING_ENZYMES	1.5e-07	P1
REACTOME_RHO_GTPASE_CYCLE	1.5e-07	P2
REACTOME_ASPARAGINE_N_LINKED_GLYCOSYLATION	2e-07	P3
REACTOME_ESR_MEDIATED_SIGNALING	2e-07	P4
REACTOME_METABOLISM_OF_CARBOHYDRATES	2e-07	P5
REACTOME_NEURONAL_SYSTEM	2e-07	P6
REACTOME_SIGNALING_BY_NTRKS	2e-07	P7
REACTOME_CELL_CYCLE_MITOTIC	2.5e-07	P8
REACTOME_SIGNALING_BY_NUCLEAR_RECEPTORS	2.5e-07	P9
REACTOME_TRANSCRIPTIONAL_REGULATION_BY_TP53	2.5e-07	P10
REACTOME_LEISHMANIA_INFECTION	3e-07	P11
REACTOME_CELL_CYCLE_CHECKPOINTS	5e-07	P12
REACTOME_RHO_GTPASE_EFFECTORS	7.5e-07	P13
REACTOME_ANTIGEN_PROCESSING_UBIQUITINATION_PROTEASOME_DEGRADATION	1.75e-06	P14
REACTOME_DNA_REPAIR	1.8e-06	P15
REACTOME_M_PHASE	1.9e-06	P16
REACTOME_EXTRA_NUCLEAR_ESTROGEN_SIGNALING	2.4e-06	P17
REACTOME_CS_DS_DEGRADATION	2.55e-06	P18
REACTOME_CHONDROITIN_SULFATE_DERMATAN_SULFATE_METABOLISM	3.65e-06	P19
REACTOME_RRNA_PROCESSING	3.75e-06	P20
REACTOME_ARMS_MEDIATED_ACTIVATION	3.8e-06	P21
REACTOME_CLASS_I_MHC_MEDIATED_ANTIGEN_PROCESSING_PRESENTATION	4.65e-06	P22
REACTOME_TRANSLATION	4.85e-06	P23
