# Supplementary material for: A comprehensive framework for trans-ancestry pathway analysis using GWAS summary data from diverse populations
Source: PLoS Genet. 2024 Oct 23;20(10):e1011322. doi: 10.1371/journal.pgen.1011322 (PMC11534268; doi:10.1371/journal.pgen.1011322)
Supplement: S5 Table — (XLS) [file pgen.1011322.s006.xls]

## Sheet: Union_gene
Supplementary Table 5: Ninety-One Genes with Gene-Level P-Values Below 0.005 in the Twenty-Three Significant REACTOME Pathways Identified by the SNP-IVW Method
Gene	gene-pvalue	name in heatmap
HYAL1	3.12e-06	G1
SRF	6.55e-06	G2
HYAL2	1.27e-05	G3
GNAI2	2.12e-05	G4
HYAL3	2.97e-05	G5
KLHL20	8.19e-05	G6
DARS2	0.0001299	G7
YWHAE	0.0001775	G8
CRK	0.00018265	G9
NSF	0.00021645	G10
HMOX2	0.0002287	G11
TSR1	0.00023145	G12
MRPL33	0.00024245	G13
POLD1	0.0002523	G14
KCNG2	0.00025485	G15
ST3GAL3	0.000267725	G16
TRAIP	0.000280175	G17
ARHGAP1	0.0003258	G18
FANCI	0.0003281	G19
B4GALT2	0.000334825	G20
LRRC4B	0.00042495	G21
CAMKK2	0.00044365	G22
RBKS	0.0004589	G23
STAG1	0.00046205	G24
CKAP5	0.00049985	G25
P2RX7	0.00050925	G26
P2RX4	0.00056775	G27
FOXO3	0.00075365	G28
GATAD2B	0.0007552	G29
SETD6	0.0008527	G30
DOCK6	0.00086755	G31
RHOBTB1	0.000918	G32
CENPL	0.0009311	G33
DOCK3	0.0010199	G34
RPEL1	0.00108045	G35
STRN	0.00112735	G36
MAN2A1	0.00118455	G37
KDM3B	0.0012626	G38
PPP2R2A	0.00129015	G39
TAF12	0.00141472	G40
ORC5	0.00148092	G41
ACTR1A	0.00155385	G42
PCBP4	0.0015701	G43
GMPPB	0.00158845	G44
KCNH6	0.00162485	G45
RPL29	0.00172383	G46
CNOT1	0.00180225	G47
WWP2	0.001836	G48
BAP1	0.00188595	G49
FBXL15	0.00194203	G50
PLK2	0.00198402	G51
GLYCTK	0.00199125	G52
CDC25C	0.00205595	G53
WDR6	0.00213495	G54
MSL2	0.00217415	G55
RPS27	0.0021978	G56
KDM4A	0.00227365	G57
PRKAR2B	0.00228845	G58
KLHL21	0.00234717	G59
CPLX1	0.0023732	G60
KAT5	0.00264482	G61
BNIP3L	0.00281075	G62
BRD1	0.00299708	G63
DBF4	0.00301773	G64
PTK6	0.00324135	G65
VPS4A	0.00324215	G66
NIP7	0.0032689	G67
ARHGAP40	0.00330185	G68
NISCH	0.00331875	G69
CDC20	0.00332672	G70
RHOA	0.00339825	G71
COX14	0.0034497	G72
COG8	0.00350365	G73
EEF1A2	0.00350705	G74
ALG12	0.00359055	G75
PRMT7	0.003619	G76
TRA2B	0.00371025	G77
B3GALT6	0.00377227	G78
ERCC8	0.00383065	G79
RUVBL1	0.00398007	G80
RPS2	0.00399545	G81
RCC1	0.00405535	G82
FUT2	0.0040948	G83
KLHL2	0.00414253	G84
DPM3	0.00434555	G85
RNF123	0.00443267	G86
KCNQ2	0.00453565	G87
TERF2	0.0047464	G88
MRPL30	0.00475485	G89
RELA	0.00483858	G90
PTPRF	0.00496645	G91
