# Supplementary material for: A comprehensive framework for trans-ancestry pathway analysis using GWAS summary data from diverse populations
Source: PLoS Genet. 2024 Oct 23;20(10):e1011322. doi: 10.1371/journal.pgen.1011322 (PMC11534268; doi:10.1371/journal.pgen.1011322)
Supplement: S6 Table — (XLS) [file pgen.1011322.s007.xls]

## Sheet: data.out
Supplementary Table 6: Results of Pathway Analyses Across 6476 Pathways Using the Gene Expression-based SNP-gene Assignment Rule
Pathway	Path_EUR	Path_EAS	Path_AFR	Gene-wFisher	SNP-IVW	ACAT-IVW-wFisher
ABBUD_LIF_SIGNALING_1_DN	0.622627	0.961329	0.225949	0.821807	0.79416	0.808856
ABBUD_LIF_SIGNALING_1_UP	0.0671489	0.368633	0.581783	0.0862889	0.212572	0.12413
ABBUD_LIF_SIGNALING_2_DN	0.0599309	0.179162	0.152876	0.0580164	0.0680994	0.0626601
ABBUD_LIF_SIGNALING_2_UP	0.279891	0.344984	0.729128	0.304786	0.0464415	0.0828561
ABDULRAHMAN_KIDNEY_CANCER_VHL_DN	0.0206745	0.0620114	0.573411	0.00699949	0.001749	0.00279872
ABE_INNER_EAR	0.0985989	0.863018	0.969202	0.160758	0.17683	0.168448
ABE_VEGFA_TARGETS_2HR	0.14608	0.163441	0.0216265	0.0157735	0.024884	0.0193092
ABE_VEGFA_TARGETS_30MIN	0.698	0.942802	0.931444	0.859671	0.987915	0.977657
ABRAHAM_ALPC_VS_MULTIPLE_MYELOMA_DN	0.959667	0.764031	0.983482	0.979075	0.905268	0.965629
ABRAHAM_ALPC_VS_MULTIPLE_MYELOMA_UP	0.019918	0.693866	0.407704	0.028974	0.0713359	0.0412602
ABRAMSON_INTERACT_WITH_AIRE	0.326398	0.780869	0.0431715	0.510577	0.675881	0.600002
ACEVEDO_LIVER_CANCER_DN	0.00491105	0.0010526	0.931443	5.305e-05	1.5e-06	2.9175e-06
ACEVEDO_LIVER_CANCER_WITH_H3K27ME3_DN	0.305534	0.00487	0.871099	0.00609749	0.0120935	0.00810752
ACEVEDO_LIVER_CANCER_WITH_H3K27ME3_UP	0.651592	0.543828	0.654798	0.411737	0.287039	0.342973
ACEVEDO_LIVER_CANCER_WITH_H3K9ME3_DN	0.0421615	0.83434	0.629796	0.0360545	0.0350455	0.0355428
ACEVEDO_LIVER_CANCER_WITH_H3K9ME3_UP	0.32707	0.013081	0.92642	0.121506	0.0194285	0.033639
ACEVEDO_LIVER_TUMOR_VS_NORMAL_ADJACENT_TISSUE_DN	0.147678	0.000806499	0.899241	0.000613999	5.39999e-05	9.92694e-05
ACEVEDO_NORMAL_TISSUE_ADJACENT_TO_LIVER_TUMOR_DN	0.0011365	0.110841	0.621939	0.000112	6.99999e-06	1.31765e-05
ACEVEDO_NORMAL_TISSUE_ADJACENT_TO_LIVER_TUMOR_UP	0.0736684	0.544168	0.738566	0.100441	0.00764799	0.0142404
ACOSTA_PROLIFERATION_INDEPENDENT_MYC_TARGETS_DN	0.314926	0.449679	0.266089	0.03236	0.0503249	0.0394008
ACOSTA_PROLIFERATION_INDEPENDENT_MYC_TARGETS_UP	0.270857	0.109477	0.864254	0.0686379	0.0447735	0.0542192
ADDYA_ERYTHROID_DIFFERENTIATION_BY_HEMIN	0.207516	0.0631429	0.971566	0.0783374	0.0665514	0.0719733
AFFAR_YY1_TARGETS_DN	0.428697	0.294685	0.898207	0.321163	0.248219	0.281307
AFFAR_YY1_TARGETS_UP	0.141295	0.566199	0.995923	0.313431	0.233003	0.268782
AGARWAL_AKT_PATHWAY_TARGETS	0.965627	0.782698	0.192367	0.94043	0.763414	0.903147
AGUIRRE_PANCREATIC_CANCER_COPY_NUMBER_DN	0.149211	0.0412035	0.413483	0.029385	0.035085	0.0319838
AGUIRRE_PANCREATIC_CANCER_COPY_NUMBER_UP	0.0024955	0.135254	0.918684	0.003792	0.001962	0.002586
AIGNER_ZEB1_TARGETS	0.109659	0.102498	0.613895	0.0449465	0.259839	0.0782151
AIYAR_COBRA1_TARGETS_DN	0.0320275	0.406567	0.666774	0.0804979	0.0987859	0.0887335
AIYAR_COBRA1_TARGETS_UP	0.947637	0.747305	0.831126	0.987146	0.950113	0.979544
AKL_HTLV1_INFECTION_DN	0.150039	0.0224435	0.82518	0.0240375	0.0671094	0.0354386
AKL_HTLV1_INFECTION_UP	0.985978	0.163361	0.736346	0.21622	0.598035	0.36272
ALCALA_APOPTOSIS	0.000755499	0.033895	0.719119	0.000249	0.0022535	0.000448449
ALCALAY_AML_BY_NPM1_LOCALIZATION_DN	0.487192	0.036227	0.518253	0.0545349	0.0777324	0.0641271
ALCALAY_AML_BY_NPM1_LOCALIZATION_UP	0.568869	0.784349	0.984689	0.631502	0.594207	0.61326
ALFANO_MYC_TARGETS	0.700655	0.0460545	0.989193	0.103839	0.0882254	0.0954169
ALONSO_METASTASIS_DN	0.876652	0.226677	0.844879	0.710365	0.692435	0.701586
ALONSO_METASTASIS_EMT_DN	0.63722	0.526042	0.943515	0.738122	0.788374	0.765413
ALONSO_METASTASIS_EMT_UP	0.373025	0.373975	0.706407	0.272804	0.452427	0.350302
ALONSO_METASTASIS_NEURAL_UP	0.803068	0.811506	0.659834	0.913845	0.515788	0.840575
ALONSO_METASTASIS_UP	0.184144	0.146361	0.804299	0.0908779	0.162837	0.117119
ALTEMEIER_RESPONSE_TO_LPS_WITH_MECHANICAL_VENTILATION	0.175937	0.374954	0.572194	0.0883704	0.543089	0.170374
AMBROSINI_FLAVOPIRIDOL_TREATMENT_TP53	0.0968274	0.303619	0.686294	0.188264	0.199947	0.193952
AMIT_EGF_RESPONSE_120_HELA	0.0720009	0.618168	0.810839	0.0968369	0.0381215	0.0548336
AMIT_EGF_RESPONSE_120_MCF10A	0.165602	0.955766	0.538993	0.300364	0.0805324	0.130733
AMIT_EGF_RESPONSE_20_HELA	0.035996	0.4812	0.673011	0.0503669	0.206008	0.0820107
AMIT_EGF_RESPONSE_20_MCF10A	0.03072	0.51265	0.608864	0.0543099	0.0266975	0.0358176
AMIT_EGF_RESPONSE_240_HELA	0.111695	0.57347	0.891198	0.255316	0.101961	0.148174
AMIT_EGF_RESPONSE_240_MCF10A	0.89145	0.954168	0.218836	0.946095	0.830913	0.917578
AMIT_EGF_RESPONSE_40_HELA	0.994276	0.536742	0.035761	0.799492	0.689629	0.753904
AMIT_EGF_RESPONSE_40_MCF10A	0.66899	0.0363265	0.33644	0.455927	0.265726	0.346723
AMIT_EGF_RESPONSE_480_HELA	0.764554	0.271524	0.611853	0.848327	0.356175	0.699892
AMIT_EGF_RESPONSE_480_MCF10A	0.0388485	0.0019705	0.451137	0.0038685	0.000266	0.000497774
AMIT_EGF_RESPONSE_60_HELA	0.928988	0.168497	0.517331	0.769687	0.447586	0.643208
AMIT_EGF_RESPONSE_60_MCF10A	0.524489	0.840421	0.368037	0.659628	0.0801399	0.171765
AMIT_SERUM_RESPONSE_120_MCF10A	0.00922399	0.415139	0.467403	0.0137295	0.000590999	0.00113324
AMIT_SERUM_RESPONSE_20_MCF10A	0.638483	0.29108	0.80527	0.640367	0.685659	0.663922
AMIT_SERUM_RESPONSE_240_MCF10A	0.228282	0.254473	0.460254	0.46222	0.119771	0.205776
AMIT_SERUM_RESPONSE_40_MCF10A	0.00584849	0.907076	0.640559	0.0162745	0.0173745	0.0168065
AMIT_SERUM_RESPONSE_480_MCF10A	0.16087	0.469333	0.625338	0.315593	0.171295	0.22582
AMIT_SERUM_RESPONSE_60_MCF10A	0.845606	0.631274	0.75977	0.771881	0.541739	0.681191
AMUNDSON_DNA_DAMAGE_RESPONSE_TP53	0.023187	0.0018745	0.936366	0.0012055	0.000243	0.000404469
AMUNDSON_RESPONSE_TO_ARSENITE	0.004523	0.504574	0.481063	0.0016325	0.000727999	0.00100696
ANASTASSIOU_MULTICANCER_INVASIVENESS_SIGNATURE	0.118871	0.848745	0.383697	0.236129	0.264502	0.249684
ANDERSEN_CHOLANGIOCARCINOMA_CLASS1	0.539884	0.775226	0.609516	0.524969	0.782021	0.683818
ANDERSEN_CHOLANGIOCARCINOMA_CLASS2	0.0477545	0.0665304	0.540198	0.02061	0.001596	0.00296282
ANDERSEN_LIVER_CANCER_KRT19_DN	0.142065	0.047308	0.11617	0.027317	0.0456485	0.0341888
ANDERSEN_LIVER_CANCER_KRT19_UP	0.255219	0.590174	0.801995	0.126711	0.775964	0.327988
APPEL_IMATINIB_RESPONSE	0.28096	0.794851	0.859474	0.397365	0.312732	0.352261
APPIERTO_RESPONSE_TO_FENRETINIDE_DN	0.0377205	0.00916549	0.209908	0.0027965	0.0003945	0.000691457
APPIERTO_RESPONSE_TO_FENRETINIDE_UP	0.109383	0.692099	0.581551	0.136233	0.013104	0.0240055
APRELIKOVA_BRCA1_TARGETS	0.00525499	0.123404	0.451201	0.004969	0.0112485	0.00689321
ASGHARZADEH_NEUROBLASTOMA_POOR_SURVIVAL_DN	0.0265215	0.11756	0.669732	0.0273385	0.00759749	0.0118931
ASTIER_INTEGRIN_SIGNALING	0.0157715	0.845627	0.737854	0.046322	0.0936274	0.0620814
ASTON_MAJOR_DEPRESSIVE_DISORDER_DN	0.394015	0.004601	0.458753	0.0383295	0.0010835	0.00210768
ASTON_MAJOR_DEPRESSIVE_DISORDER_UP	0.214973	0.259763	0.242453	0.0588189	0.290717	0.100509
AUJLA_IL22_AND_IL17A_SIGNALING	0.987041	0.339557	0.257892	0.938774	0.347687	0.869855
AUNG_GASTRIC_CANCER	0.178133	0.239583	0.655479	0.0949579	0.116942	0.104851
AZARE_NEOPLASTIC_TRANSFORMATION_BY_STAT3_DN	0.20392	0.41698	0.728236	0.351737	0.100971	0.163362
AZARE_NEOPLASTIC_TRANSFORMATION_BY_STAT3_UP	0.201658	0.978952	0.867407	0.340096	0.139815	0.204204
AZARE_STAT3_TARGETS	0.757489	0.982896	0.955164	0.929823	0.671714	0.880201
BACOLOD_RESISTANCE_TO_ALKYLATING_AGENTS_DN	0.743893	0.999133	0.65243	0.909523	0.739786	0.86312
BACOLOD_RESISTANCE_TO_ALKYLATING_AGENTS_UP	0.0130837	0.00104855	0.538469	7.9e-05	5.99999e-06	1.11529e-05
BAE_BRCA1_TARGETS_DN	0.15316	0.301531	0.336949	0.0700584	0.0119915	0.0205064
BAE_BRCA1_TARGETS_UP	0.224983	0.0814364	0.782652	0.139597	0.147645	0.143516
BAELDE_DIABETIC_NEPHROPATHY_DN	0.00683899	0.132727	0.369678	0.0016745	0.000121	0.000225691
BAELDE_DIABETIC_NEPHROPATHY_UP	0.363012	0.418562	0.238591	0.57169	0.865661	0.782473
BAKER_HEMATOPOESIS_STAT1_TARGETS	0.416854	0.954208	0.232216	0.620553	0.688387	0.65639
BAKER_HEMATOPOESIS_STAT5_TARGETS	0.312981	0.021375	0.583321	0.0885779	0.141226	0.10911
BAKER_HEMATOPOIESIS_STAT3_TARGETS	0.889308	0.901265	0.150667	0.940835	0.703782	0.898573
BAKKER_FOXO3_TARGETS_DN	0.03182	0.00625599	0.541585	0.002823	0.0003415	0.000609294
BAKKER_FOXO3_TARGETS_UP	0.933356	0.85242	0.155693	0.899814	0.931945	0.918881
BALDWIN_PRKCI_TARGETS_UP	0.123916	0.947197	0.153186	0.286858	0.191073	0.231125
BALLIF_DEVELOPMENTAL_DISABILITY_P16_P12_DELETION	0.163474	0.851334	0.590236	0.378174	0.209364	0.27602
BANDRES_RESPONSE_TO_CARMUSTIN_MGMT_24HR_DN	0.628986	8.29999e-05	0.697476	0.0013495	0.0010215	0.00116281
BANDRES_RESPONSE_TO_CARMUSTIN_MGMT_24HR_UP	0.564557	0.952751	0.391975	0.736253	0.707037	0.722207
BANDRES_RESPONSE_TO_CARMUSTIN_MGMT_48HR_DN	0.336304	0.0014345	0.836313	0.0145185	0.00565099	0.00813587
BANDRES_RESPONSE_TO_CARMUSTIN_MGMT_48HR_UP	0.672772	0.263884	0.852945	0.431685	0.948131	0.895381
BANDRES_RESPONSE_TO_CARMUSTIN_WITHOUT_MGMT_24HR_DN	0.721297	0.50499	0.527086	0.801626	0.704955	0.760899
BANDRES_RESPONSE_TO_CARMUSTIN_WITHOUT_MGMT_24HR_UP	0.820734	0.0530349	0.643431	0.45839	0.192168	0.287019
BANDRES_RESPONSE_TO_CARMUSTIN_WITHOUT_MGMT_48HR_DN	0.508541	0.00534549	0.620465	0.00771999	0.00720599	0.00745414
BANDRES_RESPONSE_TO_CARMUSTIN_WITHOUT_MGMT_48HR_UP	0.762294	0.991546	0.810567	0.941923	0.948824	0.945589
BANG_VERTEPORFIN_ENDOMETRIAL_CANCER_CELLS_DN	0.587563	0.158638	0.457607	0.455198	0.32937	0.387791
BANG_VERTEPORFIN_ENDOMETRIAL_CANCER_CELLS_UP	0.999575	0.336057	0.0979304	0.887782	0.367451	0.770499
BARIS_THYROID_CANCER_DN	0.348279	0.880991	0.228122	0.422048	0.658981	0.546721
BARIS_THYROID_CANCER_UP	0.0767924	0.296161	0.318201	0.0782429	0.0848874	0.0814328
BARRIER_CANCER_RELAPSE_NORMAL_SAMPLE_DN	0.506811	0.247894	0.0948394	0.51941	0.0616059	0.120222
BARRIER_CANCER_RELAPSE_NORMAL_SAMPLE_UP	0.765506	0.72579	0.961929	0.914361	0.96014	0.945518
BARRIER_CANCER_RELAPSE_TUMOR_SAMPLE_UP	0.999735	0.503007	0.156691	0.975374	0.223632	0.946194
BARRIER_COLON_CANCER_RECURRENCE_DN	0.107844	0.789797	0.779565	0.25013	0.189036	0.216008
BARRIER_COLON_CANCER_RECURRENCE_UP	0.598372	0.465115	0.616934	0.587614	0.403152	0.494973
BASAKI_YBX1_TARGETS_DN	0.000123	0.76919	0.985555	0.000786999	0.0022665	0.00116832
BASAKI_YBX1_TARGETS_UP	0.333362	0.0544444	0.104266	0.0230775	2.65e-05	5.29393e-05
BASSO_B_LYMPHOCYTE_NETWORK	0.948243	0.0046305	0.962213	0.0752774	0.0286615	0.0415756
BASSO_CD40_SIGNALING_DN	0.6657	0.133887	0.317037	0.224829	0.169898	0.194028
BASSO_CD40_SIGNALING_UP	0.545824	0.235294	0.858311	0.200674	0.665509	0.379189
BASSO_HAIRY_CELL_LEUKEMIA_DN	0.482071	0.333836	0.495305	0.433285	0.537196	0.48484
BASSO_HAIRY_CELL_LEUKEMIA_UP	0.230071	0.668154	0.601159	0.299541	0.329646	0.314124
BAUS_TFF2_TARGETS_DN	0.557539	0.978134	0.0039365	0.189602	0.752342	0.42795
BAUS_TFF2_TARGETS_UP	0.354563	0.661749	0.667602	0.42818	0.647165	0.542529
BECKER_TAMOXIFEN_RESISTANCE_DN	0.996936	0.897962	0.639644	0.997792	0.670492	0.995602
BECKER_TAMOXIFEN_RESISTANCE_UP	0.262452	0.976314	0.41916	0.505831	0.306148	0.395804
BEGUM_TARGETS_OF_PAX3_FOXO1_FUSION_DN	0.0924769	0.733504	0.176886	0.25457	0.41328	0.322069
BEGUM_TARGETS_OF_PAX3_FOXO1_FUSION_UP	0.369468	0.670418	0.55528	0.618073	0.676309	0.648526
BEIER_GLIOMA_STEM_CELL_DN	0.0114035	0.275377	0.462542	0.0210855	0.0609334	0.031361
BEIER_GLIOMA_STEM_CELL_UP	0.0024485	0.028931	0.626932	0.000877499	0.00027	0.000412941
BENITEZ_GBM_PROTEASOME_INHIBITION_RESPONSE	0.811602	0.998644	0.98314	0.957684	0.985743	0.978661
BENPORATH_ES_1	0.13245	0.012	0.748554	0.0010505	0.000860999	0.000946356
BENPORATH_ES_2	0.175534	0.148705	0.669432	0.0974979	0.443191	0.171638
BENPORATH_ES_CORE_NINE_CORRELATED	0.839714	0.798386	0.689061	0.825637	0.409115	0.688521
BENPORATH_MYC_TARGETS_WITH_EBOX	0.00832299	0.044795	0.726707	0.000876499	0.0002645	0.00040637
BENPORATH_NOS_TARGETS	0.0746344	0.00736349	0.332119	0.00894749	0.00743749	0.00812293
BENPORATH_OCT4_TARGETS	0.125387	0.028136	0.338872	0.0118405	0.0039135	0.00588289
BENPORATH_PROLIFERATION	0.264482	0.415416	0.716974	0.325684	0.13164	0.192774
BERENJENO_ROCK_SIGNALING_NOT_VIA_RHOA_DN	0.245561	0.579959	0.652247	0.221139	0.208259	0.214536
BERENJENO_ROCK_SIGNALING_NOT_VIA_RHOA_UP	0.501098	0.0164955	0.94736	0.0640794	0.0801039	0.0712161
BERENJENO_TRANSFORMED_BY_RHOA_DN	6.34999e-05	0.904151	0.47514	0.000844499	5.09999e-05	9.61909e-05
BERENJENO_TRANSFORMED_BY_RHOA_FOREVER_DN	0.975454	0.712599	0.905157	0.976959	0.989986	0.986037
BERENJENO_TRANSFORMED_BY_RHOA_FOREVER_UP	0.0795169	0.407983	0.460175	0.0820964	0.010111	0.0180347
BERENJENO_TRANSFORMED_BY_RHOA_REVERSIBLY_DN	0.0717749	0.0221825	0.746477	0.017436	0.0016315	0.00298399
BERENJENO_TRANSFORMED_BY_RHOA_REVERSIBLY_UP	0.623043	0.52871	0.473294	0.662216	0.472009	0.573574
BERNARD_PPAPDC1B_TARGETS_DN	0.00812449	0.328597	0.703164	0.003367	0.002452	0.00283756
BERNARD_PPAPDC1B_TARGETS_UP	0.17219	0.800116	0.669212	0.396205	0.571601	0.482616
BERTUCCI_INVASIVE_CARCINOMA_DUCTAL_VS_LOBULAR_DN	0.898151	0.539054	0.810008	0.875127	0.785392	0.841113
BERTUCCI_INVASIVE_CARCINOMA_DUCTAL_VS_LOBULAR_UP	0.163576	0.004068	0.327779	0.012518	0.0216565	0.0158664
BERTUCCI_MEDULLARY_VS_DUCTAL_BREAST_CANCER_DN	0.168456	0.120233	0.947405	0.222445	0.216407	0.219391
BERTUCCI_MEDULLARY_VS_DUCTAL_BREAST_CANCER_UP	0.257374	0.0776289	0.380519	0.022363	0.0430535	0.0294455
BHAT_ESR1_TARGETS_NOT_VIA_AKT1_DN	0.22465	0.667911	0.45605	0.323417	0.420815	0.3689
BHAT_ESR1_TARGETS_NOT_VIA_AKT1_UP	0.192514	0.312583	0.180856	0.128039	0.049896	0.0721042
BHAT_ESR1_TARGETS_VIA_AKT1_DN	0.0124355	0.975429	0.608967	0.0696609	0.142655	0.0939783
BHAT_ESR1_TARGETS_VIA_AKT1_UP	0.0658449	0.197356	0.358275	0.0150455	0.0221125	0.0179077
BHATI_G2M_ARREST_BY_2METHOXYESTRADIOL_DN	0.230636	0.0634169	0.620797	0.137089	0.0412135	0.0637218
BHATI_G2M_ARREST_BY_2METHOXYESTRADIOL_UP	0.628714	0.0625829	0.491583	0.566755	0.496916	0.532223
BHATTACHARYA_EMBRYONIC_STEM_CELL	0.92011	0.00830149	0.802429	0.0879314	0.131334	0.105496
BIDUS_METASTASIS_DN	0.0008693	0.00024715	0.761299	9.3e-06	1.95e-05	1.25937e-05
BIDUS_METASTASIS_UP	0.003258	0.045649	0.343695	0.0010165	2e-06	3.99214e-06
BILANGES_RAPAMYCIN_SENSITIVE_GENES	0.0544249	0.225956	0.612765	0.0400845	0.043882	0.0418978
BILANGES_RAPAMYCIN_SENSITIVE_VIA_TSC1_AND_TSC2	0.02557	0.232165	0.0581904	0.01708	0.0297255	0.0216971
BILANGES_SERUM_AND_RAPAMYCIN_SENSITIVE_GENES	0.874944	0.0275865	0.994626	0.575075	0.169172	0.299212
BILANGES_SERUM_RESPONSE_TRANSLATION	0.507576	0.010084	0.845521	0.21459	0.0994899	0.137285
BILANGES_SERUM_SENSITIVE_GENES	0.188078	0.786629	0.538498	0.261132	0.488173	0.356315
BILANGES_SERUM_SENSITIVE_VIA_TSC1	0.959238	0.00949299	0.321515	0.236171	0.00909499	0.0176268
BILANGES_SERUM_SENSITIVE_VIA_TSC2	0.91351	0.141739	0.69363	0.638577	0.739672	0.694639
BILBAN_B_CLL_LPL_DN	0.63486	0.172618	0.637486	0.686057	0.786849	0.743903
BILBAN_B_CLL_LPL_UP	0.0023695	0.716044	0.923161	0.00593299	0.00644049	0.00617634
BILD_CTNNB1_ONCOGENIC_SIGNATURE	0.2808	0.43349	0.849196	0.394413	0.379304	0.386792
BILD_E2F3_ONCOGENIC_SIGNATURE	0.0895084	0.00713299	0.866408	0.00891299	0.0042675	0.00577167
BILD_HRAS_ONCOGENIC_SIGNATURE	0.119024	0.935801	0.809364	0.173227	0.182594	0.1778
BILD_MYC_ONCOGENIC_SIGNATURE	0.0101245	0.035816	0.893218	0.0043665	0.000224	0.00042614
BILD_SRC_ONCOGENIC_SIGNATURE	0.23074	0.581898	0.721483	0.263586	0.531764	0.376424
BIOCARTA_ACE2_PATHWAY	0.0507129	0.0926634	0.494516	0.020423	0.0131365	0.0159894
BIOCARTA_ACETAMINOPHEN_PATHWAY	0.826632	0.570287	0.541921	0.893821	0.606538	0.823684
BIOCARTA_ACH_PATHWAY	0.354044	0.14044	0.385141	0.10388	0.0920809	0.0976364
BIOCARTA_ACTINY_PATHWAY	0.870485	0.579405	0.854656	0.849308	0.901644	0.880715
BIOCARTA_AGPCR_PATHWAY	0.450067	0.108232	0.136097	0.254227	0.384115	0.310475
BIOCARTA_AGR_PATHWAY	0.30749	0.214089	0.500096	0.161439	0.262418	0.201563
BIOCARTA_AHSP_PATHWAY	0.491661	0.85613	0.955091	0.715186	0.876583	0.824433
BIOCARTA_AKAP13_PATHWAY	0.208555	0.223159	0.979939	0.126899	0.0928694	0.10735
BIOCARTA_AKAP95_PATHWAY	0.989291	0.575394	0.851277	0.991177	0.995113	0.99371
BIOCARTA_AKAPCENTROSOME_PATHWAY	0.359434	0.351681	0.952375	0.426761	0.62657	0.529481
BIOCARTA_AKT_PATHWAY	0.924643	0.61687	0.384606	0.903665	0.636728	0.840837
BIOCARTA_ALK_PATHWAY	0.947775	0.6071	0.329583	0.958331	0.964505	0.961664
BIOCARTA_AMAN_PATHWAY	0.190464	0.178423	0.0359575	0.107951	0.0352815	0.0533552
BIOCARTA_AMI_PATHWAY	0.011076	0.0548829	0.297453	0.0026375	0.0003065	0.000549181
BIOCARTA_ARAP_PATHWAY	0.0885304	0.949065	0.646913	0.294721	0.0486985	0.08582
BIOCARTA_ARENRF2_PATHWAY	0.279234	0.882714	0.0603794	0.166726	0.891712	0.65931
BIOCARTA_ARF_PATHWAY	0.19788	0.0540894	0.288287	0.030898	0.021097	0.0250756
BIOCARTA_ASBCELL_PATHWAY	0.0045115	0.640857	0.77996	0.00832099	0.03544	0.0134826
BIOCARTA_AT1R_PATHWAY	0.983351	0.984093	0.864709	0.996281	0.976515	0.993578
BIOCARTA_ATM_PATHWAY	0.844334	0.676513	0.034914	0.563233	0.0388865	0.0785111
BIOCARTA_ATRBRCA_PATHWAY	0.024688	0.455157	0.0941459	0.033035	0.021665	0.0261709
BIOCARTA_BAD_PATHWAY	0.924654	0.774185	0.415431	0.921213	0.677624	0.868982
BIOCARTA_BARD1_PATHWAY	0.0786244	0.721326	0.232374	0.10943	0.042144	0.0610363
BIOCARTA_BARRESTIN_SRC_PATHWAY	0.579725	0.780092	0.487535	0.799783	0.609328	0.727186
BIOCARTA_BBCELL_PATHWAY	0.0045055	0.640818	0.779961	0.00832249	0.03544	0.0134846
BIOCARTA_BCELLSURVIVAL_PATHWAY	0.887544	0.991091	0.352102	0.934596	0.722155	0.891472
BIOCARTA_BCR_PATHWAY	0.14409	0.317567	0.693335	0.0907314	0.514327	0.170584
BIOCARTA_BIOPEPTIDES_PATHWAY	0.917727	0.893437	0.793649	0.97465	0.898732	0.959326
BIOCARTA_BLYMPHOCYTE_PATHWAY	0.0011275	0.315099	0.769253	0.0021705	0.00549349	0.00311162
BIOCARTA_BOTULIN_PATHWAY	0.317026	0.482278	0.916857	0.507075	0.401503	0.453
BIOCARTA_BTG2_PATHWAY	0.999816	0.818488	0.4953	0.99967	0.923032	0.999343
BIOCARTA_CACAM_PATHWAY	0.893726	0.382564	0.181745	0.83649	0.305488	0.656605
BIOCARTA_CALCINEURIN_PATHWAY	0.017229	0.258682	0.370772	0.013326	0.0911479	0.0233044
BIOCARTA_CARDIACEGF_PATHWAY	0.918676	0.897632	0.719623	0.979246	0.929777	0.967915
BIOCARTA_CARM_ER_PATHWAY	0.003084	0.159069	0.894637	0.00614249	0.0156345	0.00882037
BIOCARTA_CASPASE_PATHWAY	0.954695	0.687564	0.853113	0.940507	0.97047	0.960505
BIOCARTA_CB1R_PATHWAY	0.633858	0.676648	0.675475	0.657168	0.87097	0.806195
BIOCARTA_CBL_PATHWAY	0.51442	0.93287	0.812092	0.734957	0.891903	0.843698
BIOCARTA_CCR3_PATHWAY	0.846565	0.924261	0.687667	0.934801	0.810885	0.902064
BIOCARTA_CCR5_PATHWAY	0.941906	0.910474	0.826163	0.984111	0.851005	0.971135
BIOCARTA_CD40_PATHWAY	0.030638	0.483173	0.886299	0.0643364	0.0510864	0.0569591
BIOCARTA_CDC25_PATHWAY	0.0971009	0.278231	0.00919899	0.044474	0.0430495	0.0437502
BIOCARTA_CDC42RAC_PATHWAY	0.650085	0.658672	0.680096	0.784781	0.733237	0.761227
BIOCARTA_CDK5_PATHWAY	0.324483	0.793392	0.577503	0.605987	0.519906	0.564127
BIOCARTA_CDMAC_PATHWAY	0.579642	0.77997	0.487477	0.79978	0.609328	0.727183
BIOCARTA_CELL2CELL_PATHWAY	0.916464	0.292624	0.981138	0.803297	0.789175	0.796446
BIOCARTA_CELLCYCLE_PATHWAY	0.136378	0.0116895	0.666668	0.025938	0.198892	0.046372
BIOCARTA_CERAMIDE_PATHWAY	0.863987	0.808537	0.527131	0.835109	0.696676	0.783049
BIOCARTA_CHEMICAL_PATHWAY	0.954659	0.390528	0.973265	0.940833	0.979801	0.969855
BIOCARTA_CHREBP_PATHWAY	0.317613	0.181459	0.583718	0.210932	0.0532919	0.0862626
BIOCARTA_CIRCADIAN_PATHWAY	0.633245	0.529562	0.611446	0.67124	0.705639	0.689066
BIOCARTA_CPSF_PATHWAY	0.852642	0.397646	0.370975	0.91735	0.667805	0.862726
BIOCARTA_CREB_PATHWAY	0.921286	0.953494	0.782866	0.975614	0.878249	0.959188
BIOCARTA_CSK_PATHWAY	0.0125675	0.93155	0.115857	0.0157415	0.111834	0.0276902
BIOCARTA_CTBP1_PATHWAY	0.155532	0.646339	0.123121	0.203509	0.574831	0.339277
BIOCARTA_CTCF_PATHWAY	0.733202	0.020593	0.238678	0.249172	0.411561	0.317607
BIOCARTA_CTL_PATHWAY	0.78652	0.392272	0.151147	0.368275	0.546903	0.454046
BIOCARTA_CTLA4_PATHWAY	0.012832	0.947582	0.24583	0.0165075	0.113096	0.0289095
BIOCARTA_CXCR4_PATHWAY	0.594116	0.0449585	0.800025	0.124465	0.0927969	0.10641
BIOCARTA_CYTOKINE_PATHWAY	0.999817	0.215533	0.0619609	0.763914	0.142799	0.354202
BIOCARTA_D4GDI_PATHWAY	0.863882	0.682188	0.717298	0.934407	0.857097	0.909697
BIOCARTA_DC_PATHWAY	0.043553	0.368186	0.636934	0.0701749	0.0504059	0.0586883
BIOCARTA_DEATH_PATHWAY	0.955086	0.586635	0.945694	0.979916	0.994897	0.991861
BIOCARTA_DNAFRAGMENT_PATHWAY	0.0740429	0.951717	0.698721	0.15817	0.151149	0.154586
BIOCARTA_DREAM_PATHWAY	0.606431	0.397412	0.31648	0.683838	0.362793	0.530429
BIOCARTA_ECM_PATHWAY	0.579634	0.780035	0.487242	0.799852	0.609328	0.727242
BIOCARTA_EDG1_PATHWAY	0.225758	0.98916	0.499022	0.433578	0.300687	0.360799
BIOCARTA_EEA1_PATHWAY	0.964437	0.618445	0.38424	0.977617	0.742858	0.958231
BIOCARTA_EFP_PATHWAY	0.124818	0.552147	0.926211	0.172295	0.199688	0.185099
BIOCARTA_EGF_PATHWAY	0.842946	0.752052	0.558507	0.917444	0.522646	0.847159
BIOCARTA_EGFR_SMRTE_PATHWAY	0.964431	0.618481	0.384222	0.977615	0.742858	0.958227
BIOCARTA_EICOSANOID_PATHWAY	0.874964	0.887337	0.379726	0.929255	0.470598	0.862335
BIOCARTA_EIF_PATHWAY	0.879701	0.137918	0.618323	0.820236	0.175155	0.491768
BIOCARTA_EIF2_PATHWAY	0.625347	0.677336	0.778907	0.637476	0.844362	0.774917
BIOCARTA_EIF4_PATHWAY	0.760846	0.345277	0.468036	0.851999	0.42839	0.730124
BIOCARTA_EPO_PATHWAY	0.579717	0.780074	0.487321	0.799885	0.609328	0.727269
BIOCARTA_EPONFKB_PATHWAY	0.0774729	0.047362	0.893931	0.036677	0.04621	0.0408983
BIOCARTA_ERAD_PATHWAY	0.260255	0.239983	0.000504499	0.0600364	0.0947254	0.0735628
BIOCARTA_ERBB3_PATHWAY	0.964477	0.618525	0.384254	0.977606	0.742858	0.958212
BIOCARTA_ERBB4_PATHWAY	0.866816	0.745573	0.951027	0.942307	0.983095	0.973827
BIOCARTA_ERK_PATHWAY	0.49117	0.728013	0.714004	0.707626	0.684939	0.69657
BIOCARTA_ERK5_PATHWAY	0.843825	0.692267	0.728815	0.91211	0.81502	0.880007
BIOCARTA_ERYTH_PATHWAY	0.861434	0.761462	0.0562719	0.750448	0.813348	0.785725
BIOCARTA_ETC_PATHWAY	0.997042	0.896322	0.299081	0.999321	0.471459	0.998641
BIOCARTA_ETS_PATHWAY	0.535231	0.70053	0.713353	0.702078	0.74994	0.727561
BIOCARTA_EXTRINSIC_PATHWAY	0.0191435	0.0901819	0.448369	0.004702	0.000729499	0.00126305
BIOCARTA_FAS_PATHWAY	0.669856	0.867318	0.964519	0.76963	0.301762	0.564897
BIOCARTA_FBW7_PATHWAY	0.578615	0.0898199	0.896879	0.304245	0.435477	0.363832
BIOCARTA_FCER1_PATHWAY	0.105499	0.258179	0.572743	0.0705064	0.433316	0.129215
BIOCARTA_FEEDER_PATHWAY	0.0214945	0.175921	0.0498095	0.00777299	0.0643224	0.013884
BIOCARTA_FLUMAZENIL_PATHWAY	0.0736979	0.101782	0.721751	0.0667754	0.110092	0.0832512
BIOCARTA_FMLP_PATHWAY	0.217474	0.306376	0.646796	0.129586	0.499385	0.226392
BIOCARTA_FREE_PATHWAY	0.022104	0.289298	0.04569	0.0318685	0.00559549	0.00952229
BIOCARTA_G1_PATHWAY	0.15005	0.011907	0.66535	0.047103	0.405736	0.0884241
BIOCARTA_G2_PATHWAY	0.11777	0.367445	0.0389895	0.0702294	0.0220865	0.0336515
BIOCARTA_GABA_PATHWAY	0.0032475	0.0370335	0.637741	0.00266	0.0025235	0.00258995
BIOCARTA_GCR_PATHWAY	0.995067	0.877425	0.657091	0.999249	0.713228	0.998501
BIOCARTA_GH_PATHWAY	0.637443	0.921581	0.625319	0.870606	0.135258	0.517965
BIOCARTA_GHRELIN_PATHWAY	0.03771	0.881493	0.926163	0.0850019	0.358082	0.143453
BIOCARTA_GLEEVEC_PATHWAY	0.88547	0.910829	0.359875	0.925498	0.699599	0.877074
BIOCARTA_GPCR_PATHWAY	0.143561	0.317523	0.693784	0.0903789	0.513782	0.169932
BIOCARTA_GSK3_PATHWAY	0.995058	0.877452	0.657125	0.999245	0.713228	0.998493
BIOCARTA_HBX_PATHWAY	0.579621	0.626682	0.549343	0.718579	0.551385	0.645364
BIOCARTA_HCMV_PATHWAY	0.999976	0.945864	0.687957	0.937062	0.841783	0.909386
BIOCARTA_HDAC_PATHWAY	0.982698	0.615813	0.464656	0.978376	0.736519	0.959454
BIOCARTA_HER2_PATHWAY	0.846702	0.936556	0.668789	0.975746	0.908866	0.961594
BIOCARTA_HES_PATHWAY	0.983877	0.464267	0.873573	0.978034	0.99752	0.995543
BIOCARTA_HIF_PATHWAY	0.0775089	0.115347	0.894512	0.0911619	0.112654	0.100813
BIOCARTA_HIVNEF_PATHWAY	0.325684	0.047811	0.39829	0.0131355	0.0701439	0.0221589
BIOCARTA_HSP27_PATHWAY	0.642479	0.738912	0.430845	0.785749	0.567212	0.701609
BIOCARTA_HSWI_SNF_PATHWAY	0.717436	0.762722	0.198158	0.729676	0.559729	0.656333
BIOCARTA_IFNA_PATHWAY	0.733173	0.482852	0.5565	0.725469	0.288608	0.51176
BIOCARTA_IFNG_PATHWAY	0.451232	0.249968	0.376953	0.444193	0.133197	0.219472
BIOCARTA_IGF1_PATHWAY	0.579516	0.780237	0.487376	0.799918	0.609328	0.727297
BIOCARTA_IGF1MTOR_PATHWAY	0.956834	0.282014	0.44845	0.952264	0.362953	0.900051
BIOCARTA_IGF1R_PATHWAY	0.934861	0.86662	0.526688	0.962802	0.756634	0.93436
BIOCARTA_IL10_PATHWAY	0.300724	0.642855	0.4643	0.468727	0.0663239	0.125005
BIOCARTA_IL12_PATHWAY	0.86672	0.895332	0.323718	0.919772	0.986438	0.976756
BIOCARTA_IL17_PATHWAY	0.389003	0.95354	0.160857	0.548527	0.720977	0.645809
BIOCARTA_IL2_PATHWAY	0.652927	0.642542	0.527146	0.800804	0.391212	0.651128
BIOCARTA_IL22BP_PATHWAY	0.733175	0.482788	0.556598	0.725455	0.288608	0.511748
BIOCARTA_IL2RB_PATHWAY	0.742392	0.916714	0.839448	0.928127	0.735336	0.884446
BIOCARTA_IL3_PATHWAY	0.579424	0.780242	0.487341	0.799815	0.609328	0.727212
BIOCARTA_IL4_PATHWAY	0.733628	0.482218	0.633826	0.725641	0.288389	0.511733
BIOCARTA_IL6_PATHWAY	0.652913	0.642308	0.527166	0.800789	0.391212	0.651111
BIOCARTA_IL7_PATHWAY	0.648448	0.64237	0.618571	0.863511	0.417772	0.743768
BIOCARTA_INFLAM_PATHWAY	0.00702949	0.676069	0.576266	0.00898199	0.0693914	0.0159247
BIOCARTA_INSULIN_PATHWAY	0.637362	0.921511	0.625267	0.870716	0.135258	0.518318
BIOCARTA_INTEGRIN_PATHWAY	0.940668	0.614024	0.432505	0.936778	0.783623	0.900758
BIOCARTA_INTRINSIC_PATHWAY	0.031527	0.137691	0.217895	0.00787649	0.001278	0.00219921
BIOCARTA_IRES_PATHWAY	0.934347	0.0576489	0.78704	0.553188	0.0786819	0.154417
BIOCARTA_KERATINOCYTE_PATHWAY	0.941391	0.244491	0.25788	0.0890839	0.139929	0.109085
BIOCARTA_KREB_PATHWAY	0.999999	0.879784	0.445088	0.999995	0.999946	0.999991
BIOCARTA_LAIR_PATHWAY	0.867729	0.468376	0.918042	0.899085	0.690328	0.843297
BIOCARTA_LDL_PATHWAY	0.809404	0.786047	0.74433	0.912832	0.748542	0.868197
BIOCARTA_LEPTIN_PATHWAY	0.013914	0.106245	0.193665	0.00809449	0.000915499	0.00164498
BIOCARTA_LIS1_PATHWAY	0.100041	0.000680499	0.509259	0.001509	0.000575499	0.000833225
BIOCARTA_LONGEVITY_PATHWAY	0.551505	0.726366	0.532052	0.689193	0.179051	0.364043
BIOCARTA_LYM_PATHWAY	0.62498	0.637077	0.976942	0.760678	0.917714	0.875529
BIOCARTA_MAL_PATHWAY	0.77562	0.872959	0.669355	0.916407	0.785357	0.878241
BIOCARTA_MALATEX_PATHWAY	0.744909	0.569009	0.685726	0.837844	0.917108	0.889777
BIOCARTA_MAPK_PATHWAY	0.00969849	0.18785	0.891527	0.00486	0.019449	0.00777758
BIOCARTA_MCALPAIN_PATHWAY	0.846908	0.784752	0.582117	0.932689	0.802428	0.898482
BIOCARTA_MCM_PATHWAY	0.765071	0.145913	0.810701	0.536547	0.387252	0.459714
BIOCARTA_MEF2D_PATHWAY	0.612923	0.523699	0.874446	0.868785	0.910805	0.89365
BIOCARTA_MET_PATHWAY	0.485427	0.034165	0.677133	0.0971704	0.0728954	0.0833402
BIOCARTA_MHC_PATHWAY	0.00248	0.204725	0.443454	0.015213	0.0853159	0.0258757
BIOCARTA_MITOCHONDRIA_PATHWAY	0.158047	0.354044	0.850039	0.223582	0.191178	0.206296
BIOCARTA_MITR_PATHWAY	0.924472	0.447065	0.180199	0.898286	0.399873	0.796884
BIOCARTA_MPR_PATHWAY	0.846098	0.924401	0.59931	0.934241	0.774571	0.896606
BIOCARTA_MRP_PATHWAY	0.604793	0.822635	0.659175	0.791719	0.825805	0.810096
BIOCARTA_MSP_PATHWAY	0.010449	0.33844	0.228583	0.01564	0.032348	0.0210896
BIOCARTA_MTA3_PATHWAY	0.944855	0.637267	0.3702	0.967926	0.98144	0.976483
BIOCARTA_MTOR_PATHWAY	0.834652	0.344878	0.0912294	0.700121	0.162756	0.345474
BIOCARTA_MYOSIN_PATHWAY	0.209363	0.223662	0.395704	0.127823	0.0942399	0.108591
BIOCARTA_NDKDYNAMIN_PATHWAY	0.886702	0.531582	0.616254	0.885586	0.673786	0.825221
BIOCARTA_NFAT_PATHWAY	0.277873	0.484599	0.788675	0.166521	0.408455	0.247656
BIOCARTA_NGF_PATHWAY	0.32451	0.793264	0.576996	0.6057	0.519906	0.563973
BIOCARTA_NKCELLS_PATHWAY	0.955811	0.184231	0.609471	0.626503	0.742331	0.691465
BIOCARTA_NKT_PATHWAY	0.775309	0.812422	0.751576	0.852347	0.943238	0.917542
BIOCARTA_NO1_PATHWAY	0.598327	0.681096	0.321045	0.756536	0.668563	0.717404
BIOCARTA_NO2IL12_PATHWAY	0.983847	0.988479	0.323739	0.97739	0.995312	0.992233
BIOCARTA_NOS1_PATHWAY	0.467028	0.56684	0.393548	0.562876	0.927683	0.867547
BIOCARTA_NOTCH_PATHWAY	0.866865	0.745494	0.951125	0.942438	0.983095	0.97384
BIOCARTA_NPC_PATHWAY	0.376999	0.011888	0.707946	0.0751189	0.0874379	0.0808217
BIOCARTA_NPP1_PATHWAY	0.714878	0.477418	0.104029	0.63904	0.771931	0.71624
BIOCARTA_NUCLEARRS_PATHWAY	0.924544	0.958691	0.483284	0.938755	0.989283	0.981738
BIOCARTA_P27_PATHWAY	0.579153	0.0897269	0.896837	0.304746	0.435477	0.364142
BIOCARTA_P38MAPK_PATHWAY	0.445959	0.778244	0.620564	0.506387	0.175644	0.284797
BIOCARTA_P53_PATHWAY	0.579124	0.0897474	0.896823	0.304746	0.435477	0.364142
BIOCARTA_P53HYPOXIA_PATHWAY	0.039823	0.002957	0.712485	0.0011085	0.0014705	0.00126409
BIOCARTA_PAR1_PATHWAY	0.20956	0.223832	0.395828	0.128092	0.0942399	0.10869
BIOCARTA_PARKIN_PATHWAY	0.995233	0.789468	0.856223	0.998442	0.94199	0.996965
BIOCARTA_PDGF_PATHWAY	0.652815	0.64242	0.527184	0.800685	0.391212	0.65099
BIOCARTA_PDZS_PATHWAY	0.016811	0.756044	0.14876	0.031488	0.047226	0.037791
BIOCARTA_PGC1A_PATHWAY	0.921335	0.616728	0.464321	0.94748	0.183747	0.866085
BIOCARTA_PITX2_PATHWAY	0.425027	0.920942	0.826176	0.860473	0.789347	0.831443
BIOCARTA_PKC_PATHWAY	0.94191	0.910272	0.826261	0.984184	0.851005	0.971255
BIOCARTA_PLATELETAPP_PATHWAY	0.71541	0.795422	0.0967499	0.715567	0.965467	0.937078
BIOCARTA_PLC_PATHWAY	0.995038	0.877272	0.657168	0.999248	0.713228	0.998499
BIOCARTA_PLCD_PATHWAY	0.049682	0.300598	0.974892	0.0716929	0.020211	0.03158
BIOCARTA_PLCE_PATHWAY	0.587826	0.356008	0.573605	0.63447	0.3569	0.494748
BIOCARTA_PLK3_PATHWAY	0.77497	0.589022	0.0154415	0.414218	0.0302175	0.0583996
BIOCARTA_PML_PATHWAY	0.919221	0.924413	0.817406	0.978766	0.883476	0.963936
BIOCARTA_PPARA_PATHWAY	0.029026	0.504515	0.855494	0.031275	0.0718514	0.0436306
BIOCARTA_PPARG_PATHWAY	0.15856	0.875107	0.552538	0.488348	0.482201	0.485273
BIOCARTA_PRION_PATHWAY	0.281317	0.337764	0.811243	0.265746	0.0258995	0.0479767
BIOCARTA_PROTEASOME_PATHWAY	0.119004	0.850462	0.949778	0.434048	0.0970524	0.169757
BIOCARTA_PS1_PATHWAY	0.866917	0.745345	0.951178	0.942539	0.983095	0.973851
BIOCARTA_PTC1_PATHWAY	0.042605	0.135509	0.0830084	0.0184555	0.174736	0.033624
BIOCARTA_PTDINS_PATHWAY	0.985807	0.988359	0.221925	0.975308	0.975452	0.97538
BIOCARTA_PTEN_PATHWAY	0.977124	0.528578	0.748027	0.947219	0.868314	0.924322
BIOCARTA_PYK2_PATHWAY	0.959199	0.614543	0.863233	0.973964	0.914472	0.959996
BIOCARTA_RAB_PATHWAY	0.9851	0.911472	0.667822	0.997052	0.95825	0.99449
BIOCARTA_RAC1_PATHWAY	0.953864	0.97017	0.945247	0.991704	0.980903	0.988432
BIOCARTA_RACCYCD_PATHWAY	0.88384	0.218361	0.939125	0.594671	0.754696	0.687511
BIOCARTA_RANKL_PATHWAY	0.248888	0.571867	0.707809	0.371251	0.333624	0.35188
BIOCARTA_RANMS_PATHWAY	0.377001	0.011858	0.707895	0.0750759	0.0874379	0.0807969
BIOCARTA_RARRXR_PATHWAY	0.158599	0.649083	0.29892	0.25369	0.249776	0.251721
BIOCARTA_RAS_PATHWAY	0.972538	0.985017	0.862378	0.990587	0.951583	0.984227
BIOCARTA_RB_PATHWAY	0.12408	0.34102	0.0216015	0.0572609	0.0644884	0.0606628
BIOCARTA_RECK_PATHWAY	0.277774	0.685754	0.782744	0.401053	0.413098	0.407041
BIOCARTA_RHO_PATHWAY	0.992532	0.0020905	0.311655	0.0027755	0.0033305	0.00302777
BIOCARTA_RHODOPSIN_PATHWAY	0.0681499	0.40709	0.868211	0.154937	0.131071	0.142076
BIOCARTA_S1P_PATHWAY	0.31884	0.102996	0.781623	0.222316	0.319752	0.264401
BIOCARTA_SALMONELLA_PATHWAY	0.650469	0.658484	0.67982	0.785031	0.733237	0.761376
BIOCARTA_SAM68_PATHWAY	0.579149	0.78052	0.486926	0.799796	0.609328	0.727196
BIOCARTA_SARS_PATHWAY	0.934411	0.0577919	0.786749	0.553583	0.0786819	0.154461
BIOCARTA_SET_PATHWAY	0.91285	0.716153	0.334278	0.95493	0.630586	0.916519
BIOCARTA_SKP2E2F_PATHWAY	0.579184	0.0898744	0.896935	0.305368	0.435477	0.364527
BIOCARTA_SLRP_PATHWAY	0.941021	0.12101	0.411652	0.718248	0.858636	0.808828
BIOCARTA_SM_PATHWAY	0.865515	0.254782	0.863694	0.7994	0.956625	0.927786
BIOCARTA_SODD_PATHWAY	0.86381	0.682093	0.717221	0.93433	0.857097	0.909625
BIOCARTA_SPPA_PATHWAY	0.579205	0.780457	0.487022	0.79984	0.609328	0.727232
BIOCARTA_SPRY_PATHWAY	0.514217	0.950329	0.687776	0.834059	0.816495	0.825673
BIOCARTA_SRCRPTP_PATHWAY	0.0696209	0.165071	0.172854	0.031226	0.1418	0.0514925
BIOCARTA_STAT3_PATHWAY	0.804914	0.751782	0.321211	0.880074	0.455181	0.777921
BIOCARTA_STATHMIN_PATHWAY	0.754968	0.95922	0.160469	0.824357	0.937183	0.906686
BIOCARTA_STEM_PATHWAY	0.387581	0.90964	0.612694	0.5943	0.617225	0.605905
BIOCARTA_TALL1_PATHWAY	0.0784649	0.692514	0.852305	0.272224	0.280422	0.276278
BIOCARTA_TCAPOPTOSIS_PATHWAY	0.786257	0.908419	0.160814	0.833145	0.806429	0.82067
BIOCARTA_TCR_PATHWAY	0.251974	0.469536	0.367795	0.148368	0.691361	0.316325
BIOCARTA_TCRA_PATHWAY	0.0130525	0.931514	0.116103	0.016431	0.111834	0.0287494
BIOCARTA_TCYTOTOXIC_PATHWAY	0.388626	0.953533	0.160464	0.548195	0.720977	0.645672
BIOCARTA_TEL_PATHWAY	0.9986	0.937652	0.893941	0.999643	0.982024	0.9993
BIOCARTA_TERC_PATHWAY	0.027224	0.817014	0.246289	0.0428985	0.0595054	0.0498664
BIOCARTA_TERT_PATHWAY	0.010168	0.591784	0.110616	0.016315	0.023201	0.0191587
BIOCARTA_TFF_PATHWAY	0.943614	0.947533	0.671244	0.975702	0.87991	0.959408
BIOCARTA_TH1TH2_PATHWAY	0.014473	0.540356	0.966577	0.0253865	0.0915764	0.0398511
BIOCARTA_THELPER_PATHWAY	0.605827	0.779973	0.0683119	0.571843	0.72837	0.660326
BIOCARTA_TID_PATHWAY	0.998693	0.722364	0.90966	0.999338	0.993216	0.998794
BIOCARTA_TNFR1_PATHWAY	0.0949769	0.00503349	0.853081	0.002466	0.00856449	0.00382947
BIOCARTA_TNFR2_PATHWAY	0.180477	0.324702	0.979443	0.270218	0.250442	0.260042
BIOCARTA_TOB1_PATHWAY	0.60585	0.779977	0.0683039	0.571782	0.72837	0.660301
BIOCARTA_TPO_PATHWAY	0.579324	0.780422	0.486867	0.799883	0.609328	0.727268
BIOCARTA_TRKA_PATHWAY	0.568198	0.691591	0.8247	0.715206	0.712243	0.71373
BIOCARTA_TUBBY_PATHWAY	0.941816	0.910193	0.826301	0.984165	0.851005	0.971224
BIOCARTA_UCALPAIN_PATHWAY	0.650495	0.658439	0.679731	0.785125	0.733237	0.761431
BIOCARTA_VDR_PATHWAY	0.33423	0.908321	0.495934	0.648196	0.64232	0.645272
BIOCARTA_VEGF_PATHWAY	0.281833	0.168122	0.988709	0.244514	0.294138	0.267607
BIOCARTA_VIP_PATHWAY	0.956208	0.613548	0.982759	0.955023	0.86898	0.932719
BIOCARTA_WNT_LRP6_PATHWAY	0.246365	0.146191	0.11036	0.154466	0.109879	0.128619
BLALOCK_ALZHEIMERS_DISEASE_INCIPIENT_DN	0.369097	0.62805	0.815808	0.594741	0.514022	0.555274
BLALOCK_ALZHEIMERS_DISEASE_INCIPIENT_UP	0.000403	0.0509989	0.968331	5.65e-05	4.65e-05	5.10145e-05
BLANCO_MELO_BETA_INTERFERON_TREATED_BRONCHIAL_EPITHELIAL_CELLS_DN	0.0368835	0.0767059	0.642062	0.0143915	0.004115	0.0064004
BLANCO_MELO_BETA_INTERFERON_TREATED_BRONCHIAL_EPITHELIAL_CELLS_UP	0.0898914	0.825917	0.771004	0.158083	0.032083	0.053742
BLANCO_MELO_BRONCHIAL_EPITHELIAL_CELLS_INFLUENZA_A_DEL_NS1_INFECTION_DN	0.041806	0.0877569	0.9112	0.026718	0.00599949	0.00980077
BLANCO_MELO_BRONCHIAL_EPITHELIAL_CELLS_INFLUENZA_A_INFECTION_DN	0.179468	0.216974	0.828333	0.0791099	0.117057	0.0945217
BLANCO_MELO_BRONCHIAL_EPITHELIAL_CELLS_INFLUENZA_A_INFECTION_UP	0.385703	0.602346	0.702783	0.490092	0.869467	0.770041
BLANCO_MELO_COVID19_BRONCHIAL_EPITHELIAL_CELLS_SARS_COV_2_INFECTION_DN	0.021803	0.548944	0.279143	0.0368415	0.0535899	0.0436745
BLANCO_MELO_COVID19_BRONCHIAL_EPITHELIAL_CELLS_SARS_COV_2_INFECTION_UP	0.040816	0.533655	0.816943	0.0238525	6.34999e-05	0.000126663
BLANCO_MELO_COVID19_SARS_COV_2_INFECTION_A594_ACE2_EXPRESSING_CELLS_DN	0.337691	0.612539	0.8795	0.717464	0.505101	0.625209
BLANCO_MELO_COVID19_SARS_COV_2_INFECTION_A594_ACE2_EXPRESSING_CELLS_RUXOLITINIB_DN	0.235055	0.301991	0.398303	0.192843	0.319009	0.243565
BLANCO_MELO_COVID19_SARS_COV_2_INFECTION_A594_ACE2_EXPRESSING_CELLS_RUXOLITINIB_UP	0.150403	0.04371	0.991113	0.0268545	0.000867999	0.00168176
BLANCO_MELO_COVID19_SARS_COV_2_INFECTION_A594_ACE2_EXPRESSING_CELLS_UP	0.169193	0.0516069	0.952544	0.0167755	0.000668499	0.0012858
BLANCO_MELO_COVID19_SARS_COV_2_INFECTION_A594_CELLS_DN	0.416385	0.0849799	0.777228	0.188296	0.116703	0.144686
BLANCO_MELO_COVID19_SARS_COV_2_INFECTION_A594_CELLS_UP	0.636565	0.933673	0.28511	0.672964	0.215438	0.401325
BLANCO_MELO_COVID19_SARS_COV_2_INFECTION_CALU3_CELLS_DN	0.444367	0.734874	0.893548	0.65339	0.0998849	0.211197
BLANCO_MELO_COVID19_SARS_COV_2_INFECTION_CALU3_CELLS_UP	0.251061	0.0555369	0.425958	0.170195	0.0293695	0.0505178
BLANCO_MELO_COVID19_SARS_COV_2_LOW_MOI_INFECTION_A594_ACE2_EXPRESSING_CELLS_DN	0.99591	0.578962	0.709559	0.989687	0.850245	0.980627
BLANCO_MELO_COVID19_SARS_COV_2_LOW_MOI_INFECTION_A594_ACE2_EXPRESSING_CELLS_UP	0.190304	0.025942	0.567814	0.0302525	0.0455205	0.0363549
BLANCO_MELO_COVID19_SARS_COV_2_POS_PATIENT_LUNG_TISSUE_DN	3.645e-05	0.0118954	0.437202	1.08e-05	0.0001055	1.95941e-05
BLANCO_MELO_COVID19_SARS_COV_2_POS_PATIENT_LUNG_TISSUE_UP	0.628971	0.235708	0.968051	0.48136	0.256189	0.34982
BLANCO_MELO_HUMAN_PARAINFLUENZA_VIRUS_3_INFECTION_A594_CELLS_DN	0.00830549	0.191533	0.902989	0.0039625	0.0003695	0.000675968
BLANCO_MELO_HUMAN_PARAINFLUENZA_VIRUS_3_INFECTION_A594_CELLS_UP	0.783007	0.688021	0.566047	0.777517	0.241654	0.521597
BLANCO_MELO_INFLUENZA_A_INFECTION_A594_CELLS_DN	0.000929999	0.178737	0.875129	0.000780999	0.000594999	0.000675428
BLANCO_MELO_INFLUENZA_A_INFECTION_A594_CELLS_UP	0.228274	0.480533	0.734255	0.30642	0.512279	0.398888
BLANCO_MELO_MERS_COV_INFECTION_MCR5_CELLS_DN	0.144971	0.349535	0.288565	0.148117	0.211161	0.174676
BLANCO_MELO_MERS_COV_INFECTION_MCR5_CELLS_UP	0.0870829	0.014534	0.820472	0.00744099	0.000921499	0.00163993
BLANCO_MELO_RESPIRATORY_SYNCYTIAL_VIRUS_INFECTION_A594_CELLS_DN	0.0759864	0.0864089	0.867809	0.0199655	0.00604949	0.00928656
BLANCO_MELO_RESPIRATORY_SYNCYTIAL_VIRUS_INFECTION_A594_CELLS_UP	0.107758	0.287828	0.437935	0.136453	0.048589	0.0720196
BLANCO_MELO_SARS_COV_1_INFECTION_MCR5_CELLS_DN	0.318464	0.474755	0.928072	0.427124	0.848159	0.724417
BLANCO_MELO_SARS_COV_1_INFECTION_MCR5_CELLS_UP	0.0522834	0.192463	0.844659	0.0389455	0.0276395	0.0323359
BLUM_RESPONSE_TO_SALIRASIB_DN	0.375172	0.462301	0.587653	0.121753	0.0592279	0.0799184
BLUM_RESPONSE_TO_SALIRASIB_UP	0.0522564	0.646745	0.667146	0.126298	0.002679	0.00525213
BOCHKIS_FOXA2_TARGETS	0.0379035	0.00615699	0.105272	0.0004395	1.7e-05	3.27338e-05
BOGNI_TREATMENT_RELATED_MYELOID_LEUKEMIA_DN	0.927641	0.80337	0.832172	0.985176	0.938964	0.976119
BOGNI_TREATMENT_RELATED_MYELOID_LEUKEMIA_UP	0.000264	0.232249	0.894523	0.000424	0.023566	0.000833037
BOHN_PRIMARY_IMMUNODEFICIENCY_SYNDROM_DN	0.0804499	0.103334	0.634324	0.151393	0.0935464	0.115945
BOHN_PRIMARY_IMMUNODEFICIENCY_SYNDROM_UP	0.115682	0.0709484	0.854593	0.043292	0.0047065	0.00849368
BONCI_TARGETS_OF_MIR15A_AND_MIR16_1	0.283112	0.176941	0.889193	0.141838	0.646884	0.285574
BONOME_OVARIAN_CANCER_POOR_SURVIVAL_DN	0.916032	0.034822	0.968117	0.288499	0.856073	0.680712
BONOME_OVARIAN_CANCER_POOR_SURVIVAL_UP	0.0036845	0.107397	0.454344	0.0018055	0.004965	0.00264806
BONOME_OVARIAN_CANCER_SURVIVAL_OPTIMAL_DEBULKING	0.00626199	0.636603	0.809553	0.00791849	0.003247	0.00460557
BONOME_OVARIAN_CANCER_SURVIVAL_SUBOPTIMAL_DEBULKING	3.385e-05	0.0089701	0.971891	2.95e-06	6.49999e-06	4.0582e-06
BOQUEST_STEM_CELL_CULTURED_VS_FRESH_DN	0.108158	0.702509	0.155382	0.117969	0.24232	0.160554
BOQUEST_STEM_CELL_CULTURED_VS_FRESH_UP	0.0654454	0.200043	0.486004	0.00966949	0.0047555	0.00637561
BOQUEST_STEM_CELL_DN	0.0927564	0.412098	0.994125	0.0961684	0.246152	0.140496
BOQUEST_STEM_CELL_UP	0.129819	0.38087	0.534112	0.0671179	0.00585199	0.0107752
BORCZUK_MALIGNANT_MESOTHELIOMA_DN	0.031701	0.180581	0.992302	0.0662499	0.0308635	0.0421473
BORCZUK_MALIGNANT_MESOTHELIOMA_UP	0.047057	0.0795744	0.936762	0.01804	0.00669599	0.00976761
BORLAK_LIVER_CANCER_EGF_UP	0.014252	0.284071	0.571781	0.0506004	0.038912	0.0439979
BOSCO_ALLERGEN_INDUCED_TH2_ASSOCIATED_MODULE	0.394889	0.955652	0.878664	0.640128	0.740382	0.695719
BOSCO_EPITHELIAL_DIFFERENTIATION_MODULE	0.000612999	0.0893569	0.869118	0.000530999	2.5e-05	4.77518e-05
BOSCO_INTERFERON_INDUCED_ANTIVIRAL_MODULE	0.333438	0.440395	0.353137	0.286386	0.0598424	0.101621
BOSCO_TH1_CYTOTOXIC_MODULE	0.113012	0.152824	0.749453	0.0718629	0.00026	0.000518156
BOUDOUKHA_BOUND_BY_IGF2BP2	0.264115	0.545536	0.903659	0.354768	0.00945699	0.0186263
BOWIE_RESPONSE_TO_EXTRACELLULAR_MATRIX	0.225278	0.332903	0.786919	0.401163	0.736147	0.592139
BOWIE_RESPONSE_TO_TAMOXIFEN	0.225259	0.250745	0.641154	0.249109	0.535299	0.366162
BOYAULT_LIVER_CANCER_SUBCLASS_G1_DN	0.16598	0.973637	0.0905049	0.323509	0.189982	0.242928
BOYAULT_LIVER_CANCER_SUBCLASS_G1_UP	0.296056	0.187186	0.661333	0.0512869	0.001213	0.00237039
BOYAULT_LIVER_CANCER_SUBCLASS_G12_DN	0.705013	0.859132	0.971343	0.846255	0.909268	0.885528
BOYAULT_LIVER_CANCER_SUBCLASS_G12_UP	0.254788	0.600273	0.509458	0.395957	0.735333	0.588791
BOYAULT_LIVER_CANCER_SUBCLASS_G123_DN	0.0782339	0.120518	0.12186	0.024761	0.023416	0.0240697
BOYAULT_LIVER_CANCER_SUBCLASS_G123_UP	0.327162	0.104654	0.269031	0.23178	0.125385	0.164176
BOYAULT_LIVER_CANCER_SUBCLASS_G2	0.832679	0.356236	0.705338	0.844802	0.885476	0.868028
BOYAULT_LIVER_CANCER_SUBCLASS_G23_DN	0.186109	0.0338125	0.716427	0.0221	0.012248	0.0157622
BOYAULT_LIVER_CANCER_SUBCLASS_G23_UP	0.874015	0.803923	0.786765	0.727722	0.806891	0.772853
BOYAULT_LIVER_CANCER_SUBCLASS_G3_DN	0.915996	0.154405	0.584086	0.834375	0.570507	0.747628
BOYAULT_LIVER_CANCER_SUBCLASS_G3_UP	0.0319865	0.128868	0.548341	0.00895749	0.000286	0.000554305
BOYAULT_LIVER_CANCER_SUBCLASS_G5_DN	0.387755	0.0572274	0.4616	0.0609464	0.403233	0.11153
BOYAULT_LIVER_CANCER_SUBCLASS_G56_DN	0.989244	0.401475	0.99826	0.989019	0.976603	0.985051
BOYAULT_LIVER_CANCER_SUBCLASS_G56_UP	0.507973	0.382308	0.700854	0.57805	0.411152	0.494212
BOYAULT_LIVER_CANCER_SUBCLASS_G6_DN	0.879757	0.674371	0.842855	0.939781	0.907982	0.927144
BOYAULT_LIVER_CANCER_SUBCLASS_G6_UP	0.647805	0.0945074	0.283453	0.194668	0.01982	0.0362925
BOYERINAS_ONCOFETAL_TARGETS_OF_LET7A1	0.0337755	0.14559	0.312534	0.021652	0.195401	0.039346
BOYLAN_MULTIPLE_MYELOMA_C_CLUSTER_DN	0.934021	0.0125025	0.423874	0.17129	0.0259885	0.0454998
BOYLAN_MULTIPLE_MYELOMA_C_CLUSTER_UP	0.306869	0.142375	0.636126	0.270022	0.247681	0.25848
BOYLAN_MULTIPLE_MYELOMA_C_D_DN	0.295147	0.589926	0.878696	0.499878	0.0889954	0.165902
BOYLAN_MULTIPLE_MYELOMA_C_D_UP	0.0201535	0.710072	0.838859	0.0531159	0.038607	0.0447215
BOYLAN_MULTIPLE_MYELOMA_C_DN	0.147429	0.0405495	0.71009	0.121775	0.0243415	0.0407517
BOYLAN_MULTIPLE_MYELOMA_C_UP	0.278018	0.236118	0.400165	0.493171	0.185453	0.291222
BOYLAN_MULTIPLE_MYELOMA_D_CLUSTER_DN	0.589335	0.868999	0.69529	0.808849	0.268858	0.588678
BOYLAN_MULTIPLE_MYELOMA_D_CLUSTER_UP	0.219029	0.037725	0.358039	0.0845679	0.0930069	0.0885921
BOYLAN_MULTIPLE_MYELOMA_D_DN	0.202203	0.936762	0.919089	0.263294	0.261262	0.262275
BOYLAN_MULTIPLE_MYELOMA_D_UP	0.040244	0.114947	0.683032	0.040174	0.00868899	0.0142946
BOYLAN_MULTIPLE_MYELOMA_PCA1_DN	0.0655914	0.491162	0.831413	0.139231	0.0997964	0.116407
BOYLAN_MULTIPLE_MYELOMA_PCA1_UP	0.181321	0.606533	0.81324	0.228649	0.113686	0.153395
BOYLAN_MULTIPLE_MYELOMA_PCA3_DN	0.0512909	0.234722	0.988265	0.0689639	0.103372	0.0828109
BOYLAN_MULTIPLE_MYELOMA_PCA3_UP	0.179364	0.520757	0.563562	0.13895	0.271311	0.186301
BRACHAT_RESPONSE_TO_CAMPTOTHECIN_DN	0.337253	0.576826	0.677691	0.358403	0.214776	0.2733
BRACHAT_RESPONSE_TO_CAMPTOTHECIN_UP	0.444031	0.217139	0.702257	0.407704	0.258253	0.322443
BRACHAT_RESPONSE_TO_CISPLATIN	0.284103	0.679634	0.76754	0.402583	0.230474	0.300651
BRACHAT_RESPONSE_TO_METHOTREXATE_DN	0.176719	0.750957	0.654784	0.277084	0.292	0.284401
BRACHAT_RESPONSE_TO_METHOTREXATE_UP	0.284031	0.118433	0.840701	0.21135	0.171353	0.189515
BREDEMEYER_RAG_SIGNALING_NOT_VIA_ATM_DN	0.52931	0.583192	0.376176	0.686017	0.337888	0.516384
BREDEMEYER_RAG_SIGNALING_NOT_VIA_ATM_UP	0.244018	0.246266	0.503294	0.154938	0.0940464	0.117388
BREDEMEYER_RAG_SIGNALING_VIA_ATM_NOT_VIA_NFKB_DN	0.597863	0.561322	0.26395	0.520686	0.250252	0.361017
BREDEMEYER_RAG_SIGNALING_VIA_ATM_NOT_VIA_NFKB_UP	0.206247	0.104775	0.809393	0.455451	0.0942434	0.168474
BREUHAHN_GROWTH_FACTOR_SIGNALING_IN_LIVER_CANCER	0.66518	0.917658	0.818113	0.797782	0.946089	0.913803
BRIDEAU_IMPRINTED_GENES	0.215062	0.0350245	0.856597	0.170138	0.0695474	0.0994305
BROCKE_APOPTOSIS_REVERSED_BY_IL6	0.735226	0.586882	0.210096	0.681158	0.290868	0.479087
BROWN_MYELOID_CELL_DEVELOPMENT_DN	0.033886	0.222315	0.933096	0.037955	0.109871	0.0566052
BROWN_MYELOID_CELL_DEVELOPMENT_UP	0.024788	0.015086	0.756216	0.0010455	6.99999e-06	1.39069e-05
BROWNE_HCMV_INFECTION_10HR_DN	0.984106	0.74672	0.295405	0.995301	0.873773	0.990924
BROWNE_HCMV_INFECTION_10HR_UP	0.0531079	0.145444	0.785045	0.0924134	0.0807194	0.0861812
BROWNE_HCMV_INFECTION_12HR_DN	0.00483	0.276118	0.831633	0.001888	0.001969	0.00192765
BROWNE_HCMV_INFECTION_12HR_UP	0.415099	0.678904	0.176238	0.547898	0.526154	0.53707
BROWNE_HCMV_INFECTION_14HR_DN	0.0022515	0.123878	0.564239	0.000504999	5.49999e-06	1.08815e-05
BROWNE_HCMV_INFECTION_14HR_UP	0.019572	0.0789419	0.713025	0.0309815	0.00994349	0.0150591
BROWNE_HCMV_INFECTION_16HR_DN	0.14759	0.100379	0.92734	0.0530224	0.152327	0.0791638
BROWNE_HCMV_INFECTION_16HR_UP	0.0104225	0.107501	0.345661	0.00358	0.0002295	0.000431348
BROWNE_HCMV_INFECTION_18HR_DN	0.226186	0.0124495	0.834785	0.0034365	0.0012285	0.00180997
BROWNE_HCMV_INFECTION_18HR_UP	0.027393	0.287604	0.337173	0.010595	2.6e-05	5.18727e-05
BROWNE_HCMV_INFECTION_1HR_DN	0.00064765	0.135472	0.29664	7.935e-05	4.8e-05	5.98162e-05
BROWNE_HCMV_INFECTION_1HR_UP	0.994281	0.67569	0.797527	0.998288	0.991929	0.997174
BROWNE_HCMV_INFECTION_20HR_DN	0.0032197	0.00394915	0.942294	6.315e-05	2.7e-05	3.78269e-05
BROWNE_HCMV_INFECTION_20HR_UP	0.003912	0.0707504	0.933684	0.000467	1.35e-05	2.62414e-05
BROWNE_HCMV_INFECTION_24HR_DN	0.440587	0.606901	0.336461	0.326063	0.003079	0.00612141
BROWNE_HCMV_INFECTION_24HR_UP	0.102859	0.6573	0.447753	0.377814	0.0842859	0.144715
BROWNE_HCMV_INFECTION_2HR_DN	0.017206	0.136576	0.863471	0.018002	0.003305	0.00558522
BROWNE_HCMV_INFECTION_30MIN_DN	0.002696	0.207896	0.0287315	0.0022785	1.55e-05	3.07905e-05
BROWNE_HCMV_INFECTION_30MIN_UP	0.00802999	0.20039	0.330606	0.00579799	0.0528569	0.0104565
BROWNE_HCMV_INFECTION_48HR_DN	0.0001775	0.0764944	0.99359	0.0001065	9.29999e-05	9.92931e-05
BROWNE_HCMV_INFECTION_48HR_UP	0.165994	0.378304	0.477819	0.159413	0.049137	0.0756752
BROWNE_HCMV_INFECTION_4HR_DN	0.001826	0.242033	0.928107	0.003794	2e-06	3.99789e-06
BROWNE_HCMV_INFECTION_4HR_UP	0.870499	0.0779894	0.433888	0.339526	0.133378	0.1976
BROWNE_HCMV_INFECTION_6HR_DN	0.000785999	0.290681	0.703464	0.000256	3.3e-05	5.84636e-05
BROWNE_HCMV_INFECTION_6HR_UP	0.886241	0.99912	0.232043	0.973889	0.845909	0.955039
BROWNE_HCMV_INFECTION_8HR_DN	0.0129575	0.275333	0.743525	0.0229445	0.14821	0.039981
BROWNE_HCMV_INFECTION_8HR_UP	0.184581	0.369077	0.736714	0.384208	0.260696	0.314787
BROWNE_INTERFERON_RESPONSIVE_GENES	0.013239	0.192368	0.328673	0.0031295	0.0016825	0.00218844
BRUECKNER_TARGETS_OF_MIRLET7A3_DN	0.130873	0.038638	0.63947	0.0742149	0.153344	0.100484
BRUECKNER_TARGETS_OF_MIRLET7A3_UP	0.146745	0.942013	0.947165	0.330516	0.287905	0.308233
BRUINS_UVC_RESPONSE_EARLY_LATE	0.0560974	0.217721	0.726782	0.0390785	0.0110125	0.0171904
BRUINS_UVC_RESPONSE_MIDDLE	0.748259	0.961633	0.980067	0.909002	0.102294	0.562576
BRUINS_UVC_RESPONSE_VIA_TP53_GROUP_B	8.95e-06	0.0779262	0.965508	7.85e-06	2.5e-06	3.79227e-06
BRUINS_UVC_RESPONSE_VIA_TP53_GROUP_C	0.029183	0.0190705	0.60065	0.000649499	0.00011	0.000188137
BRUINS_UVC_RESPONSE_VIA_TP53_GROUP_D	0.145689	0.360379	0.994273	0.345443	0.67853	0.515977
BRUNO_HEMATOPOIESIS	0.333888	0.29533	0.957361	0.363867	0.0939214	0.1561
BUCKANOVICH_T_LYMPHOCYTE_HOMING_ON_TUMOR_DN	0.584013	0.935151	0.67869	0.757104	0.752516	0.754827
BUCKANOVICH_T_LYMPHOCYTE_HOMING_ON_TUMOR_UP	0.896747	0.960738	0.717761	0.933191	0.968337	0.956997
BUFFA_HYPOXIA_METAGENE	0.240583	0.029109	0.507448	0.20693	0.283499	0.240423
BURTON_ADIPOGENESIS_10	0.97874	0.633393	0.850271	0.989171	0.94927	0.982138
BURTON_ADIPOGENESIS_11	0.640697	0.138853	0.487905	0.545202	0.887326	0.805175
BURTON_ADIPOGENESIS_12	0.013832	0.778333	0.147017	0.0294735	0.0526704	0.037812
BURTON_ADIPOGENESIS_2	0.00658899	0.0665569	0.880674	0.0025975	0.000735999	0.001147
BURTON_ADIPOGENESIS_3	0.0016515	0.0807114	0.796635	0.000577499	0.0027355	0.000953669
BURTON_ADIPOGENESIS_4	0.252838	0.155744	0.22184	0.124001	0.234426	0.163743
BURTON_ADIPOGENESIS_5	0.0635934	0.303856	0.203705	0.0755489	0.0013205	0.00259643
BURTON_ADIPOGENESIS_6	0.169826	0.0712579	0.275144	0.0585159	0.000508499	0.00100833
BURTON_ADIPOGENESIS_7	0.475096	0.0429765	0.907561	0.0743874	0.0787054	0.0764867
BURTON_ADIPOGENESIS_8	0.20201	0.267358	0.813534	0.136471	0.0863254	0.105965
BURTON_ADIPOGENESIS_9	0.10607	0.156228	0.61558	0.049344	0.126027	0.0712019
BURTON_ADIPOGENESIS_PEAK_AT_0HR	0.0662329	0.0036545	0.470789	0.0026005	0.001603	0.0019834
BURTON_ADIPOGENESIS_PEAK_AT_16HR	0.851635	0.760763	0.64341	0.879526	0.662701	0.816473
BURTON_ADIPOGENESIS_PEAK_AT_24HR	0.962532	0.135046	0.830045	0.53978	0.592571	0.56664
BURTON_ADIPOGENESIS_PEAK_AT_2HR	0.770424	0.492325	0.320619	0.84612	0.575559	0.761263
BURTON_ADIPOGENESIS_PEAK_AT_8HR	0.349785	0.730562	0.254457	0.40944	0.623809	0.518664
BYSTROEM_CORRELATED_WITH_IL5_DN	0.0782609	0.207471	0.923132	0.0711049	0.0605409	0.0654051
BYSTROEM_CORRELATED_WITH_IL5_UP	0.175064	0.44741	0.743655	0.157739	0.0720449	0.0994386
BYSTRYKH_HEMATOPOIESIS_STEM_CELL_AND_BRAIN_QTL_CIS	0.987483	0.311163	0.81174	0.984889	0.33957	0.96904
BYSTRYKH_HEMATOPOIESIS_STEM_CELL_AND_BRAIN_QTL_TRANS	0.432941	0.728654	0.525323	0.176448	0.013974	0.0260547
BYSTRYKH_HEMATOPOIESIS_STEM_CELL_FGF3	0.0934719	0.131087	0.361369	0.0573574	0.350012	0.102434
BYSTRYKH_HEMATOPOIESIS_STEM_CELL_FLI1	0.417878	0.640978	0.387052	0.598976	0.760009	0.692934
BYSTRYKH_HEMATOPOIESIS_STEM_CELL_IL3RA	0.016457	0.265196	0.33543	0.00821749	0.028287	0.0127383
BYSTRYKH_HEMATOPOIESIS_STEM_CELL_QTL_CIS	0.649753	0.243366	0.505531	0.434817	0.55038	0.492349
BYSTRYKH_HEMATOPOIESIS_STEM_CELL_RUNX1	0.166394	0.384775	0.652695	0.178033	0.101678	0.130022
BYSTRYKH_HEMATOPOIESIS_STEM_CELL_SCP2_QTL_TRANS	0.23961	0.294727	0.259225	0.384017	0.221964	0.287652
BYSTRYKH_SCP2_QTL	0.964755	0.99616	0.405193	0.990492	0.983816	0.988021
CADWELL_ATG16L1_TARGETS_DN	0.700894	0.165811	0.566685	0.361523	0.404238	0.382326
CADWELL_ATG16L1_TARGETS_UP	0.129033	0.300845	0.812675	0.0680269	0.0018815	0.00366311
CAFFAREL_RESPONSE_TO_THC_24HR_3_DN	0.337452	0.922155	0.363306	0.531653	0.198605	0.317726
CAFFAREL_RESPONSE_TO_THC_24HR_5_DN	0.114448	0.855181	0.339488	0.149672	0.0480375	0.0731968
CAFFAREL_RESPONSE_TO_THC_24HR_5_UP	0.458822	0.0189695	0.532223	0.0377855	0.0274785	0.0318208
CAFFAREL_RESPONSE_TO_THC_8HR_3_DN	0.382884	0.661145	0.862613	0.539809	0.369884	0.451448
CAFFAREL_RESPONSE_TO_THC_8HR_3_UP	0.24198	0.814322	0.21301	0.35732	0.521728	0.435253
CAFFAREL_RESPONSE_TO_THC_8HR_5_UP	0.00731099	0.207007	0.653229	0.010108	0.003542	0.00524593
CAFFAREL_RESPONSE_TO_THC_DN	0.95966	0.770291	0.79913	0.987131	0.592867	0.974611
CAFFAREL_RESPONSE_TO_THC_UP	0.0738824	0.686689	0.738149	0.0976869	0.0383975	0.0552568
CAIRO_HEPATOBLASTOMA_CLASSES_DN	0.046955	0.224681	0.174505	0.0522299	0.0386945	0.0444613
CAIRO_HEPATOBLASTOMA_DN	0.153265	0.0274745	0.126253	0.014167	0.000351	0.000685037
CAIRO_HEPATOBLASTOMA_POOR_SURVIVAL	0.99086	0.727156	0.701276	0.996115	0.941887	0.992712
CAIRO_HEPATOBLASTOMA_UP	0.0176875	0.0736864	0.79693	0.004077	8.29999e-05	0.000162688
CAIRO_LIVER_DEVELOPMENT_DN	0.0167187	0.0040419	0.622418	2.71e-05	3e-06	5.40199e-06
CAIRO_LIVER_DEVELOPMENT_UP	0.294758	0.0105305	0.13757	0.002795	0.0003765	0.000663609
CAIRO_PML_TARGETS_BOUND_BY_MYC_DN	0.664414	0.00735599	0.527742	0.110213	0.380011	0.179263
CAIRO_PML_TARGETS_BOUND_BY_MYC_UP	0.0976454	0.0655449	0.511579	0.044032	0.170714	0.0706289
CALVET_IRINOTECAN_SENSITIVE_VS_REVERTED_UP	0.798463	0.856358	0.641819	0.919171	0.62102	0.860071
CAMPS_COLON_CANCER_COPY_NUMBER_DN	0.844734	0.129612	0.945136	0.62626	0.461814	0.547131
CAMPS_COLON_CANCER_COPY_NUMBER_UP	0.0207245	0.915442	0.995259	0.0833379	0.021444	0.0341813
CARD_MIR302A_TARGETS	0.226011	0.189041	0.69079	0.173753	0.0297345	0.0512259
CARDOSO_RESPONSE_TO_GAMMA_RADIATION_AND_3AB	0.657634	0.902726	0.86972	0.839234	0.985966	0.974047
CARRILLOREIXACH_HEPATOBLASTOMA_VS_NORMAL_HYPERMETHYLATED_AND_DN	0.0950779	0.813186	0.0296365	0.0827034	0.0983829	0.0898825
CARRILLOREIXACH_HEPATOBLASTOMA_VS_NORMAL_HYPOMETHYLATED_AND_UP	0.62419	0.835054	0.0890759	0.650724	0.0899809	0.190631
CARRILLOREIXACH_MRS3_VS_LOWER_RISK_HEPATOBLASTOMA_DN	0.0585029	0.349702	0.470016	0.0388505	0.014099	0.0206978
CARRILLOREIXACH_MRS3_VS_LOWER_RISK_HEPATOBLASTOMA_UP	0.533254	0.914111	0.439336	0.581042	0.663249	0.624313
CASORELLI_ACUTE_PROMYELOCYTIC_LEUKEMIA_UP	0.037222	0.981875	0.574754	0.162921	0.0265375	0.045987
CASORELLI_APL_SECONDARY_VS_DE_NOVO_UP	0.772931	0.731796	0.724199	0.785514	0.17707	0.443938
CASTELLANO_HRAS_AND_NRAS_TARGETS_DN	0.390153	0.278617	0.293572	0.397598	0.401646	0.399617
CASTELLANO_HRAS_TARGETS_DN	0.579759	0.626443	0.548642	0.718868	0.551385	0.645559
CASTELLANO_HRAS_TARGETS_UP	0.812534	0.014234	0.346424	0.213083	0.121188	0.155531
CASTELLANO_NRAS_TARGETS_DN	0.664539	0.00734499	0.527598	0.110163	0.380011	0.179201
CASTELLANO_NRAS_TARGETS_UP	0.0561139	0.0760929	0.313496	0.0100915	0.013826	0.0116673
CAVARD_LIVER_CANCER_MALIGNANT_VS_BENIGN	0.995592	0.036093	0.391596	0.508492	0.449569	0.478849
CEBALLOS_TARGETS_OF_TP53_AND_MYC_DN	0.0851189	0.0001775	0.781569	0.000399	5.49999e-06	1.08504e-05
CEBALLOS_TARGETS_OF_TP53_AND_MYC_UP	0.0711589	0.188055	0.514082	0.0767509	0.041337	0.0537844
CERIBELLI_GENES_INACTIVE_AND_BOUND_BY_NFY	0.429679	0.702679	0.656988	0.594756	0.569846	0.58243
CERIBELLI_PROMOTERS_INACTIVE_AND_BOUND_BY_NFY	0.53239	0.499679	0.428443	0.428012	0.531135	0.479027
CERVERA_SDHB_TARGETS_1_DN	0.436038	0.516732	0.292148	0.43519	0.577929	0.506901
CERVERA_SDHB_TARGETS_1_UP	0.570122	0.874705	0.319136	0.817714	0.289732	0.617534
CERVERA_SDHB_TARGETS_2	0.0419865	0.025855	0.4553	0.0012665	0.00605949	0.00209512
CHANDRAN_METASTASIS_DN	0.328121	0.198475	0.970851	0.108853	0.147378	0.125371
CHANDRAN_METASTASIS_TOP50_DN	0.252451	0.178457	0.933431	0.0798789	0.549664	0.156184
CHANDRAN_METASTASIS_TOP50_UP	0.140247	0.430024	0.459268	0.254848	0.114726	0.160544
CHANDRAN_METASTASIS_UP	0.0023725	0.031254	0.60915	7.51e-05	0.000862499	0.000138169
CHANG_IMMORTALIZED_BY_HPV31_DN	0.58222	0.331575	0.136377	0.61212	0.344413	0.473914
CHANG_IMMORTALIZED_BY_HPV31_UP	0.777786	0.0111275	0.516983	0.317664	0.119104	0.178185
CHANG_POU5F1_TARGETS_DN	0.0601499	0.423469	0.521035	0.0989829	0.010773	0.0194756
CHANGOLKAR_H2AFY_TARGETS_DN	0.032123	0.0761759	0.68938	0.0206665	0.0177975	0.0191251
CHANGOLKAR_H2AFY_TARGETS_UP	0.320895	0.440174	0.800926	0.209649	0.294417	0.246395
CHARAFE_BREAST_CANCER_BASAL_VS_MESENCHYMAL_DN	0.68553	0.796662	0.347735	0.830964	0.843369	0.837382
CHARAFE_BREAST_CANCER_BASAL_VS_MESENCHYMAL_UP	0.13941	0.0804994	0.727343	0.026775	0.0705269	0.0388634
CHARAFE_BREAST_CANCER_LUMINAL_VS_BASAL_DN	0.267424	0.0214895	0.973095	0.0718714	0.0115495	0.0199295
CHARAFE_BREAST_CANCER_LUMINAL_VS_BASAL_UP	0.225262	0.0647089	0.929926	0.0727904	0.00598049	0.0110643
CHARAFE_BREAST_CANCER_LUMINAL_VS_MESENCHYMAL_DN	0.0359285	0.037845	0.997359	0.0540274	0.004362	0.0080768
CHARAFE_BREAST_CANCER_LUMINAL_VS_MESENCHYMAL_UP	0.0156695	0.120768	0.968502	0.0023305	0.00319	0.00269334
CHAUHAN_RESPONSE_TO_METHOXYESTRADIOL_DN	0.299595	0.419953	0.52428	0.128912	0.102263	0.114118
CHAUHAN_RESPONSE_TO_METHOXYESTRADIOL_UP	0.376946	0.217278	0.245603	0.558709	0.639802	0.600939
CHEBOTAEV_GR_TARGETS_DN	0.0793214	0.0158955	0.998108	0.0658584	0.00942299	0.016506
CHEBOTAEV_GR_TARGETS_UP	0.00719649	0.10513	0.229687	0.0003345	0.011354	0.000649861
CHEMELLO_SOLEUS_VS_EDL_MYOFIBERS_DN	0.568889	0.149316	0.19342	0.405385	0.319568	0.359777
CHEMELLO_SOLEUS_VS_EDL_MYOFIBERS_UP	0.46223	0.279682	0.0966959	0.356835	0.208142	0.26783
CHEMNITZ_RESPONSE_TO_PROSTAGLANDIN_E2_DN	0.00033575	0.0251041	0.475602	3.83e-05	3e-06	5.56416e-06
CHEMNITZ_RESPONSE_TO_PROSTAGLANDIN_E2_UP	0.0649719	0.016612	0.0223695	0.0111705	0.000660499	0.00124727
CHEN_ETV5_TARGETS_SERTOLI	0.0565514	0.493063	0.0744284	0.0341315	0.0317035	0.0328729
CHEN_ETV5_TARGETS_TESTIS	0.0333965	0.951487	0.71752	0.115891	0.333932	0.177851
CHEN_HOXA5_TARGETS_6HR_UP	0.00569299	0.837833	0.733568	0.015685	0.013983	0.0147852
CHEN_HOXA5_TARGETS_9HR_DN	0.527122	0.845862	0.003088	0.273018	0.938555	0.860021
CHEN_HOXA5_TARGETS_9HR_UP	0.174651	0.9171	0.989139	0.172672	0.547507	0.294294
CHEN_LIVER_METABOLISM_QTL_CIS	0.0447605	0.0226715	0.531335	0.011724	0.000509499	0.000976576
CHEN_LUNG_CANCER_SURVIVAL	0.861782	0.45297	0.17798	0.759091	0.895568	0.852311
CHEN_LVAD_SUPPORT_OF_FAILING_HEART_DN	0.981686	0.507532	0.962269	0.986461	0.984023	0.985343
CHEN_LVAD_SUPPORT_OF_FAILING_HEART_UP	0.0577284	0.553196	0.86836	0.0706674	0.591879	0.143455
CHEN_NEUROBLASTOMA_COPY_NUMBER_GAINS	0.315706	0.99827	0.341913	0.551602	0.465307	0.508612
CHEN_PDGF_TARGETS	0.0771479	0.367822	0.269503	0.107554	0.330325	0.167789
CHENG_IMPRINTED_BY_ESTRADIOL	0.394103	0.994027	0.837069	0.58246	0.361383	0.468234
CHENG_RESPONSE_TO_NICKEL_ACETATE	0.322257	0.997228	0.0934279	0.5822	0.523379	0.553247
CHEOK_RESPONSE_TO_HD_MTX_DN	0.634931	0.681914	0.197239	0.642397	0.258843	0.427114
CHEOK_RESPONSE_TO_HD_MTX_UP	0.651961	0.23779	0.984971	0.766488	0.280356	0.544895
CHEOK_RESPONSE_TO_MERCAPTOPURINE_AND_HD_MTX_DN	0.986784	0.930013	0.74431	0.997498	0.836484	0.995064
CHEOK_RESPONSE_TO_MERCAPTOPURINE_AND_HD_MTX_UP	0.524896	0.357609	0.864283	0.645957	0.740485	0.698167
CHEOK_RESPONSE_TO_MERCAPTOPURINE_AND_LD_MTX_DN	0.257796	0.40662	0.680506	0.316022	0.0840844	0.137191
CHEOK_RESPONSE_TO_MERCAPTOPURINE_AND_LD_MTX_UP	0.501466	0.708969	0.472588	0.662018	0.724391	0.69534
CHEOK_RESPONSE_TO_MERCAPTOPURINE_DN	0.14453	0.0662739	0.410945	0.0566399	0.13896	0.0808532
CHEOK_RESPONSE_TO_MERCAPTOPURINE_UP	0.0740739	0.225127	0.262227	0.036451	0.297233	0.0664951
CHESLER_BRAIN_HIGHEST_EXPRESSION	0.101484	0.492787	0.242831	0.152909	0.146682	0.149735
CHESLER_BRAIN_HIGHEST_GENETIC_VARIANCE	0.45991	0.91794	0.906034	0.619966	0.954083	0.914656
CHESLER_BRAIN_QTL_CIS	0.256017	0.886847	0.886709	0.455045	0.576238	0.516223
CHESLER_BRAIN_QTL_TRANS	0.54686	0.025871	0.931856	0.183674	0.675646	0.362677
CHIANG_LIVER_CANCER_SUBCLASS_CTNNB1_DN	0.156873	0.816941	0.544967	0.401294	0.358269	0.379203
CHIANG_LIVER_CANCER_SUBCLASS_CTNNB1_UP	0.372828	0.880289	0.388217	0.593917	0.360476	0.473827
CHIANG_LIVER_CANCER_SUBCLASS_INTERFERON_DN	0.0023985	0.494746	0.347704	0.001723	0.00961249	0.00292228
CHIANG_LIVER_CANCER_SUBCLASS_INTERFERON_UP	0.0614289	0.541129	0.54082	0.111858	0.036157	0.0548418
CHIANG_LIVER_CANCER_SUBCLASS_POLYSOMY7_DN	0.876953	0.031585	0.845741	0.0537669	0.0764989	0.0631756
CHIANG_LIVER_CANCER_SUBCLASS_POLYSOMY7_UP	0.159472	0.0703644	0.621587	0.241997	0.0734609	0.114711
CHIANG_LIVER_CANCER_SUBCLASS_PROLIFERATION_DN	0.160524	0.151813	0.352654	0.105376	0.022772	0.0375751
CHIANG_LIVER_CANCER_SUBCLASS_PROLIFERATION_UP	0.153928	0.337075	0.457672	0.048028	0.000546999	0.00108177
CHIANG_LIVER_CANCER_SUBCLASS_UNANNOTATED_DN	0.29539	0.675161	0.742523	0.683527	0.38476	0.542954
CHIANG_LIVER_CANCER_SUBCLASS_UNANNOTATED_UP	0.003355	0.127427	0.442321	0.001893	0.0039465	0.00255869
CHIARADONNA_NEOPLASTIC_TRANSFORMATION_CDC25_DN	0.023254	0.0159135	0.931122	0.002316	0.0010385	0.00143399
CHIARADONNA_NEOPLASTIC_TRANSFORMATION_CDC25_UP	0.482066	0.633393	0.875883	0.657403	0.897649	0.836352
CHIARADONNA_NEOPLASTIC_TRANSFORMATION_KRAS_CDC25_DN	0.435065	0.920842	0.495632	0.56021	0.672011	0.619938
CHIARADONNA_NEOPLASTIC_TRANSFORMATION_KRAS_CDC25_UP	0.382112	0.497489	0.659329	0.633957	0.538771	0.588374
CHIARADONNA_NEOPLASTIC_TRANSFORMATION_KRAS_DN	0.0337725	0.154726	0.194334	0.0332855	0.0143405	0.0200499
CHIARADONNA_NEOPLASTIC_TRANSFORMATION_KRAS_UP	0.722196	0.657372	0.717397	0.723353	0.576783	0.658981
CHIARETTI_ACUTE_LYMPHOBLASTIC_LEUKEMIA_ZAP70	0.178635	0.783291	0.832846	0.214895	0.105488	0.142791
CHIARETTI_T_ALL_REFRACTORY_TO_THERAPY	0.322208	0.920846	0.209105	0.38032	0.528261	0.451713
CHIARETTI_T_ALL_RELAPSE_PROGNOSIS	0.703648	0.469616	0.616037	0.682405	0.55569	0.62413
CHIBA_RESPONSE_TO_TSA	0.127668	0.308446	0.927767	0.181186	0.0765534	0.108466
CHIBA_RESPONSE_TO_TSA_DN	0.999909	0.985887	0.596226	1	0.89073	0.999999
CHIBA_RESPONSE_TO_TSA_UP	0.366875	0.195275	0.414617	0.117557	0.104612	0.110723
CHICAS_RB1_TARGETS_GROWING	0.175274	0.610544	0.7728	0.303788	0.193228	0.238622
CHICAS_RB1_TARGETS_LOW_SERUM	0.798422	0.0859984	0.48106	0.820297	0.407913	0.68137
CHIN_BREAST_CANCER_COPY_NUMBER_DN	0.018975	0.0356905	0.926095	0.00781699	0.0222775	0.0115746
CHIN_BREAST_CANCER_COPY_NUMBER_UP	0.442232	0.617054	0.47334	0.474389	0.0756664	0.141232
CHNG_MULTIPLE_MYELOMA_HYPERPLOID_DN	0.029279	0.049739	0.774499	0.0186845	0.0114705	0.0142152
CHNG_MULTIPLE_MYELOMA_HYPERPLOID_UP	0.996607	0.0125355	0.987146	0.420003	0.0996229	0.171452
CHO_NR4A1_TARGETS	0.36175	0.0198895	0.453976	0.114441	0.0394815	0.0589184
CHOI_ATL_ACUTE_STAGE	0.765462	0.649969	0.821205	0.868219	0.939477	0.916747
CHOI_ATL_CHRONIC_VS_ACUTE_DN	0.0717819	0.978835	0.317662	0.126109	0.180261	0.148753
CHOI_ATL_STAGE_PREDICTOR	0.4772	0.361509	0.892243	0.644802	0.482784	0.568168
CHOW_RASSF1_TARGETS_DN	0.713291	0.010956	0.00501799	0.0260605	0.0178005	0.0211539
CHOW_RASSF1_TARGETS_UP	0.041012	0.400308	0.962233	0.14382	0.0812784	0.104174
CHUANG_OXIDATIVE_STRESS_RESPONSE_DN	0.241756	0.474481	0.0342085	0.163137	0.00994699	0.018831
CHUANG_OXIDATIVE_STRESS_RESPONSE_UP	0.163751	0.0308595	0.723671	0.040428	0.0199895	0.0267598
CHUNG_BLISTER_CYTOTOXICITY_DN	0.501419	0.281691	0.971556	0.737482	0.651789	0.698728
CHUNG_BLISTER_CYTOTOXICITY_UP	0.55729	0.0101165	0.923594	0.0346655	0.0128555	0.0187614
CHYLA_CBFA2T3_TARGETS_DN	0.0182215	0.001945	0.888818	0.000383	0.0146605	0.00074651
CHYLA_CBFA2T3_TARGETS_UP	0.21914	0.135797	0.647676	0.0563639	0.002717	0.00518626
CLASPER_LYMPHATIC_VESSELS_DURING_METASTASIS_DN	0.221015	0.225008	0.176874	0.171908	0.44574	0.263243
CLASPER_LYMPHATIC_VESSELS_DURING_METASTASIS_UP	0.039548	0.580133	0.292131	0.033863	0.013814	0.0196284
CLAUS_PGR_POSITIVE_MENINGIOMA_DN	0.104839	0.999991	0.909863	0.222534	0.354063	0.277336
CLAUS_PGR_POSITIVE_MENINGIOMA_UP	0.003925	0.103393	0.568918	0.00531249	8.74999e-05	0.000172164
CLIMENT_BREAST_CANCER_COPY_NUMBER_DN	0.0416255	0.466627	0.166415	0.0364855	0.0734024	0.0487915
CLIMENT_BREAST_CANCER_COPY_NUMBER_UP	0.013088	0.477856	0.224046	0.0103235	0.0116165	0.0109319
COATES_MACROPHAGE_M1_VS_M2_DN	0.127807	0.0529564	0.646353	0.0806199	0.0552504	0.0656004
COATES_MACROPHAGE_M1_VS_M2_UP	0.340235	0.382249	0.412723	0.323784	0.19789	0.248904
COLDREN_GEFITINIB_RESISTANCE_DN	0.133365	0.414907	0.795747	0.0603974	0.020014	0.0300955
COLDREN_GEFITINIB_RESISTANCE_UP	0.0819299	0.0106485	0.950834	0.115809	0.0041845	0.00808841
COLIN_PILOCYTIC_ASTROCYTOMA_VS_GLIOBLASTOMA_DN	0.400028	0.408716	0.0295325	0.225576	0.165345	0.191395
COLIN_PILOCYTIC_ASTROCYTOMA_VS_GLIOBLASTOMA_UP	0.307011	0.495999	0.657349	0.30535	0.598292	0.4399
COLINA_TARGETS_OF_4EBP1_AND_4EBP2	0.29076	0.413898	0.596135	0.183119	0.251973	0.212939
COLLER_MYC_TARGETS_UP	0.243905	0.0151035	0.668948	0.0138565	0.02342	0.0174127
COLLIS_PRKDC_REGULATORS	0.959965	0.118688	0.103894	0.0391755	0.0639649	0.0486144
COLLIS_PRKDC_SUBSTRATES	0.011491	0.004853	0.268311	0.001018	0.001126	0.00106928
CONCANNON_APOPTOSIS_BY_EPOXOMICIN_DN	0.329819	0.753517	0.397137	0.295237	0.338787	0.316044
CONCANNON_APOPTOSIS_BY_EPOXOMICIN_UP	0.0504784	0.0395385	0.503349	0.00702549	0.000831999	0.00148782
CONRAD_GERMLINE_STEM_CELL	0.143825	0.710384	0.0849234	0.295124	0.0869219	0.137992
CONRAD_STEM_CELL	0.995474	0.34414	0.822104	0.439162	0.823776	0.696987
CORONEL_RFX7_DIRECT_TARGETS_UP	0.027119	0.00551249	0.713607	0.0037125	0.0552404	0.00696101
CORRE_MULTIPLE_MYELOMA_DN	0.212372	0.417565	0.70951	0.198093	0.197708	0.1979
CORRE_MULTIPLE_MYELOMA_UP	0.00569349	0.0100895	0.650042	0.000744999	0.002956	0.00119007
COULOUARN_TEMPORAL_TGFB1_SIGNATURE_DN	0.00978949	0.113303	0.750156	0.002523	0.000582499	0.000946481
COULOUARN_TEMPORAL_TGFB1_SIGNATURE_UP	0.866729	0.976768	0.790953	0.903647	0.316328	0.78836
COWLING_MYCN_TARGETS	0.336026	0.119639	0.256512	0.35982	0.313636	0.335781
CREIGHTON_AKT1_SIGNALING_VIA_MTOR_DN	0.128481	0.764862	0.585276	0.193526	0.226287	0.208817
CREIGHTON_AKT1_SIGNALING_VIA_MTOR_UP	0.471421	0.260891	0.294063	0.103256	0.119809	0.110944
CREIGHTON_ENDOCRINE_THERAPY_RESISTANCE_1	0.0948659	0.0860114	0.983781	0.0492245	0.000788499	0.00155232
CREIGHTON_ENDOCRINE_THERAPY_RESISTANCE_2	0.000544	0.00439425	0.806021	7.95e-06	3e-06	4.35616e-06
CREIGHTON_ENDOCRINE_THERAPY_RESISTANCE_4	0.0100085	0.975339	0.97405	0.0551984	0.0401875	0.0465202
CREIGHTON_ENDOCRINE_THERAPY_RESISTANCE_5	0.044885	0.8408	0.934289	0.271735	0.041458	0.073505
CROMER_METASTASIS_DN	0.501417	0.001266	0.96367	0.003728	0.0022615	0.00281522
CROMER_METASTASIS_UP	0.597199	0.403256	0.484872	0.369683	0.274498	0.317573
CROMER_TUMORIGENESIS_DN	0.028709	0.243929	0.975493	0.0639064	0.029207	0.0401255
CROMER_TUMORIGENESIS_UP	0.597493	0.744561	0.399883	0.609556	0.10898	0.21809
CROONQUIST_IL6_DEPRIVATION_DN	0.0573299	0.153599	0.249335	0.0209255	0.0003045	0.000600276
CROONQUIST_IL6_DEPRIVATION_UP	0.561275	0.341434	0.530649	0.537981	0.544769	0.54138
CROONQUIST_NRAS_SIGNALING_DN	0.486297	0.647248	0.159791	0.502768	0.0627594	0.121178
CROONQUIST_NRAS_SIGNALING_UP	0.0781729	0.501195	0.00557249	0.037984	0.0678469	0.0487351
CROONQUIST_NRAS_VS_STROMAL_STIMULATION_DN	0.233621	0.57778	0.521869	0.181503	0.135663	0.155539
CROONQUIST_NRAS_VS_STROMAL_STIMULATION_UP	0.836673	0.596807	0.288325	0.816041	0.827761	0.822073
CROONQUIST_STROMAL_STIMULATION_DN	0.596931	0.777236	0.196025	0.709033	0.624683	0.670127
CROONQUIST_STROMAL_STIMULATION_UP	0.02877	0.531091	0.177031	0.0362085	0.166361	0.0599742
CROSBY_E2F4_TARGETS	0.0517394	0.191717	0.0204675	0.0271405	0.001651	0.00311301
CUI_GLUCOSE_DEPRIVATION	0.948343	0.665529	0.665112	0.92971	0.602069	0.874023
CUI_TCF21_TARGETS_2_UP	0.021381	0.00763099	0.990031	0.000337	3e-05	5.50953e-05
CUI_TCF21_TARGETS_DN	0.443699	0.736778	0.37953	0.484841	0.230474	0.330503
CUI_TCF21_TARGETS_UP	0.274082	0.00651249	0.551267	0.00583849	0.00842049	0.00689576
CURSONS_NATURAL_KILLER_CELLS	0.0216555	0.0870729	0.492914	0.027337	0.0140615	0.0185731
DACOSTA_ERCC3_ALLELE_XPCS_VS_TTD_DN	0.0258735	0.001959	0.257967	0.0016815	0.000924499	0.00119305
DACOSTA_ERCC3_ALLELE_XPCS_VS_TTD_UP	0.388806	0.002703	0.45968	0.00416	0.0034685	0.00378291
DACOSTA_LOW_DOSE_UV_RESPONSE_VIA_ERCC3_XPCS_UP	0.185357	0.882712	0.036341	0.106033	0.695037	0.235783
DACOSTA_UV_RESPONSE_VIA_ERCC3_COMMON_DN	0.003296	0.0665699	0.854947	0.000928499	5.09999e-05	9.6689e-05
DACOSTA_UV_RESPONSE_VIA_ERCC3_COMMON_UP	0.173033	0.383169	0.611208	0.127998	0.468331	0.217848
DACOSTA_UV_RESPONSE_VIA_ERCC3_TTD_DN	0.216173	0.711991	0.975314	0.480539	0.433293	0.456676
DACOSTA_UV_RESPONSE_VIA_ERCC3_TTD_UP	0.63137	0.00787199	0.629349	0.010983	0.00874149	0.00973492
DACOSTA_UV_RESPONSE_VIA_ERCC3_UP	0.00589399	0.0653399	0.76401	0.001247	0.000900499	0.0010458
DACOSTA_UV_RESPONSE_VIA_ERCC3_XPCS_DN	0.442841	0.0594379	0.948803	0.246919	0.509814	0.353857
DACOSTA_UV_RESPONSE_VIA_ERCC3_XPCS_UP	0.0694839	0.0312805	0.863435	0.011948	0.0203235	0.0150497
DAIRKEE_CANCER_PRONE_RESPONSE_BPA	0.0835264	0.984947	0.000283	0.19527	0.190476	0.192847
DAIRKEE_CANCER_PRONE_RESPONSE_BPA_E2	0.599061	0.0647509	0.180209	0.197634	0.049359	0.0799436
DAIRKEE_CANCER_PRONE_RESPONSE_E2	0.277662	0.504335	0.737304	0.364517	0.475758	0.417595
DALESSIO_TSA_RESPONSE	0.200896	0.562729	0.59231	0.227336	0.20576	0.216096
DANG_MYC_TARGETS_DN	0.330206	0.18819	0.401712	0.266682	0.0268235	0.0495692
DANG_MYC_TARGETS_UP	0.044918	0.017317	0.961149	0.0015115	0.0293535	0.0028753
DANG_REGULATED_BY_MYC_DN	0.260464	0.00523399	0.683337	0.021075	0.000758499	0.00146436
DANG_REGULATED_BY_MYC_UP	0.0174902	0.0001088	0.320244	2.745e-05	9.94999e-05	4.30291e-05
DARWICHE_PAPILLOMA_PROGRESSION_RISK	0.951376	0.140136	0.992366	0.211991	0.113585	0.149026
DARWICHE_PAPILLOMA_RISK_HIGH_DN	0.032903	0.474568	0.818913	0.0668364	0.0037465	0.00709996
DARWICHE_PAPILLOMA_RISK_HIGH_UP	0.205728	0.016475	0.989417	0.0139255	0.00541099	0.00779401
DARWICHE_PAPILLOMA_RISK_LOW_DN	0.148855	0.374925	0.801113	0.199992	0.0503249	0.0814091
DARWICHE_PAPILLOMA_RISK_LOW_UP	0.0517439	0.038734	0.953216	0.00527049	0.000630499	0.00112627
DARWICHE_SKIN_TUMOR_PROMOTER_DN	0.14465	0.169604	0.848688	0.036915	0.001743	0.0033294
DARWICHE_SKIN_TUMOR_PROMOTER_UP	0.0407065	0.0884164	0.943638	0.033197	0.00890699	0.01405
DARWICHE_SQUAMOUS_CELL_CARCINOMA_DN	0.0893099	0.105671	0.792076	0.026787	0.00643549	0.01038
DARWICHE_SQUAMOUS_CELL_CARCINOMA_UP	0.0859124	0.145506	0.97642	0.044817	0.0044345	0.008074
DASU_IL6_SIGNALING_DN	0.656805	0.894394	0.576002	0.817186	0.467298	0.698872
DASU_IL6_SIGNALING_SCAR_UP	0.375602	0.552663	0.723071	0.528492	0.278528	0.38645
DASU_IL6_SIGNALING_UP	0.228391	0.32119	0.316876	0.156498	0.27067	0.200414
DAUER_STAT3_TARGETS_DN	0.633626	0.246264	0.162638	0.635101	0.274725	0.436605
DAUER_STAT3_TARGETS_UP	0.921569	0.601913	0.98649	0.96209	0.974738	0.969676
DAVICIONI_MOLECULAR_ARMS_VS_ERMS_DN	0.323499	0.61136	0.524444	0.392184	0.228973	0.295782
DAVICIONI_MOLECULAR_ARMS_VS_ERMS_UP	0.000760499	0.525039	0.845064	0.00557849	0.00334	0.00417834
DAVICIONI_PAX_FOXO1_SIGNATURE_IN_ARMS_DN	0.19641	0.113929	0.849629	0.121354	0.207246	0.153968
DAVICIONI_PAX_FOXO1_SIGNATURE_IN_ARMS_UP	0.0741969	0.163818	0.576383	0.0575674	0.125045	0.0790978
DAVICIONI_RHABDOMYOSARCOMA_PAX_FOXO1_FUSION_DN	0.108384	0.046718	0.777329	0.0501689	0.0908309	0.0647179
DAVICIONI_RHABDOMYOSARCOMA_PAX_FOXO1_FUSION_UP	0.03876	0.52579	0.0947004	0.0554054	0.038565	0.0454865
DAVICIONI_TARGETS_OF_PAX_FOXO1_FUSIONS_DN	0.238168	0.346986	0.442118	0.270362	0.167383	0.208556
DAVICIONI_TARGETS_OF_PAX_FOXO1_FUSIONS_UP	0.011619	0.759315	0.208997	0.0273435	0.003551	0.00628688
DAVIES_MULTIPLE_MYELOMA_VS_MGUS_DN	0.978777	0.0011525	0.397866	0.001499	0.001785	0.00162954
DAVIES_MULTIPLE_MYELOMA_VS_MGUS_UP	0.713973	0.160069	0.136622	0.138376	0.142145	0.140237
DAWSON_METHYLATED_IN_LYMPHOMA_TCL1	0.170643	0.011922	0.943808	0.0456545	0.0449585	0.0453038
DAZARD_RESPONSE_TO_UV_NHEK_DN	0.00908099	0.298856	0.688456	0.000695499	0.0001805	0.000286616
DAZARD_RESPONSE_TO_UV_NHEK_UP	0.031299	0.0035545	0.749585	0.0040345	0.000833999	0.00138227
DAZARD_RESPONSE_TO_UV_SCC_DN	0.100951	0.705264	0.943906	0.1803	0.040345	0.0665937
DAZARD_RESPONSE_TO_UV_SCC_UP	0.144004	0.0522529	0.887233	0.0147785	0.042816	0.0219836
DAZARD_UV_RESPONSE_CLUSTER_G1	0.0258405	0.208219	0.399853	0.0240265	0.0034315	0.00600622
DAZARD_UV_RESPONSE_CLUSTER_G2	0.370952	0.64464	0.525725	0.521725	0.431044	0.475898
DAZARD_UV_RESPONSE_CLUSTER_G24	0.686579	0.854378	0.255218	0.779764	0.284511	0.563336
DAZARD_UV_RESPONSE_CLUSTER_G28	0.700966	0.036067	0.693351	0.295505	0.044278	0.0790146
DAZARD_UV_RESPONSE_CLUSTER_G3	0.829263	0.313166	0.470489	0.812013	0.911251	0.878548
DAZARD_UV_RESPONSE_CLUSTER_G4	0.0972559	0.438157	0.922272	0.167999	0.012774	0.0238697
DAZARD_UV_RESPONSE_CLUSTER_G6	0.00836399	0.207626	0.679594	0.0017265	0.003044	0.00220332
DE_YY1_TARGETS_DN	0.324596	0.914259	0.410466	0.296036	0.0829729	0.133262
DE_YY1_TARGETS_UP	0.470091	0.42705	0.668059	0.705074	0.889262	0.835092
DEBIASI_APOPTOSIS_BY_REOVIRUS_INFECTION_DN	0.0705044	0.00796449	0.54833	0.002136	6.79999e-05	0.000131804
DEBIASI_APOPTOSIS_BY_REOVIRUS_INFECTION_UP	0.0945319	0.121319	0.541324	0.0478175	0.0185	0.0266936
DEBOSSCHER_NFKB_TARGETS_REPRESSED_BY_GLUCOCORTICOIDS	0.996431	0.404679	0.755422	0.972572	0.686301	0.94844
DELACROIX_RAR_BOUND_ES	0.00101405	0.0089208	0.898676	1.375e-05	2.5e-06	4.23077e-06
DELACROIX_RAR_TARGETS_DN	0.0183175	0.769226	0.866027	0.0749524	0.0670784	0.0708008
DELACROIX_RAR_TARGETS_UP	0.780303	0.773541	0.133956	0.872549	0.237619	0.6814
DELACROIX_RARG_BOUND_MEF	0.000342	0.310394	0.789423	0.0017535	0.000682999	0.000983082
DELASERNA_MYOD_TARGETS_DN	0.148778	0.50193	0.399658	0.205659	0.172658	0.18789
DELASERNA_MYOD_TARGETS_UP	0.859183	0.847729	0.991199	0.948163	0.281921	0.884525
DELASERNA_TARGETS_OF_MYOD_AND_SMARCA4	0.683631	0.290689	0.489476	0.673783	0.169003	0.34049
DELLA_RESPONSE_TO_TSA_AND_BUTYRATE	0.84079	0.110785	0.163055	0.0552194	0.0891874	0.0682699
DELPUECH_FOXO3_TARGETS_DN	0.65976	0.526116	0.272263	0.683326	0.24679	0.441617
DELPUECH_FOXO3_TARGETS_UP	0.158933	0.251835	0.56456	0.207251	0.037594	0.0644648
DELYS_THYROID_CANCER_DN	0.160705	0.932219	0.875898	0.395175	0.21107	0.283095
DELYS_THYROID_CANCER_UP	0.0307195	0.000214	0.996546	0.000212	2e-06	3.96261e-06
DEMAGALHAES_AGING_DN	0.104319	0.524989	0.701437	0.111957	0.123719	0.117558
DEMAGALHAES_AGING_UP	0.0133515	0.562544	0.31611	0.040655	0.027629	0.032904
DEN_INTERACT_WITH_LCA5	0.149789	0.0146325	0.268796	0.016872	0.0044745	0.00707376
DER_IFN_ALPHA_RESPONSE_DN	0.122824	0.633175	0.2307	0.193861	0.289139	0.233866
DER_IFN_ALPHA_RESPONSE_UP	0.901467	0.373651	0.458557	0.499073	0.639674	0.572926
DER_IFN_BETA_RESPONSE_DN	0.0481945	0.0721834	0.768503	0.0376985	0.046898	0.0418009
DER_IFN_BETA_RESPONSE_UP	0.670692	0.375267	0.499528	0.408055	0.216583	0.29186
DER_IFN_GAMMA_RESPONSE_DN	0.122793	0.633139	0.23075	0.193805	0.289139	0.233828
DER_IFN_GAMMA_RESPONSE_UP	0.627492	0.125315	0.370033	0.186836	0.2869	0.228186
DESERT_EXTRACELLULAR_MATRIX_HEPATOCELLULAR_CARCINOMA_SUBCLASS_UP	0.0716064	0.0862969	0.916451	0.0514669	0.0028575	0.00541648
DESERT_PERIPORTAL_HEPATOCELLULAR_CARCINOMA_SUBCLASS_UP	0.367305	0.0997689	0.136994	0.032375	0.01309	0.0186471
DESERT_PERIVENOUS_HEPATOCELLULAR_CARCINOMA_SUBCLASS_UP	0.256339	0.0624924	0.459652	0.044501	0.013235	0.0204138
DESERT_STEM_CELL_HEPATOCELLULAR_CARCINOMA_SUBCLASS_UP	0.569998	0.12266	0.751212	0.221264	0.0525949	0.0862908
DEURIG_T_CELL_PROLYMPHOCYTIC_LEUKEMIA_DN	0.0038435	0.0129285	0.99563	0.000135	2.5e-06	4.90909e-06
DEURIG_T_CELL_PROLYMPHOCYTIC_LEUKEMIA_UP	0.0252655	0.0041515	0.416674	0.00038	0.001511	0.000607276
DIAZ_CHRONIC_MYELOGENOUS_LEUKEMIA_DN	0.68622	0.731104	0.341045	0.604298	0.6015	0.602901
DIERICK_SEROTONIN_FUNCTION_GENES	0.00609399	0.0718699	0.652325	0.004362	0.046961	0.00798624
DING_LUNG_CANCER_BY_MUTATION_RATE	0.481226	0.653929	0.210387	0.443753	0.493508	0.468437
DING_LUNG_CANCER_EXPRESSION_BY_COPY_NUMBER	0.8884	0.396623	0.980409	0.963633	0.362489	0.924326
DING_LUNG_CANCER_MUTATED_FREQUENTLY	0.0004729	0.0092584	0.840919	6.02e-05	0.002554	0.000117627
DING_LUNG_CANCER_MUTATED_RECURRENTLY	0.96441	0.618684	0.383102	0.977645	0.742858	0.958279
DING_LUNG_CANCER_MUTATED_SIGNIFICANTLY	0.869225	0.0916649	0.451982	0.571598	0.811155	0.725335
DIRMEIER_LMP1_RESPONSE_EARLY	0.109043	0.041519	0.621613	0.021235	0.0199635	0.0205796
DIRMEIER_LMP1_RESPONSE_LATE_DN	0.208138	0.00165	0.477856	0.027598	0.0324335	0.0298215
DIRMEIER_LMP1_RESPONSE_LATE_UP	0.356415	0.164572	0.349008	0.49666	0.1456	0.246689
DITTMER_PTHLH_TARGETS_DN	0.688349	0.915771	0.211772	0.789568	0.178155	0.450967
DITTMER_PTHLH_TARGETS_UP	0.596609	0.552716	0.513628	0.40696	0.475169	0.440375
DOANE_BREAST_CANCER_CLASSES_DN	0.714569	0.0217125	0.747074	0.0462225	0.0333795	0.03877
DOANE_BREAST_CANCER_CLASSES_UP	0.034188	0.229961	0.597953	0.0630374	0.0019135	0.00371556
DOANE_BREAST_CANCER_ESR1_DN	0.0379435	0.85053	0.972385	0.138016	0.310386	0.195418
DOANE_BREAST_CANCER_ESR1_UP	0.0761149	0.00408	0.93245	0.000712499	0.000614499	0.000659881
DOANE_RESPONSE_TO_ANDROGEN_DN	0.001762	0.198486	0.431492	0.000706999	0.00558149	0.00125504
DOANE_RESPONSE_TO_ANDROGEN_UP	0.0032505	0.508433	0.510275	0.0197535	0.00999649	0.0132759
DONATO_CELL_CYCLE_TRETINOIN	0.0322975	0.386098	0.15846	0.0237815	0.003212	0.00566042
DORMOY_ELAVL1_TARGETS	0.790169	0.445955	0.837138	0.716415	0.8052	0.76752
DORN_ADENOVIRUS_INFECTION_12HR_DN	0.867705	0.923698	0.36475	0.947825	0.447525	0.895634
DORN_ADENOVIRUS_INFECTION_12HR_UP	0.644505	0.232568	0.268234	0.761381	0.265516	0.526553
DORN_ADENOVIRUS_INFECTION_24HR_DN	0.99295	0.232677	0.187327	0.943915	0.215275	0.863396
DORN_ADENOVIRUS_INFECTION_24HR_UP	0.484819	0.750441	0.5868	0.603793	0.590719	0.597299
DORN_ADENOVIRUS_INFECTION_32HR_DN	0.992952	0.232657	0.187341	0.943901	0.215275	0.863356
DORN_ADENOVIRUS_INFECTION_32HR_UP	0.484855	0.750468	0.586729	0.603821	0.590719	0.597313
DORN_ADENOVIRUS_INFECTION_48HR_DN	0.992949	0.232667	0.187361	0.943916	0.215275	0.863397
DORN_ADENOVIRUS_INFECTION_48HR_UP	0.484793	0.75042	0.586748	0.603728	0.590719	0.597266
DORSAM_HOXA9_TARGETS_DN	0.833126	0.403455	0.508128	0.646041	0.659712	0.652953
DORSAM_HOXA9_TARGETS_UP	0.729243	0.132317	0.935637	0.630507	0.417344	0.526827
DORSEY_GAB2_TARGETS	0.501541	0.508586	0.932072	0.620762	0.164268	0.30949
DOUGLAS_BMI1_TARGETS_DN	0.159125	0.402606	0.698495	0.191077	0.0130555	0.0245989
DUAN_PRDM5_TARGETS	0.0127185	0.105756	0.525355	0.00898149	0.0328785	0.0141133
DUNNE_TARGETS_OF_AML1_MTG8_FUSION_DN	0.0706334	0.329804	0.88836	0.105411	0.214548	0.142639
DUNNE_TARGETS_OF_AML1_MTG8_FUSION_UP	0.988034	0.860085	0.819907	0.996148	0.927589	0.99268
DURAND_STROMA_NS_UP	0.68924	0.21257	0.542304	0.255114	0.172907	0.207269
DURAND_STROMA_S_UP	0.03349	0.521442	0.651102	0.0500654	0.017266	0.0256942
DURCHDEWALD_SKIN_CARCINOGENESIS_DN	0.421091	0.858098	0.376869	0.520552	0.11361	0.207705
DURCHDEWALD_SKIN_CARCINOGENESIS_UP	0.977116	0.0567269	0.505896	0.242146	0.178359	0.206112
DUTERTRE_ESTRADIOL_RESPONSE_24HR_DN	0.0199655	0.300737	0.843667	0.0847549	0.00773749	0.0142018
DUTERTRE_ESTRADIOL_RESPONSE_24HR_UP	0.0631584	0.258283	0.804039	0.0337105	4e-06	7.99905e-06
DUTERTRE_ESTRADIOL_RESPONSE_6HR_DN	0.0655144	0.228879	0.990601	0.131309	0.0840319	0.102662
DUTERTRE_ESTRADIOL_RESPONSE_6HR_UP	0.128352	0.21991	0.687094	0.0407485	0.0001205	0.000240293
DUTTA_APOPTOSIS_VIA_NFKB	0.978991	0.659501	0.924776	0.986819	0.833111	0.975435
EBAUER_MYOGENIC_TARGETS_OF_PAX3_FOXO1_FUSION	0.14431	0.00990049	0.872085	0.0317895	0.017069	0.0222153
EBAUER_TARGETS_OF_PAX3_FOXO1_FUSION_DN	0.284048	0.477204	0.557152	0.466002	0.837935	0.722777
EBAUER_TARGETS_OF_PAX3_FOXO1_FUSION_UP	0.0500359	0.0512599	0.941352	0.049286	0.012357	0.019774
EGUCHI_CELL_CYCLE_RB1_TARGETS	0.14726	0.443777	0.711708	0.112205	0.0842839	0.0963216
EHLERS_ANEUPLOIDY_UP	0.179219	0.881552	0.810387	0.270423	0.0927289	0.141044
EHRLICH_ICF_SYNDROM_UP	0.0631899	0.162634	0.731239	0.0506309	0.351188	0.0918377
EINAV_INTERFERON_SIGNATURE_IN_CANCER	0.446035	0.157801	0.151464	0.294334	0.243528	0.267124
ELLWOOD_MYC_TARGETS_DN	0.122125	0.652868	0.760618	0.329572	0.278078	0.302343
ELLWOOD_MYC_TARGETS_UP	0.0404575	0.736079	0.207421	0.0869329	0.197939	0.121884
ELVIDGE_HIF1A_AND_HIF2A_TARGETS_DN	0.0897199	0.327341	0.965119	0.111764	0.323299	0.171313
ELVIDGE_HIF1A_AND_HIF2A_TARGETS_UP	0.02063	0.782279	0.815315	0.0489655	0.039442	0.043694
ELVIDGE_HIF1A_TARGETS_DN	0.0877929	0.327915	0.307102	0.109602	0.444759	0.188953
ELVIDGE_HIF1A_TARGETS_UP	0.0140055	0.578082	0.836782	0.0506184	0.0632514	0.0562415
ELVIDGE_HIF2A_TARGETS_UP	0.022925	0.386701	0.639564	0.036012	0.030082	0.0327819
ELVIDGE_HYPOXIA_BY_DMOG_DN	0.042288	0.807701	0.949429	0.120222	0.124793	0.122467
ELVIDGE_HYPOXIA_BY_DMOG_UP	0.0590469	0.049135	0.980534	0.025765	0.0776149	0.0387518
ELVIDGE_HYPOXIA_DN	0.0191695	0.124215	0.934843	0.014677	0.00629299	0.00880942
ELVIDGE_HYPOXIA_UP	0.0315205	0.040844	0.972094	0.014199	0.0830789	0.0243005
ENGELMANN_CANCER_PROGENITORS_DN	0.953212	0.62275	0.947388	0.964724	0.898301	0.947471
ENGELMANN_CANCER_PROGENITORS_UP	0.0751524	0.492359	0.185957	0.0991134	0.034479	0.0512965
ENK_UV_RESPONSE_EPIDERMIS_DN	0.126683	0.039889	0.887604	0.0322585	0.000842999	0.00164319
ENK_UV_RESPONSE_EPIDERMIS_UP	0.002912	0.185759	0.661332	0.00582199	0.000214	0.000412827
ENK_UV_RESPONSE_KERATINOCYTE_DN	0.0022315	0.414378	0.780824	0.003332	0.00919949	0.00489221
ENK_UV_RESPONSE_KERATINOCYTE_UP	0.023326	0.003222	0.719063	0.00681399	2.7e-05	5.37869e-05
EPPERT_CE_HSC_LSC	0.124181	0.923359	0.4858	0.238046	0.364113	0.291837
EPPERT_HSC_R	0.025183	0.843693	0.422394	0.0563044	0.029948	0.0391196
EPPERT_LSC_R	0.242309	0.906723	0.882785	0.409568	0.459037	0.433899
EPPERT_PROGENITOR	0.235582	0.780323	0.319903	0.156244	0.0033095	0.00649202
FAELT_B_CLL_WITH_VH_REARRANGEMENTS_DN	0.283827	0.782243	0.87541	0.452173	0.358899	0.403416
FAELT_B_CLL_WITH_VH_REARRANGEMENTS_UP	0.010925	0.243312	0.332438	0.00878649	0.00820149	0.00848392
FAELT_B_CLL_WITH_VH3_21_DN	0.0167385	0.0909694	0.389383	0.0042485	0.000982999	0.0015966
FAELT_B_CLL_WITH_VH3_21_UP	0.166889	0.387668	0.649659	0.192077	0.046886	0.0762316
FALVELLA_SMOKERS_WITH_LUNG_CANCER	0.15036	0.915351	0.135673	0.195494	0.039278	0.0661765
FARDIN_HYPOXIA_11	0.908673	0.926435	0.919485	0.973908	0.88904	0.957594
FARDIN_HYPOXIA_9	0.548547	0.909352	0.293658	0.705426	0.365497	0.547903
FARMER_BREAST_CANCER_APOCRINE_VS_BASAL	0.010787	0.295357	0.766664	0.015284	0.000924499	0.0017436
FARMER_BREAST_CANCER_APOCRINE_VS_LUMINAL	0.038133	0.348366	0.516771	0.0148505	0.0003475	0.000679119
FARMER_BREAST_CANCER_BASAL_VS_LULMINAL	0.011639	0.00956799	0.709475	0.001193	4.45e-05	8.57995e-05
FARMER_BREAST_CANCER_CLUSTER_1	0.593365	0.653992	0.357983	0.71664	0.88357	0.831583
FARMER_BREAST_CANCER_CLUSTER_2	0.159362	0.517189	0.755733	0.149729	0.0600764	0.0862212
FARMER_BREAST_CANCER_CLUSTER_3	0.854738	0.0743659	0.162221	0.425924	0.189209	0.274247
FARMER_BREAST_CANCER_CLUSTER_4	0.028188	0.729839	0.580134	0.0720529	0.101083	0.0841914
FARMER_BREAST_CANCER_CLUSTER_5	0.0231225	0.136201	0.705015	0.0204995	0.00723099	0.0106921
FARMER_BREAST_CANCER_CLUSTER_6	0.0975754	0.727006	0.470952	0.200645	0.0688674	0.103701
FARMER_BREAST_CANCER_CLUSTER_7	0.920848	0.618648	0.546225	0.934553	0.895902	0.919539
FARMER_BREAST_CANCER_CLUSTER_8	0.041912	0.0862824	0.23981	0.0332995	0.108963	0.0511844
FERNANDEZ_BOUND_BY_MYC	0.0494815	0.317137	0.611616	0.0438255	0.001425	0.00276075
FERRANDO_HOX11_NEIGHBORS	0.0556809	0.042414	0.513021	0.00995649	0.011121	0.0105066
FERRANDO_LYL1_NEIGHBORS	0.984869	0.953186	0.659504	0.997358	0.786116	0.994771
FERRANDO_T_ALL_WITH_MLL_ENL_FUSION_DN	0.0585574	0.972021	0.04992	0.105365	0.0595499	0.0762157
FERRANDO_T_ALL_WITH_MLL_ENL_FUSION_UP	0.171979	0.429389	0.832155	0.373047	0.25588	0.307193
FERRANDO_TAL1_NEIGHBORS	0.546059	0.351405	0.210772	0.568678	0.161095	0.286675
FERRARI_RESPONSE_TO_FENRETINIDE_UP	0.033382	0.326398	0.243867	0.045037	0.017157	0.0248607
FERREIRA_EWINGS_SARCOMA_UNSTABLE_VS_STABLE_DN	0.262395	0.00791899	0.866422	0.0268735	0.0919204	0.0416906
FERREIRA_EWINGS_SARCOMA_UNSTABLE_VS_STABLE_UP	0.491912	0.463493	0.341507	0.521624	0.0822309	0.157151
FIGUEROA_AML_METHYLATION_CLUSTER_1_DN	0.227117	0.995221	0.0392455	0.441947	0.379784	0.409987
FIGUEROA_AML_METHYLATION_CLUSTER_1_UP	0.209444	0.687098	0.835684	0.295657	0.0489965	0.0863272
FIGUEROA_AML_METHYLATION_CLUSTER_2_DN	0.559615	0.275337	0.469485	0.559295	0.534314	0.546878
FIGUEROA_AML_METHYLATION_CLUSTER_2_UP	0.155153	0.481591	0.664735	0.13834	0.0757779	0.0982118
FIGUEROA_AML_METHYLATION_CLUSTER_3_DN	0.0554734	0.98352	0.954107	0.13062	0.151942	0.14053
FIGUEROA_AML_METHYLATION_CLUSTER_3_UP	0.00252365	0.00128045	0.494051	8.8e-06	0.00019	1.68209e-05
FIGUEROA_AML_METHYLATION_CLUSTER_4_DN	0.947041	0.761637	0.153324	0.897864	0.928025	0.915495
FIGUEROA_AML_METHYLATION_CLUSTER_4_UP	0.117404	0.847163	0.689287	0.228729	0.0315835	0.0563037
FIGUEROA_AML_METHYLATION_CLUSTER_5_DN	0.421252	0.643432	0.725122	0.603559	0.810047	0.734074
FIGUEROA_AML_METHYLATION_CLUSTER_5_UP	0.305811	0.503836	0.612615	0.345038	0.0253415	0.0483569
FIGUEROA_AML_METHYLATION_CLUSTER_6_DN	0.601164	0.814061	0.955779	0.804928	0.252691	0.568768
FIGUEROA_AML_METHYLATION_CLUSTER_6_UP	0.024816	0.547224	0.533727	0.0129735	0.0216715	0.0162316
FIGUEROA_AML_METHYLATION_CLUSTER_7_UP	0.018427	0.327102	0.442369	0.00899949	0.00657699	0.0075999
FINAK_BREAST_CANCER_SDPP_SIGNATURE	0.91175	0.860372	0.349648	0.979491	0.686276	0.960809
FINETTI_BREAST_CANCER_KINOME_GREEN	0.636405	0.351999	0.222981	0.579389	0.258469	0.393764
FINETTI_BREAST_CANCER_KINOME_RED	0.649382	0.259358	0.038359	0.331955	0.0418405	0.0766265
FINETTI_BREAST_CANCERS_KINOME_BLUE	0.642582	0.904432	0.63382	0.847112	0.443939	0.728033
FIRESTEIN_CTNNB1_PATHWAY	0.297635	0.442067	0.921329	0.358389	0.148006	0.216644
FIRESTEIN_CTNNB1_PATHWAY_AND_PROLIFERATION	0.361439	0.282347	0.810061	0.393853	0.425529	0.40946
FIRESTEIN_PROLIFERATION	0.017989	0.0627419	0.363555	0.000508499	0.0002175	0.000304679
FISCHER_DIRECT_P53_TARGETS_META_ANALYSIS	0.0005655	0.00606875	0.966671	1.075e-05	1.25e-05	1.15591e-05
FISCHER_G1_S_CELL_CYCLE	0.04303	0.0935154	0.348251	0.0023295	0.002629	0.0024702
FISCHER_G2_M_CELL_CYCLE	0.462011	0.276182	0.490971	0.331097	0.0424175	0.0775461
FLECHNER_BIOPSY_KIDNEY_TRANSPLANT_OK_VS_DONOR_DN	0.106003	0.523238	0.333822	0.114561	0.0949544	0.103873
FLECHNER_BIOPSY_KIDNEY_TRANSPLANT_REJECTED_VS_OK_UP	0.455541	0.555199	0.621667	0.522155	0.0582914	0.11427
FLECHNER_PBL_KIDNEY_TRANSPLANT_OK_VS_DONOR_DN	0.560403	0.869495	0.649766	0.728097	0.241271	0.470583
FLECHNER_PBL_KIDNEY_TRANSPLANT_OK_VS_DONOR_UP	0.0333675	0.0010955	0.673097	0.000333	0.001249	0.000525811
FLECHNER_PBL_KIDNEY_TRANSPLANT_REJECTED_VS_OK_DN	0.361998	0.004956	0.923803	0.0123895	0.01104	0.0116759
FLECHNER_PBL_KIDNEY_TRANSPLANT_REJECTED_VS_OK_UP	0.036355	0.019548	0.187913	0.00690599	0.0026865	0.00386827
FLORIO_HUMAN_NEOCORTEX	0.804393	0.209259	0.236054	0.654053	0.436946	0.551269
FLORIO_NEOCORTEX_BASAL_RADIAL_GLIA_DN	0.0844529	0.023882	0.917873	0.045332	0.000173	0.000344693
FLORIO_NEOCORTEX_BASAL_RADIAL_GLIA_UP	0.0261935	0.890838	0.580825	0.197543	0.000391	0.000780657
FLOTHO_PEDIATRIC_ALL_THERAPY_RESPONSE_DN	0.520354	0.836475	0.994678	0.79518	0.879691	0.847562
FLOTHO_PEDIATRIC_ALL_THERAPY_RESPONSE_UP	0.040225	0.0566094	0.978741	0.0880004	0.128468	0.104589
FONTAINE_FOLLICULAR_THYROID_ADENOMA_DN	0.110695	0.00045	0.941831	0.017026	0.0016595	0.00302442
FONTAINE_FOLLICULAR_THYROID_ADENOMA_UP	0.0118725	0.00930249	0.304372	0.0004535	0.001616	0.000708244
FONTAINE_PAPILLARY_THYROID_CARCINOMA_DN	0.222527	0.0663499	0.522319	0.021225	0.118095	0.0361285
FONTAINE_PAPILLARY_THYROID_CARCINOMA_UP	0.203505	0.03231	0.755909	0.107178	0.0157525	0.0275533
FONTAINE_THYROID_TUMOR_UNCERTAIN_MALIGNANCY_DN	0.196932	0.0223895	0.907819	0.025404	0.045193	0.0325346
FONTAINE_THYROID_TUMOR_UNCERTAIN_MALIGNANCY_UP	0.146047	0.0937649	0.984761	0.144796	0.0988644	0.117701
FOROUTAN_INTEGRATED_TGFB_EMT_DN	0.458895	0.551923	0.684815	0.647842	0.165174	0.322199
FOROUTAN_INTEGRATED_TGFB_EMT_UP	0.194695	0.953244	0.810063	0.325837	0.187612	0.241886
FOROUTAN_PRODRANK_TGFB_EMT_DN	0.270006	0.34049	0.84718	0.34012	0.247762	0.288804
FOROUTAN_PRODRANK_TGFB_EMT_UP	0.275847	0.634204	0.804845	0.444655	0.131797	0.217846
FOROUTAN_TGFB_EMT_DN	0.324827	0.438039	0.876142	0.447589	0.13819	0.22626
FOROUTAN_TGFB_EMT_UP	0.283812	0.646583	0.825922	0.455497	0.138248	0.228064
FORTSCHEGGER_PHF8_TARGETS_UP	0.229939	0.0647389	0.620729	0.0239645	0.0231575	0.0235541
FOSTER_KDM1A_TARGETS_DN	0.000252	0.352548	0.795213	0.000831999	5e-06	9.94025e-06
FOSTER_KDM1A_TARGETS_UP	0.212875	0.049066	0.937227	0.0987424	0.010022	0.0182369
FOSTER_TOLERANT_MACROPHAGE_DN	0.1814	0.144536	0.533479	0.103931	0.00818349	0.0152036
FOSTER_TOLERANT_MACROPHAGE_UP	0.014712	0.668414	0.987322	0.0291905	0.018872	0.0229255
FOURNIER_ACINAR_DEVELOPMENT_EARLY_DN	0.843331	0.123367	0.788373	0.632186	0.80794	0.741176
FOURNIER_ACINAR_DEVELOPMENT_EARLY_UP	0.0116335	0.0836134	0.415328	0.00631849	0.002284	0.00335521
FOURNIER_ACINAR_DEVELOPMENT_LATE_2	0.189899	0.509207	0.880157	0.205996	0.00766599	0.0148505
FOURNIER_ACINAR_DEVELOPMENT_LATE_DN	0.942619	0.208269	0.100253	0.448788	0.819556	0.695318
FOURNIER_ACINAR_DEVELOPMENT_LATE_UP	0.031091	0.341077	0.017317	0.014309	0.026712	0.0186376
FRASOR_RESPONSE_TO_ESTRADIOL_DN	0.872957	0.532863	0.910555	0.599777	0.359823	0.47663
FRASOR_RESPONSE_TO_ESTRADIOL_UP	0.749089	0.971402	0.126564	0.507354	0.579933	0.544219
FRASOR_RESPONSE_TO_SERM_OR_FULVESTRANT_DN	0.450833	0.463531	0.360804	0.406291	0.0570949	0.105388
FRASOR_RESPONSE_TO_SERM_OR_FULVESTRANT_UP	0.213342	0.0973914	0.324638	0.229838	0.136994	0.172851
FRASOR_TAMOXIFEN_RESPONSE_DN	0.986014	0.808909	0.243975	0.96029	0.261952	0.911971
FRASOR_TAMOXIFEN_RESPONSE_UP	0.687661	0.11605	0.386992	0.393125	0.0580614	0.106202
FRIDMAN_IMMORTALIZATION_DN	0.921711	0.103492	0.54374	0.720092	0.989084	0.978794
FRIDMAN_SENESCENCE_DN	0.581819	0.443216	0.0926609	0.521267	0.766499	0.669239
FRIDMAN_SENESCENCE_UP	0.969575	0.142346	0.661414	0.827194	0.992554	0.985671
FU_INTERACT_WITH_ALKBH8	0.846521	0.626707	0.576	0.914144	0.969798	0.955226
FUJII_YBX1_TARGETS_DN	0.123428	0.184876	0.341394	0.0169755	0.00909149	0.0118418
FUJII_YBX1_TARGETS_UP	0.132364	0.0448135	0.654662	0.043494	0.4999	0.0854184
FUJIWARA_PARK2_HEPATOCYTE_PROLIFERATION_DN	0.834042	0.279407	0.125226	0.703754	0.174023	0.365609
FUJIWARA_PARK2_HEPATOCYTE_PROLIFERATION_UP	0.782564	0.993788	0.001032	0.138395	0.66564	0.287158
FUJIWARA_PARK2_IN_LIVER_CANCER_UP	0.312786	0.021505	0.583338	0.0889679	0.141226	0.109401
FULCHER_INFLAMMATORY_RESPONSE_LECTIN_VS_LPS_DN	0.0029235	0.274822	0.78555	0.000925499	4.3e-05	8.21817e-05
FUNG_IL2_SIGNALING_1	0.939484	0.125699	0.323674	0.158384	0.366471	0.228719
FUNG_IL2_SIGNALING_2	0.376482	0.896655	0.833255	0.561201	0.572087	0.566664
FUNG_IL2_TARGETS_WITH_STAT5_BINDING_SITES	0.93947	0.125708	0.323671	0.158406	0.366471	0.22874
FUNG_IL2_TARGETS_WITH_STAT5_BINDING_SITES_T1	0.376466	0.896645	0.833276	0.561174	0.572087	0.566651
FURUKAWA_DUSP6_TARGETS_PCI35_DN	0.158946	0.7613	0.708804	0.139674	0.249162	0.180709
FURUKAWA_DUSP6_TARGETS_PCI35_UP	0.42694	0.00881249	0.552152	0.0289155	0.00596049	0.00988606
GABRIELY_MIR21_TARGETS	0.034207	0.316315	0.984227	0.00571149	0.000608999	0.00110065
GAJATE_RESPONSE_TO_TRABECTEDIN_UP	0.186849	0.361832	0.258412	0.133632	0.141687	0.137549
GAL_LEUKEMIC_STEM_CELL_DN	0.0685484	0.857327	0.109205	0.0905729	0.408664	0.157232
GAL_LEUKEMIC_STEM_CELL_UP	0.301715	0.100323	0.020913	0.211525	0.0506374	0.0828525
GALE_APL_WITH_FLT3_MUTATED_DN	0.839743	0.26566	0.201712	0.25592	0.314035	0.28284
GALE_APL_WITH_FLT3_MUTATED_UP	0.01143	0.323495	0.89269	0.0205845	0.0011345	0.00215061
GALI_TP53_TARGETS_APOPTOTIC_DN	0.53594	0.619313	0.00767999	0.203715	0.011273	0.0214981
GALI_TP53_TARGETS_APOPTOTIC_UP	0.107005	0.638426	0.838411	0.16479	0.121418	0.140033
GALIE_TUMOR_STEMNESS_GENES	0.725383	0.734158	0.679153	0.852528	0.722214	0.804742
GALINDO_IMMUNE_RESPONSE_TO_ENTEROTOXIN	0.923797	0.258927	0.374154	0.246323	0.452521	0.331081
GALLUZZI_PERMEABILIZE_MITOCHONDRIA	0.59234	0.0196965	0.235485	0.0231815	0.0620954	0.0337932
GALLUZZI_PREVENT_MITOCHONDIAL_PERMEABILIZATION	0.608317	0.390531	0.441648	0.485525	0.621084	0.55582
GARCIA_TARGETS_OF_FLI1_AND_DAX1_DN	0.282587	0.188848	0.333364	0.22978	0.300623	0.26159
GARCIA_TARGETS_OF_FLI1_AND_DAX1_UP	0.401222	0.026533	0.885349	0.456997	0.258676	0.342043
GARGALOVIC_RESPONSE_TO_OXIDIZED_PHOSPHOLIPIDS_BLACK_UP	0.136094	0.148242	0.416768	0.0974964	0.011291	0.0202847
GARGALOVIC_RESPONSE_TO_OXIDIZED_PHOSPHOLIPIDS_BLUE_DN	0.607661	0.394367	0.312142	0.353258	0.0591854	0.105482
GARGALOVIC_RESPONSE_TO_OXIDIZED_PHOSPHOLIPIDS_BLUE_UP	0.253239	0.364344	0.440735	0.331479	0.251416	0.287538
GARGALOVIC_RESPONSE_TO_OXIDIZED_PHOSPHOLIPIDS_BROWN_UP	0.0590384	0.012005	0.949833	0.00831049	0.002352	0.00366643
GARGALOVIC_RESPONSE_TO_OXIDIZED_PHOSPHOLIPIDS_CYAN_UP	0.946343	0.633191	0.0581144	0.884015	0.117804	0.507057
GARGALOVIC_RESPONSE_TO_OXIDIZED_PHOSPHOLIPIDS_GREEN_DN	0.206842	0.456507	0.858751	0.134566	0.500938	0.233429
GARGALOVIC_RESPONSE_TO_OXIDIZED_PHOSPHOLIPIDS_GREEN_UP	0.00507699	0.35573	0.585874	0.00833349	0.0002665	0.000516486
GARGALOVIC_RESPONSE_TO_OXIDIZED_PHOSPHOLIPIDS_GREY_DN	0.306549	0.181462	0.619581	0.338206	0.0941024	0.152825
GARGALOVIC_RESPONSE_TO_OXIDIZED_PHOSPHOLIPIDS_LIGHTGREEN_DN	0.107112	0.640804	0.740892	0.164668	0.121407	0.139981
GARGALOVIC_RESPONSE_TO_OXIDIZED_PHOSPHOLIPIDS_LIGHTYELLOW_UP	0.756545	0.463783	0.272071	0.716373	0.516251	0.629178
GARGALOVIC_RESPONSE_TO_OXIDIZED_PHOSPHOLIPIDS_MAGENTA_DN	0.938801	0.949535	0.369598	0.982374	0.466634	0.964651
GARGALOVIC_RESPONSE_TO_OXIDIZED_PHOSPHOLIPIDS_MAGENTA_UP	0.427467	0.0047745	0.748064	0.0674974	0.0100865	0.017572
GARGALOVIC_RESPONSE_TO_OXIDIZED_PHOSPHOLIPIDS_PINK_DN	0.359814	0.253726	0.668628	0.482032	0.420413	0.450759
GARGALOVIC_RESPONSE_TO_OXIDIZED_PHOSPHOLIPIDS_PURPLE_DN	0.010313	0.449947	0.225383	0.015677	0.0306855	0.0207554
GARGALOVIC_RESPONSE_TO_OXIDIZED_PHOSPHOLIPIDS_RED_DN	0.796876	0.956228	0.490346	0.927255	0.648815	0.874431
GARGALOVIC_RESPONSE_TO_OXIDIZED_PHOSPHOLIPIDS_SALMON_DN	0.677024	0.432113	0.816108	0.846258	0.679829	0.787728
GARGALOVIC_RESPONSE_TO_OXIDIZED_PHOSPHOLIPIDS_TAN_DN	0.340305	0.195232	0.225809	0.114338	0.388017	0.185697
GARGALOVIC_RESPONSE_TO_OXIDIZED_PHOSPHOLIPIDS_TURQUOISE_DN	0.00010445	0.115633	0.3891	8.3e-05	5.79999e-05	6.82836e-05
GARGALOVIC_RESPONSE_TO_OXIDIZED_PHOSPHOLIPIDS_TURQUOISE_UP	0.121101	0.260754	0.934543	0.159525	0.0673349	0.0952639
GARGALOVIC_RESPONSE_TO_OXIDIZED_PHOSPHOLIPIDS_YELLOW_DN	0.0984789	0.723601	0.394668	0.221398	0.0805249	0.11968
GARGALOVIC_RESPONSE_TO_OXIDIZED_PHOSPHOLIPIDS_YELLOW_UP	0.00891449	0.839775	0.480002	0.030836	0.0353115	0.0329229
GARY_CD5_TARGETS_DN	0.104742	0.0027355	0.797039	0.0004705	0.000909499	0.000620173
GARY_CD5_TARGETS_UP	0.0001001	0.0946332	0.868496	4.2e-06	2.5e-06	3.13433e-06
GAURNIER_PSMD4_TARGETS	0.971937	0.166983	0.588295	0.182352	0.394959	0.258761
GAUSSMANN_MLL_AF4_FUSION_TARGETS_A_DN	0.719341	0.011653	0.525621	0.042918	0.0124715	0.0193371
GAUSSMANN_MLL_AF4_FUSION_TARGETS_A_UP	0.011204	0.279566	0.997995	0.00739199	0.0950944	0.0137411
GAUSSMANN_MLL_AF4_FUSION_TARGETS_B_DN	0.52984	0.539137	0.0699144	0.460716	0.717499	0.605758
GAUSSMANN_MLL_AF4_FUSION_TARGETS_B_UP	0.108174	0.869468	0.855147	0.22717	0.408002	0.300096
GAUSSMANN_MLL_AF4_FUSION_TARGETS_C_DN	0.321372	0.776568	0.838746	0.533143	0.574739	0.554175
GAUSSMANN_MLL_AF4_FUSION_TARGETS_C_UP	2.665e-05	0.0358423	0.703873	7.75e-06	0.000179	1.48568e-05
GAUSSMANN_MLL_AF4_FUSION_TARGETS_D_UP	0.039892	0.0148435	0.809405	0.00932849	0.0206945	0.0128612
GAUSSMANN_MLL_AF4_FUSION_TARGETS_E_DN	0.211162	0.734322	0.102117	0.109971	0.187951	0.139419
GAUSSMANN_MLL_AF4_FUSION_TARGETS_E_UP	0.152702	0.362281	0.812777	0.197706	0.105868	0.138792
GAUSSMANN_MLL_AF4_FUSION_TARGETS_F_DN	0.567275	0.803548	0.334805	0.578744	0.424797	0.501878
GAUSSMANN_MLL_AF4_FUSION_TARGETS_F_UP	0.144918	0.24927	0.841849	0.0924359	0.00997149	0.0180368
GAUSSMANN_MLL_AF4_FUSION_TARGETS_G_DN	0.02896	0.044833	0.15677	0.0252005	0.036394	0.0297831
GAUSSMANN_MLL_AF4_FUSION_TARGETS_G_UP	0.0516189	0.440438	0.647717	0.0541269	0.0151525	0.0236971
GAVIN_FOXP3_TARGETS_CLUSTER_P2	0.0011395	0.0112865	0.643552	0.000122	0.000196	0.00015039
GAVIN_FOXP3_TARGETS_CLUSTER_P3	0.0159165	0.124529	0.950493	0.0152385	0.000724999	0.00138419
GAVIN_FOXP3_TARGETS_CLUSTER_P4	0.340876	0.01028	0.646167	0.133613	0.0121675	0.0223881
GAVIN_FOXP3_TARGETS_CLUSTER_P6	0.184153	0.631948	0.875666	0.146293	0.0252245	0.043296
GAVIN_FOXP3_TARGETS_CLUSTER_P7	0.011863	0.035064	0.516207	0.001858	2.5e-05	4.93361e-05
GAVIN_FOXP3_TARGETS_CLUSTER_T4	0.304873	0.11771	0.623952	0.131338	0.0169895	0.0302207
GAVIN_FOXP3_TARGETS_CLUSTER_T7	0.371736	0.0741089	0.431834	0.0581359	0.129213	0.0804813
GAVIN_IL2_RESPONSIVE_FOXP3_TARGETS_UP	0.919625	0.254056	0.146496	0.7366	0.274607	0.510014
GAVIN_PDE3B_TARGETS	0.153943	0.0280165	0.508753	0.033362	0.035146	0.0342308
GAZDA_DIAMOND_BLACKFAN_ANEMIA_ERYTHROID_DN	9.55e-06	0.00511855	0.919723	1.35e-06	1.5e-06	1.42105e-06
GAZDA_DIAMOND_BLACKFAN_ANEMIA_ERYTHROID_UP	0.00126905	0.0134134	0.587662	8.93e-05	5.44999e-05	6.76891e-05
GAZDA_DIAMOND_BLACKFAN_ANEMIA_MYELOID_DN	0.748726	0.015753	0.453147	0.176652	0.20674	0.19066
GAZDA_DIAMOND_BLACKFAN_ANEMIA_MYELOID_UP	0.043319	0.00336	0.907088	0.003107	0.0041555	0.00355556
GAZDA_DIAMOND_BLACKFAN_ANEMIA_PROGENITOR_DN	0.309719	0.917014	0.491726	0.45217	0.386171	0.418276
GAZDA_DIAMOND_BLACKFAN_ANEMIA_PROGENITOR_UP	0.0947104	0.131305	0.216896	0.0144605	0.021613	0.0173283
GAZIN_EPIGENETIC_SILENCING_BY_KRAS	0.443698	0.639361	0.637951	0.503529	0.175711	0.284003
GEISS_RESPONSE_TO_DSRNA_DN	0.267969	0.486107	0.313851	0.426909	0.355138	0.389569
GEISS_RESPONSE_TO_DSRNA_UP	0.588793	0.272624	0.952775	0.470954	0.400528	0.434937
GENTILE_RESPONSE_CLUSTER_D3	0.0372135	0.546324	0.4929	0.0575314	0.0925604	0.0710265
GENTILE_UV_HIGH_DOSE_DN	0.10487	0.298388	0.814086	0.0559024	0.0169635	0.0260519
GENTILE_UV_HIGH_DOSE_UP	0.219871	0.152095	0.683068	0.159346	0.0934794	0.118232
GENTILE_UV_LOW_DOSE_DN	0.0882599	0.003942	0.317669	0.00998649	0.00506249	0.00671905
GENTILE_UV_LOW_DOSE_UP	0.696824	0.0901644	0.945384	0.30418	0.435329	0.363727
GENTILE_UV_RESPONSE_CLUSTER_D1	0.896013	0.961238	0.595046	0.962547	0.962419	0.962483
GENTILE_UV_RESPONSE_CLUSTER_D2	0.191587	0.280372	0.944648	0.353216	0.02177	0.0419284
GENTILE_UV_RESPONSE_CLUSTER_D4	0.601654	0.152644	0.822112	0.480013	0.475883	0.477947
GENTILE_UV_RESPONSE_CLUSTER_D5	0.580373	0.106051	0.941483	0.401251	0.439762	0.420208
GENTILE_UV_RESPONSE_CLUSTER_D6	0.0609309	0.966814	0.906087	0.131262	0.0781244	0.0981661
GENTILE_UV_RESPONSE_CLUSTER_D7	0.986324	0.162985	0.17117	0.0557549	0.0891349	0.0686597
GENTILE_UV_RESPONSE_CLUSTER_D8	0.015642	0.0295785	0.872456	0.004701	0.017918	0.00744864
GENTILE_UV_RESPONSE_CLUSTER_D9	0.232168	0.785212	0.633186	0.440994	0.514558	0.477476
GENTLES_LEUKEMIC_STEM_CELL_DN	0.320458	0.864011	0.803138	0.497689	0.573884	0.536306
GENTLES_LEUKEMIC_STEM_CELL_UP	0.398829	0.63738	0.395774	0.467342	0.173394	0.270879
GEORGES_CELL_CYCLE_MIR192_TARGETS	0.302801	0.136903	0.841079	0.243691	0.148137	0.185622
GERHOLD_ADIPOGENESIS_DN	0.559878	0.381251	0.821663	0.693001	0.299187	0.494115
GERHOLD_ADIPOGENESIS_UP	0.0761799	0.0598854	0.68449	0.0205785	0.000852499	0.00163726
GERHOLD_RESPONSE_TO_TZD_DN	0.0522699	0.53531	0.256184	0.0388765	0.00535749	0.00942093
GERHOLD_RESPONSE_TO_TZD_UP	0.770309	0.807282	0.224581	0.779674	0.699785	0.744478
GERY_CEBP_TARGETS	0.919551	0.873196	0.581032	0.845977	0.890397	0.871724
GHANDHI_BYSTANDER_IRRADIATION_DN	0.988036	0.495653	0.418046	0.982274	0.811586	0.967344
GHANDHI_BYSTANDER_IRRADIATION_UP	0.358442	0.981516	0.720537	0.659737	0.665023	0.662392
GHANDHI_DIRECT_IRRADIATION_DN	0.046793	0.940804	0.235044	0.107503	0.0507694	0.0691288
GHANDHI_DIRECT_IRRADIATION_UP	0.596236	0.733473	0.814248	0.665965	0.221865	0.404305
GHO_ATF5_TARGETS_DN	0.396451	0.774248	0.391581	0.745386	0.37172	0.584695
GHO_ATF5_TARGETS_UP	0.969641	0.235325	0.928963	0.891463	0.562101	0.813604
GILDEA_METASTASIS	0.175689	0.731474	0.376681	0.282874	0.44474	0.354006
GILMORE_CORE_NFKB_PATHWAY	0.442635	0.557666	0.256069	0.544605	0.445106	0.494728
GINESTIER_BREAST_CANCER_20Q13_AMPLIFICATION_DN	0.157156	0.041639	0.265401	0.003553	0.002046	0.00259669
GINESTIER_BREAST_CANCER_20Q13_AMPLIFICATION_UP	0.0508949	0.370339	0.646186	0.0525084	0.0327025	0.040316
GINESTIER_BREAST_CANCER_ZNF217_AMPLIFIED_DN	0.000769999	0.0840084	0.131568	0.000413	1.3e-05	2.52065e-05
GINESTIER_BREAST_CANCER_ZNF217_AMPLIFIED_UP	0.124729	0.400219	0.687017	0.0786519	0.0624549	0.0696387
GLASS_IGF2BP1_CLIP_TARGETS_KNOCKDOWN_DN	0.030665	0.663029	0.984471	0.0165615	2.45e-05	4.89276e-05
GLINSKY_CANCER_DEATH_UP	0.765054	0.80945	0.738302	0.887297	0.646489	0.822238
GNATENKO_PLATELET_SIGNATURE	0.0900159	0.0709904	0.111853	0.0190295	0.002852	0.00496103
GOBERT_CORE_OLIGODENDROCYTE_DIFFERENTIATION	0.693285	0.651835	0.895835	0.80063	0.930829	0.896151
GOERING_BLOOD_HDL_CHOLESTEROL_QTL_CIS	0.041387	0.441408	0.592504	0.0519929	0.302077	0.091253
GOERING_BLOOD_HDL_CHOLESTEROL_QTL_TRANS	0.638492	0.404456	0.606464	0.51027	0.801174	0.696462
GOLDRATH_ANTIGEN_RESPONSE	0.495281	0.363992	0.7077	0.590951	0.146347	0.273384
GOLDRATH_HOMEOSTATIC_PROLIFERATION	0.102233	0.00915399	0.765578	0.020582	0.002409	0.0043136
GOLDRATH_IMMUNE_MEMORY	0.0186275	0.414165	0.31055	0.0396495	0.00619249	0.0107166
GOLUB_ALL_VS_AML_DN	0.0567539	0.341415	0.361317	0.0468775	0.019957	0.0280095
GOLUB_ALL_VS_AML_UP	0.0186745	0.130485	0.465003	0.016247	0.0014005	0.00257885
GOTTWEIN_TARGETS_OF_KSHV_MIR_K12_11	0.0846779	0.011665	0.455578	0.0031585	0.0427405	0.00588424
GOTZMANN_EPITHELIAL_TO_MESENCHYMAL_TRANSITION_DN	0.215133	0.476409	0.331753	0.136773	0.0277605	0.0464116
GOTZMANN_EPITHELIAL_TO_MESENCHYMAL_TRANSITION_UP	0.648016	0.750288	0.121416	0.784566	0.0430535	0.100794
GOUYER_TATI_TARGETS_DN	0.032005	0.806904	0.731225	0.0459185	0.10958	0.0648992
GOUYER_TATI_TARGETS_UP	0.979138	0.91066	0.857715	0.995732	0.934038	0.991977
GOZGIT_ESR1_TARGETS_UP	0.355236	0.810623	0.907948	0.541405	0.19328	0.315584
GRABARCZYK_BCL11B_TARGETS_DN	0.10917	0.124366	0.275085	0.0531579	0.0341655	0.0416081
GRABARCZYK_BCL11B_TARGETS_UP	0.143885	0.145181	0.761673	0.0861039	0.028784	0.0432331
GRADE_COLON_AND_RECTAL_CANCER_DN	0.361091	0.965014	0.920779	0.539467	0.291258	0.400735
GRADE_COLON_AND_RECTAL_CANCER_UP	0.222969	0.0263415	0.26034	0.0129745	0.0014165	0.00255425
GRADE_COLON_VS_RECTAL_CANCER_DN	0.125069	0.288411	0.15924	0.0338165	0.0243475	0.0283132
GRADE_COLON_VS_RECTAL_CANCER_UP	0.317496	0.990564	0.493477	0.566371	0.601739	0.584321
GRAESSMANN_APOPTOSIS_BY_SERUM_DEPRIVATION_DN	0.010102	0.901006	0.99593	0.032093	0.0025485	0.00472295
GRAESSMANN_RESPONSE_TO_MC_AND_SERUM_DEPRIVATION_DN	0.318065	0.977732	0.93299	0.568883	0.523491	0.546425
GRAESSMANN_RESPONSE_TO_MC_AND_SERUM_DEPRIVATION_UP	0.344197	0.761749	0.523781	0.54817	0.734554	0.655115
GRAHAM_CML_DIVIDING_VS_NORMAL_DIVIDING_DN	0.853286	0.209015	0.739375	0.843896	0.82854	0.836546
GRAHAM_CML_DIVIDING_VS_NORMAL_QUIESCENT_DN	0.030377	0.141404	0.70557	0.015596	0.041628	0.0227009
GRAHAM_CML_DIVIDING_VS_NORMAL_QUIESCENT_UP	0.124265	0.246498	0.340829	0.0835694	0.000810499	0.00160577
GRAHAM_CML_QUIESCENT_VS_CML_DIVIDING_UP	0.719785	0.712202	0.661701	0.832049	0.760855	0.801849
GRAHAM_CML_QUIESCENT_VS_NORMAL_DIVIDING_DN	0.853334	0.208976	0.739308	0.843844	0.82854	0.836517
GRAHAM_CML_QUIESCENT_VS_NORMAL_DIVIDING_UP	0.955945	0.69875	0.145603	0.886903	0.981931	0.968729
GRAHAM_CML_QUIESCENT_VS_NORMAL_QUIESCENT_DN	0.0775654	0.110574	0.279327	0.0248505	0.049602	0.0331268
GRAHAM_CML_QUIESCENT_VS_NORMAL_QUIESCENT_UP	0.187282	0.0049385	0.104131	0.0049595	0.000211	0.00040478
GRAHAM_NORMAL_QUIESCENT_VS_NORMAL_DIVIDING_DN	0.153765	0.293122	0.238428	0.0835969	0.0464845	0.0598091
GRAHAM_NORMAL_QUIESCENT_VS_NORMAL_DIVIDING_UP	0.0208405	0.774132	0.502423	0.0426615	0.0256965	0.0320809
GRANDVAUX_IFN_RESPONSE_NOT_VIA_IRF3	0.183972	0.028439	0.442027	0.0604839	0.04775	0.0533749
GRANDVAUX_IRF3_TARGETS_DN	0.027998	0.000964999	0.862451	0.000961499	0.0017255	0.00123488
GRANDVAUX_IRF3_TARGETS_UP	0.981844	0.305859	0.540897	0.939283	0.395135	0.875197
GRASEMANN_RETINOBLASTOMA_WITH_6P_AMPLIFICATION	0.0752374	0.159123	0.148037	0.0134815	0.00909799	0.0108644
GRATIAS_RETINOBLASTOMA_16Q24	0.0602629	0.0856939	0.902703	0.041793	0.491767	0.0819251
GREENBAUM_E2A_TARGETS_UP	0.332463	0.841475	0.494156	0.466965	0.132109	0.222872
GREGORY_SYNTHETIC_LETHAL_WITH_IMATINIB	0.0694434	0.572616	0.640283	0.150337	0.482813	0.249085
GRESHOCK_CANCER_COPY_NUMBER_UP	0.287243	0.015525	0.704312	0.027127	0.0199675	0.023004
GROSS_ELK3_TARGETS_DN	0.548234	0.909248	0.293965	0.705052	0.365497	0.547617
GROSS_ELK3_TARGETS_UP	0.203943	0.437652	0.967374	0.285349	0.241775	0.262188
GROSS_HIF1A_TARGETS_DN	0.533802	0.989213	0.707383	0.740567	0.454306	0.620827
GROSS_HYPOXIA_VIA_ELK3_AND_HIF1A_DN	0.305862	0.300486	0.016148	0.138662	0.571502	0.256494
GROSS_HYPOXIA_VIA_ELK3_AND_HIF1A_UP	0.146103	0.0603694	0.948913	0.143061	0.0915739	0.111903
GROSS_HYPOXIA_VIA_ELK3_DN	0.147849	0.56389	0.991712	0.147331	0.404275	0.226865
GROSS_HYPOXIA_VIA_ELK3_ONLY_DN	0.712105	0.747137	0.617089	0.833778	0.648676	0.768136
GROSS_HYPOXIA_VIA_ELK3_ONLY_UP	0.475957	0.126482	0.865587	0.525288	0.342556	0.428081
GROSS_HYPOXIA_VIA_ELK3_UP	0.144245	0.04831	0.928643	0.0649504	0.298283	0.109777
GROSS_HYPOXIA_VIA_HIF1A_DN	0.0645004	0.0617589	0.905797	0.0504489	0.0469775	0.0486518
GROSS_HYPOXIA_VIA_HIF1A_ONLY	0.00906549	0.112309	0.77915	0.00657499	0.0158725	0.00929883
GROSS_HYPOXIA_VIA_HIF1A_UP	0.6851	0.253684	0.0144115	0.29541	0.694849	0.492568
GRUETZMANN_PANCREATIC_CANCER_DN	0.0108855	0.010486	0.371391	0.0002325	0.0040375	0.000439682
GRUETZMANN_PANCREATIC_CANCER_UP	0.783134	0.211132	0.415862	0.149945	0.0862869	0.109883
GRYDER_PAX3FOXO1_ENHANCERS_KO_DOWN	0.263105	0.00808399	0.47702	0.00692149	0.027626	0.0110721
GRYDER_PAX3FOXO1_TOP_ENHANCERS	0.035126	0.135721	0.745284	0.038421	0.0568739	0.0458732
GU_PDEF_TARGETS_DN	0.150651	0.20884	0.840168	0.241383	0.394042	0.30545
GU_PDEF_TARGETS_UP	0.464896	0.804124	0.755667	0.465225	0.0851909	0.15573
GUENTHER_GROWTH_SPHERICAL_VS_ADHERENT_DN	0.166377	0.0139785	0.366151	0.0100165	0.0170585	0.0126222
GUENTHER_GROWTH_SPHERICAL_VS_ADHERENT_UP	0.798307	0.54849	0.976546	0.871096	0.233462	0.674717
GUILLAUMOND_KLF10_TARGETS_DN	0.0531224	0.105176	0.172971	0.00687899	0.01374	0.0091683
GUILLAUMOND_KLF10_TARGETS_UP	0.0310865	0.425121	0.118612	0.047296	0.0542749	0.0505477
GUO_HEX_TARGETS_DN	0.181177	0.719574	0.34894	0.374868	0.279568	0.32285
GUO_HEX_TARGETS_UP	0.914098	0.436144	0.796543	0.961443	0.265026	0.91494
GUO_TARGETS_OF_IRS1_AND_IRS2	0.286518	0.818118	0.014127	0.237693	0.362689	0.291056
GUTIERREZ_CHRONIC_LYMPHOCYTIC_LEUKEMIA_DN	0.764993	0.765845	0.5668	0.573799	0.244418	0.378934
GUTIERREZ_CHRONIC_LYMPHOCYTIC_LEUKEMIA_UP	0.759815	0.768425	0.415192	0.873575	0.982425	0.969009
GUTIERREZ_MULTIPLE_MYELOMA_UP	0.0682394	0.872791	0.62661	0.220322	0.458407	0.312349
GUTIERREZ_WALDENSTROEMS_MACROGLOBULINEMIA_1_UP	0.480661	0.268847	0.408599	0.259337	0.419984	0.328003
GUTIERREZ_WALDENSTROEMS_MACROGLOBULINEMIA_2	0.00669949	0.0230075	0.301173	0.001716	0.00699149	0.00275569
GYORFFY_DOXORUBICIN_RESISTANCE	0.871479	0.799932	0.106886	0.887087	0.56969	0.80896
GYORFFY_MITOXANTRONE_RESISTANCE	0.132545	0.47568	0.60354	0.122843	0.0964899	0.108145
HADDAD_B_LYMPHOCYTE_PROGENITOR	0.0470855	0.999024	0.941054	0.223323	0.290133	0.253343
HADDAD_T_LYMPHOCYTE_AND_NK_PROGENITOR_DN	0.985664	0.846502	0.802668	0.996651	0.927261	0.993593
HADDAD_T_LYMPHOCYTE_AND_NK_PROGENITOR_UP	0.782341	0.010037	0.871198	0.016306	0.0155165	0.0159014
HAEGERSTRAND_RESPONSE_TO_IMATINIB	0.038302	0.8571	0.0476935	0.0481045	0.0121415	0.0194025
HAHTOLA_CTCL_CUTANEOUS	0.119541	0.722076	0.120582	0.107068	0.0308805	0.0480964
HAHTOLA_CTCL_PATHOGENESIS	0.93685	0.984987	0.340457	0.973025	0.261686	0.941939
HAHTOLA_MYCOSIS_FUNGOIDES_CD4_DN	0.0198615	0.789863	0.307072	0.0305795	0.010299	0.0154124
HAHTOLA_MYCOSIS_FUNGOIDES_CD4_UP	0.178143	0.414264	0.726628	0.16561	0.562893	0.290612
HAHTOLA_MYCOSIS_FUNGOIDES_DN	0.645499	0.616382	0.933134	0.882885	0.647407	0.817313
HAHTOLA_MYCOSIS_FUNGOIDES_SKIN_DN	0.362444	0.18289	0.797636	0.381617	0.132213	0.205356
HAHTOLA_MYCOSIS_FUNGOIDES_SKIN_UP	0.028315	0.783952	0.389073	0.0458195	0.0710779	0.0557478
HAHTOLA_MYCOSIS_FUNGOIDES_UP	0.251188	0.745087	0.886458	0.400675	0.358109	0.378823
HAHTOLA_SEZARY_SYNDROM_DN	0.036066	0.344149	0.528569	0.045346	0.0042695	0.00780761
HAHTOLA_SEZARY_SYNDROM_UP	0.29419	0.863133	0.610351	0.44764	0.019305	0.0380888
HALMOS_CEBPA_TARGETS_DN	0.0331475	0.734757	0.993661	0.145298	0.424513	0.229336
HALMOS_CEBPA_TARGETS_UP	0.990852	0.544872	0.389567	0.988293	0.824536	0.977933
HAMAI_APOPTOSIS_VIA_TRAIL_DN	0.0132501	1.055e-05	0.312448	4.9e-06	7.84999e-05	9.22422e-06
HAN_JNK_SINGALING_DN	0.305353	0.63396	0.215009	0.256036	0.230963	0.242985
HAN_JNK_SINGALING_UP	0.535276	0.813971	0.981516	0.694311	0.926687	0.878093
HAN_SATB1_TARGETS_DN	0.0806679	0.000367	0.630893	0.000288	7.49999e-06	1.46193e-05
HAN_SATB1_TARGETS_UP	0.0027825	0.184915	0.785702	0.00636499	0.0004305	0.00080646
HANN_RESISTANCE_TO_BCL2_INHIBITOR_DN	0.430699	0.199658	0.808396	0.322999	0.0636369	0.109974
HANN_RESISTANCE_TO_BCL2_INHIBITOR_UP	0.74124	0.93983	0.431756	0.871409	0.980684	0.96626
HANSON_HRAS_SIGNALING_VIA_NFKB	0.982221	0.911919	0.754454	0.996151	0.872091	0.992515
HARRIS_BRAIN_CANCER_PROGENITORS	0.192428	0.407696	0.115678	0.197765	0.233334	0.214311
HARRIS_HYPOXIA	0.989497	0.991504	0.631208	0.999023	0.973061	0.998114
HASEGAWA_TUMORIGENESIS_BY_RET_C634R	0.997122	0.448493	0.238873	0.970371	0.45531	0.940478
HASINA_NOL7_TARGETS_DN	0.166625	0.487187	0.881093	0.188368	0.0766669	0.10993
HASINA_NOL7_TARGETS_UP	0.710604	0.0340365	0.394389	0.309576	0.580433	0.433603
HASLINGER_B_CLL_WITH_11Q23_DELETION	0.993466	0.86322	0.66353	0.998663	0.457296	0.997325
HASLINGER_B_CLL_WITH_13Q14_DELETION	0.138736	0.724423	0.600509	0.269971	0.417651	0.334324
HASLINGER_B_CLL_WITH_17P13_DELETION	0.442399	0.769295	0.161285	0.537475	0.0602954	0.119012
HASLINGER_B_CLL_WITH_6Q21_DELETION	0.752202	0.0018985	0.200833	0.0025025	0.003374	0.00287363
HASLINGER_B_CLL_WITH_CHROMOSOME_12_TRISOMY	0.198449	0.963071	0.36856	0.369753	0.3589	0.364284
HASLINGER_B_CLL_WITH_MUTATED_VH_GENES	0.708873	0.490022	0.97433	0.789324	0.267856	0.561285
HATADA_METHYLATED_IN_LUNG_CANCER_DN	0.690869	0.766301	0.843558	0.74743	0.89021	0.844651
HATADA_METHYLATED_IN_LUNG_CANCER_UP	0.0034595	0.155958	0.873185	0.0012235	0.042024	0.00237813
HE_PTEN_TARGETS_DN	0.991577	0.983893	0.655259	0.998763	0.763262	0.997535
HE_PTEN_TARGETS_UP	0.998707	0.722095	0.909813	0.999302	0.993216	0.998734
HECKER_IFNB1_TARGETS	0.473459	0.727757	0.31214	0.499928	0.0515464	0.100519
HEDENFALK_BREAST_CANCER_BRACX_DN	0.00937649	0.635816	0.300191	0.0258125	0.0277145	0.0267298
HEDENFALK_BREAST_CANCER_BRACX_UP	0.179977	0.795173	0.048615	0.144245	0.295123	0.197228
HEDVAT_ELF4_TARGETS_UP	0.267455	0.939957	0.445494	0.480436	0.766023	0.653207
HEIDENBLAD_AMPLICON_12P11_12_DN	0.123717	0.0894944	0.757434	0.144534	0.0312225	0.051676
HEIDENBLAD_AMPLICON_12P11_12_UP	0.0179445	0.0994994	0.607602	0.00848949	0.027647	0.012993
HEIDENBLAD_AMPLICON_8Q24_DN	0.681697	0.013433	0.441816	0.019961	0.0185235	0.0192154
HEIDENBLAD_AMPLICON_8Q24_UP	0.938443	0.014634	0.900265	0.321004	0.560789	0.431545
HEIDENBLAD_AMPLIFIED_IN_BONE_CANCER	0.615067	0.970567	0.764112	0.788511	0.845569	0.821009
HEIDENBLAD_AMPLIFIED_IN_PANCREATIC_CANCER	0.001258	0.858085	0.883628	0.001923	0.120939	0.00378855
HEIDENBLAD_AMPLIFIED_IN_SOFT_TISSUE_CANCER	0.597796	0.48953	0.583955	0.698646	0.538411	0.626748
HELLEBREKERS_SILENCED_DURING_TUMOR_ANGIOGENESIS	0.280426	0.238877	0.261398	0.116446	0.510753	0.210101
HELLER_HDAC_TARGETS_DN	0.622579	0.13182	0.994422	0.69679	0.303314	0.500078
HELLER_HDAC_TARGETS_SILENCED_BY_METHYLATION_DN	0.670813	0.0373825	0.991244	0.547443	0.527058	0.537289
HELLER_HDAC_TARGETS_SILENCED_BY_METHYLATION_UP	0.228563	0.489391	0.304705	0.225052	0.540363	0.346992
HELLER_HDAC_TARGETS_UP	0.0045235	0.0971744	0.54034	0.001261	0.0001745	0.000306575
HELLER_SILENCED_BY_METHYLATION_DN	0.03034	0.327984	0.77036	0.0696139	0.00831449	0.0148724
HELLER_SILENCED_BY_METHYLATION_UP	0.118641	0.0569609	0.568888	0.00543749	0.004724	0.0050557
HENDRICKS_SMARCA4_TARGETS_DN	0.567736	0.852832	0.941824	0.784843	0.732443	0.76093
HENDRICKS_SMARCA4_TARGETS_UP	0.808011	0.818586	0.951946	0.942866	0.626994	0.896504
HERNANDEZ_ABERRANT_MITOSIS_BY_DOCETACEL_2NM_DN	0.34621	0.394577	0.771983	0.430106	0.627593	0.531822
HERNANDEZ_ABERRANT_MITOSIS_BY_DOCETACEL_2NM_UP	0.588714	0.0003645	0.591899	0.0562639	0.0255965	0.0352092
HERNANDEZ_ABERRANT_MITOSIS_BY_DOCETACEL_4NM_DN	0.999121	0.967326	0.22509	0.998104	0.995047	0.997258
HERNANDEZ_ABERRANT_MITOSIS_BY_DOCETACEL_4NM_UP	0.188381	0.156896	0.934917	0.209154	0.109078	0.144483
HERNANDEZ_MITOTIC_ARREST_BY_DOCETAXEL_1_DN	0.988257	0.165438	0.822382	0.950825	0.834879	0.923608
HERNANDEZ_MITOTIC_ARREST_BY_DOCETAXEL_1_UP	0.620961	0.507624	0.39122	0.829927	0.768893	0.803446
HERNANDEZ_MITOTIC_ARREST_BY_DOCETAXEL_2_DN	0.00930099	0.771367	0.260171	0.0232765	0.010887	0.0148368
HERNANDEZ_MITOTIC_ARREST_BY_DOCETAXEL_2_UP	0.582709	0.334522	0.69919	0.62277	0.380678	0.501999
HESS_TARGETS_OF_HOXA9_AND_MEIS1_DN	0.125991	0.380554	0.959623	0.0945034	0.291931	0.146487
HESS_TARGETS_OF_HOXA9_AND_MEIS1_UP	0.770957	0.906112	0.993788	0.929802	0.740671	0.887166
HILLION_HMGA1_TARGETS	0.998441	0.630223	0.726028	0.983187	0.406128	0.965924
HILLION_HMGA1B_TARGETS	0.956351	0.611321	0.703951	0.974604	0.754669	0.95331
HINATA_NFKB_TARGETS_FIBROBLAST_UP	0.269135	0.289445	0.711957	0.285139	0.695673	0.484978
HINATA_NFKB_TARGETS_KERATINOCYTE_DN	0.0675039	0.425593	0.891551	0.110881	0.0986789	0.104437
HINATA_NFKB_TARGETS_KERATINOCYTE_UP	0.3118	0.881001	0.979933	0.480436	0.754153	0.643084
HIRSCH_CELLULAR_TRANSFORMATION_SIGNATURE_DN	0.268157	0.0875029	0.85058	0.120236	0.149314	0.133299
HIRSCH_CELLULAR_TRANSFORMATION_SIGNATURE_UP	0.046108	0.0245495	0.335989	0.0465365	0.004092	0.00752585
HO_LIVER_CANCER_VASCULAR_INVASION	0.502795	0.982049	0.122341	0.703016	0.415336	0.573271
HOEBEKE_LYMPHOID_STEM_CELL_DN	0.245712	0.939085	0.799828	0.207746	0.0960059	0.132534
HOEBEKE_LYMPHOID_STEM_CELL_UP	0.0493765	0.032972	0.955259	0.00831999	0.0332435	0.0133134
HOEGERKORP_CD44_TARGETS_DIRECT_DN	0.524806	0.659393	0.242732	0.645315	0.627195	0.636373
HOEGERKORP_CD44_TARGETS_DIRECT_UP	0.027944	0.124971	0.558655	0.00721749	0.000956999	0.00168995
HOEGERKORP_CD44_TARGETS_TEMPORAL_DN	0.324885	0.0845199	0.549488	0.105503	0.00753999	0.0141021
HOEGERKORP_CD44_TARGETS_TEMPORAL_UP	0.642528	0.738615	0.430783	0.785631	0.567212	0.701511
HOELZEL_NF1_TARGETS_DN	0.044237	0.00953699	0.581105	0.000954999	0.0482035	0.00187316
HOELZEL_NF1_TARGETS_UP	0.548998	0.904525	0.967108	0.801932	0.938884	0.905508
HOFFMAN_CLOCK_TARGETS_DN	0.803718	0.163529	0.0525809	0.432932	0.436933	0.434929
HOFFMANN_IMMATURE_TO_MATURE_B_LYMPHOCYTE_DN	0.00874599	0.0577114	0.691656	0.018371	0.0020325	0.00366035
HOFFMANN_IMMATURE_TO_MATURE_B_LYMPHOCYTE_UP	0.0143335	0.011214	0.142448	0.0019755	0.000638999	0.000965649
HOFFMANN_LARGE_TO_SMALL_PRE_BII_LYMPHOCYTE_DN	0.0982344	0.397009	0.649278	0.158389	0.132468	0.144354
HOFFMANN_LARGE_TO_SMALL_PRE_BII_LYMPHOCYTE_UP	0.0200025	0.0034005	0.885317	0.000892499	0.000255	0.000396666
HOFFMANN_PRE_BI_TO_LARGE_PRE_BII_LYMPHOCYTE_DN	0.632821	0.467472	0.882147	0.706077	0.260264	0.471211
HOFFMANN_PRE_BI_TO_LARGE_PRE_BII_LYMPHOCYTE_UP	0.924023	0.977807	0.178332	0.984574	0.868837	0.972278
HOFFMANN_SMALL_PRE_BII_TO_IMMATURE_B_LYMPHOCYTE_DN	0.823487	0.102842	0.486923	0.416864	0.276242	0.338157
HOFFMANN_SMALL_PRE_BII_TO_IMMATURE_B_LYMPHOCYTE_UP	0.046931	0.021783	0.902582	0.0185225	0.0217065	0.0199886
HOFMANN_CELL_LYMPHOMA_DN	0.279839	0.45721	0.505511	0.365316	0.252799	0.302114
HOFMANN_CELL_LYMPHOMA_UP	0.358371	0.778401	0.432164	0.442534	0.246271	0.327251
HOFMANN_MYELODYSPLASTIC_SYNDROM_HIGH_RISK_DN	0.025515	0.988501	0.984966	0.0899659	0.242773	0.133391
HOFMANN_MYELODYSPLASTIC_SYNDROM_LOW_RISK_DN	0.956836	0.122065	0.18314	0.3317	0.27449	0.301256
HOFMANN_MYELODYSPLASTIC_SYNDROM_LOW_RISK_UP	0.467925	0.0915239	0.528793	0.301458	0.160704	0.212984
HOFMANN_MYELODYSPLASTIC_SYNDROM_RISK_DN	0.0449975	0.344542	0.989953	0.1475	0.342226	0.212195
HOFMANN_MYELODYSPLASTIC_SYNDROM_RISK_UP	0.398417	0.665487	0.450874	0.492188	0.508464	0.500326
HOLLEMAN_ASPARAGINASE_RESISTANCE_ALL_DN	0.103761	0.162703	0.15324	0.015352	0.00850799	0.0109488
HOLLEMAN_ASPARAGINASE_RESISTANCE_ALL_UP	0.890342	0.235107	0.473673	0.767134	0.413754	0.626043
HOLLEMAN_ASPARAGINASE_RESISTANCE_B_ALL_DN	0.298476	0.837996	0.959529	0.468012	0.2774	0.359892
HOLLEMAN_ASPARAGINASE_RESISTANCE_B_ALL_UP	0.404472	0.0751089	0.359155	0.353831	0.256252	0.299704
HOLLEMAN_DAUNORUBICIN_ALL_DN	0.844859	0.863809	0.435012	0.934327	0.929301	0.931905
HOLLEMAN_DAUNORUBICIN_ALL_UP	0.991198	0.814451	0.595639	0.997902	0.938692	0.995941
HOLLEMAN_DAUNORUBICIN_B_ALL_DN	0.610629	0.684007	0.299913	0.641774	0.444511	0.547592
HOLLEMAN_DAUNORUBICIN_B_ALL_UP	0.991205	0.814435	0.595643	0.997907	0.938692	0.995951
HOLLEMAN_PREDNISOLONE_RESISTANCE_ALL_DN	0.769785	0.194426	0.39846	0.542015	0.842998	0.749446
HOLLEMAN_PREDNISOLONE_RESISTANCE_ALL_UP	0.75185	0.813277	0.192003	0.730088	0.560026	0.656736
HOLLEMAN_PREDNISOLONE_RESISTANCE_B_ALL_DN	0.00960049	0.173611	0.225044	0.0047635	0.0166855	0.00741179
HOLLEMAN_PREDNISOLONE_RESISTANCE_B_ALL_UP	0.709272	0.905546	0.295181	0.795604	0.709486	0.758536
HOLLEMAN_VINCRISTINE_RESISTANCE_ALL_DN	0.301728	0.117235	0.314374	0.197592	0.01174	0.0223014
HOLLEMAN_VINCRISTINE_RESISTANCE_ALL_UP	0.0510759	0.018983	0.232864	0.018581	0.103349	0.0315961
HOLLEMAN_VINCRISTINE_RESISTANCE_B_ALL_DN	0.024461	0.375939	0.579183	0.022604	0.0044405	0.00742391
HOLLEMAN_VINCRISTINE_RESISTANCE_B_ALL_UP	0.0792799	0.525166	0.471336	0.0372305	0.0790719	0.0506885
HOLLERN_ADENOMYOEPITHELIAL_BREAST_TUMOR	0.021469	0.197394	0.418064	0.0352845	0.0574909	0.0437468
HOLLERN_EMT_BREAST_TUMOR_DN	0.215915	0.160616	0.972912	0.121979	0.037084	0.0571213
HOLLERN_EMT_BREAST_TUMOR_UP	0.434914	0.0958529	0.820394	0.268271	0.281802	0.274913
HOLLERN_MICROACINAR_BREAST_TUMOR_DN	0.954409	0.335301	0.715361	0.876833	0.76025	0.835556
HOLLERN_MICROACINAR_BREAST_TUMOR_UP	0.0715784	0.183501	0.962516	0.032427	0.013083	0.0186486
HOLLERN_PAPILLARY_BREAST_TUMOR	0.80862	0.684159	0.940481	0.90525	0.783189	0.866702
HOLLERN_SOLID_NODULAR_BREAST_TUMOR_DN	0.766712	0.848198	0.165639	0.873703	0.398346	0.754393
HOLLERN_SOLID_NODULAR_BREAST_TUMOR_UP	0.601023	0.91017	0.100467	0.597765	0.498147	0.549159
HOLLERN_SQUAMOUS_BREAST_TUMOR	0.262184	0.925677	0.959268	0.300276	0.0727964	0.120653
HOLLMANN_APOPTOSIS_VIA_CD40_DN	0.00561399	0.796025	0.912614	0.048103	0.143335	0.072445
HOLLMANN_APOPTOSIS_VIA_CD40_UP	0.0555334	0.0768809	0.204782	0.0728954	0.00624399	0.011515
HONMA_DOCETAXEL_RESISTANCE	0.000542999	0.0871354	0.488412	0.000357	0.001156	0.000545528
HONRADO_BREAST_CANCER_BRCA1_VS_BRCA2	0.831571	0.12512	0.688827	0.39576	0.542597	0.467473
HOOI_ST7_TARGETS_DN	0.389025	0.944138	0.235514	0.635188	0.347905	0.489561
HOOI_ST7_TARGETS_UP	0.688578	0.363015	0.572798	0.894643	0.161765	0.66186
HOQUE_METHYLATED_IN_CANCER	0.207415	0.143602	0.93882	0.328033	0.170888	0.229208
HORIUCHI_WTAP_TARGETS_DN	0.0379915	0.393807	0.429807	0.0900439	0.00507049	0.00961197
HORIUCHI_WTAP_TARGETS_UP	0.0134485	0.120167	0.800938	0.0029145	0.000478	0.000821302
HORTON_SREBF_TARGETS	0.116386	0.278269	0.611402	0.0968489	0.135295	0.113023
HOSHIDA_LIVER_CANCER_LATE_RECURRENCE_DN	0.205235	0.0144085	0.915779	0.00682799	0.0271555	0.0109146
HOSHIDA_LIVER_CANCER_LATE_RECURRENCE_UP	0.739606	0.945413	0.998131	0.929135	0.848586	0.902999
HOSHIDA_LIVER_CANCER_SUBCLASS_S1	0.120705	0.351102	0.696633	0.030863	0.102714	0.047609
HOSHIDA_LIVER_CANCER_SUBCLASS_S2	0.688521	0.950963	0.753212	0.939426	0.657014	0.893087
HOSHIDA_LIVER_CANCER_SUBCLASS_S3	0.011366	0.000959999	0.812822	0.000298	4.5e-06	8.86611e-06
HOSHIDA_LIVER_CANCER_SURVIVAL_DN	0.395539	0.660326	0.627284	0.598984	0.303634	0.439029
HOSHIDA_LIVER_CANCER_SURVIVAL_UP	0.275764	0.891338	0.569888	0.371044	0.0366125	0.0689772
HOUSTIS_ROS	0.228569	0.526866	0.154486	0.444701	0.032638	0.0634882
HOWLIN_CITED1_TARGETS_1_DN	0.531553	0.92499	0.666898	0.7686	0.852238	0.818619
HOWLIN_CITED1_TARGETS_1_UP	0.62828	0.481921	0.660138	0.516456	0.487785	0.502125
HOWLIN_CITED1_TARGETS_2_DN	0.991282	0.127578	0.485445	0.937955	0.0771569	0.650216
HOWLIN_CITED1_TARGETS_2_UP	0.767441	0.0903384	0.178245	0.427798	0.00968949	0.0192263
HOWLIN_PUBERTAL_MAMMARY_GLAND	0.691624	0.701633	0.00733799	0.312062	0.377254	0.342873
HSIAO_HOUSEKEEPING_GENES	0.0703764	0.000633999	0.978373	0.0017645	0.000789999	0.00109137
HSIAO_LIVER_SPECIFIC_GENES	0.0983918	0.00068885	0.809785	0.0001332	6.64999e-05	8.8711e-05
HU_ANGIOGENESIS_DN	0.601624	0.920176	0.330408	0.848551	0.267469	0.653246
HU_ANGIOGENESIS_UP	0.998828	0.336532	0.159764	0.888054	0.493333	0.797302
HU_GENOTOXIC_DAMAGE_24HR	0.0758449	0.828043	0.254104	0.0897049	0.04777	0.0624239
HU_GENOTOXIC_DAMAGE_4HR	0.917931	0.0118465	0.64717	0.219053	0.54154	0.341792
HU_GENOTOXIN_ACTION_DIRECT_VS_INDIRECT_24HR	0.148924	0.000846999	0.745	0.002008	0.010195	0.00335527
HU_GENOTOXIN_ACTION_DIRECT_VS_INDIRECT_4HR	0.027198	0.89091	0.325294	0.0711664	0.0729699	0.0720571
HUANG_DASATINIB_RESISTANCE_DN	0.219796	0.390755	0.93683	0.0692679	0.203619	0.104584
HUANG_DASATINIB_SENSITIVITY_UP	0.463879	0.906373	0.905351	0.784453	0.601083	0.71209
HUANG_FOXA2_TARGETS_DN	0.0291165	0.573447	0.182789	0.0389145	0.0567744	0.0461894
HUANG_FOXA2_TARGETS_UP	0.027103	0.502882	0.380302	0.0708939	0.0730499	0.0719561
HUANG_GATA2_TARGETS_DN	0.0301645	0.344597	0.989613	0.025559	0.025137	0.0253462
HUANG_GATA2_TARGETS_UP	0.1866	0.528615	0.984773	0.195347	0.371574	0.262701
HUI_MAPK14_TARGETS_UP	0.456551	0.049303	0.594149	0.218986	0.132273	0.165919
HUMMEL_BURKITTS_LYMPHOMA_DN	0.278187	0.503548	0.77642	0.398624	0.234895	0.302479
HUMMEL_BURKITTS_LYMPHOMA_UP	0.566684	0.859826	0.113221	0.758585	0.870575	0.829835
HUMMERICH_BENIGN_SKIN_TUMOR_DN	0.116954	0.163231	0.480898	0.111129	0.034969	0.0533853
HUMMERICH_BENIGN_SKIN_TUMOR_UP	0.039602	0.22034	0.908249	0.049262	0.0958879	0.0651913
HUMMERICH_MALIGNANT_SKIN_TUMOR_DN	0.378121	0.344521	0.890426	0.363538	0.138867	0.208599
HUMMERICH_MALIGNANT_SKIN_TUMOR_UP	0.0973484	0.438126	0.255486	0.119867	0.0697674	0.0883706
HUMMERICH_SKIN_CANCER_PROGRESSION_DN	0.002226	0.019745	0.446956	0.000903499	0.00519599	0.00153934
HUMMERICH_SKIN_CANCER_PROGRESSION_UP	0.410844	0.71428	0.848121	0.702012	0.979183	0.96043
HUPER_BREAST_BASAL_VS_LUMINAL_DN	0.261137	0.164565	0.939698	0.393571	0.384999	0.389264
HUPER_BREAST_BASAL_VS_LUMINAL_UP	0.0611844	0.392594	0.535412	0.031162	0.000846999	0.0016493
HUTTMANN_B_CLL_POOR_SURVIVAL_DN	0.23435	0.791838	0.514289	0.285188	0.0703124	0.11579
HUTTMANN_B_CLL_POOR_SURVIVAL_UP	0.0298295	0.413567	0.02788	0.013239	0.002875	0.00472435
HWANG_PROSTATE_CANCER_MARKERS	0.0245735	0.123057	0.570211	0.0169105	0.0116935	0.0138265
IBRAHIM_NRF1_DOWN	0.107575	0.0017325	0.79498	0.000377	0.003619	0.000682866
IBRAHIM_NRF1_UP	0.333397	0.0015705	0.916323	0.00745699	0.00548149	0.00631845
IBRAHIM_NRF2_DOWN	0.0024965	0.0477785	0.934873	0.0002165	0.003412	0.000407165
IBRAHIM_NRF2_UP	0.243283	0.024968	0.53561	0.0246355	0.0042695	0.00727897
IBRAHIM_NRF3_UP	0.258754	0.0839809	0.257223	0.150391	0.144098	0.147182
ICHIBA_GRAFT_VERSUS_HOST_DISEASE_35D_DN	0.6971	0.622118	0.911614	0.871186	0.629731	0.800749
ICHIBA_GRAFT_VERSUS_HOST_DISEASE_35D_UP	0.030702	0.211255	0.880918	0.032125	0.00583999	0.00988623
ICHIBA_GRAFT_VERSUS_HOST_DISEASE_D7_DN	0.250128	0.633557	0.903874	0.33573	0.003996	0.00793424
ICHIBA_GRAFT_VERSUS_HOST_DISEASE_D7_UP	0.0581124	0.115381	0.907838	0.0389875	0.022682	0.028685
IGARASHI_ATF4_TARGETS_DN	0.047396	0.0938869	0.632016	0.032058	0.0019925	0.00375243
IGARASHI_ATF4_TARGETS_UP	0.980689	0.119798	0.153769	0.70365	0.363147	0.54516
IGLESIAS_E2F_TARGETS_DN	0.0258953	2.605e-05	0.071989	1.385e-05	1.8e-05	1.56546e-05
IGLESIAS_E2F_TARGETS_UP	0.265202	0.472382	0.504323	0.261008	0.0956904	0.142686
IIZUKA_LIVER_CANCER_EARLY_RECURRENCE	0.548432	0.579676	0.64625	0.628299	0.506553	0.569992
IIZUKA_LIVER_CANCER_PROGRESSION_G1_G2_DN	0.045844	0.1574	0.361475	0.03408	0.0965689	0.0505062
IIZUKA_LIVER_CANCER_PROGRESSION_G1_G2_UP	0.380204	0.696001	0.746229	0.49748	0.231265	0.335918
IIZUKA_LIVER_CANCER_PROGRESSION_G2_G3_DN	0.0460435	0.218617	0.551944	0.0630819	0.0711094	0.0668591
IIZUKA_LIVER_CANCER_PROGRESSION_G2_G3_UP	0.001251	0.468433	0.881042	0.00332	0.0163765	0.0055212
IIZUKA_LIVER_CANCER_PROGRESSION_L0_L1_DN	0.172309	0.000109	0.166909	0.000692999	0.001434	0.000934425
IIZUKA_LIVER_CANCER_PROGRESSION_L0_L1_UP	0.133892	0.957811	0.18585	0.22831	0.38933	0.294263
IIZUKA_LIVER_CANCER_PROGRESSION_L1_G1_UP	0.770192	0.503991	0.742216	0.773802	0.837513	0.810244
IKEDA_MIR1_TARGETS_DN	0.935538	0.0573509	0.786204	0.553739	0.0786819	0.154479
IKEDA_MIR1_TARGETS_UP	0.126094	0.00929699	0.337654	0.0482715	0.306614	0.0858049
IKEDA_MIR133_TARGETS_DN	0.917357	0.752271	0.52135	0.96706	0.637635	0.937715
IKEDA_MIR133_TARGETS_UP	0.172355	0.726918	0.713018	0.186419	0.207809	0.19661
IKEDA_MIR30_TARGETS_DN	0.0013075	0.048266	0.409053	0.000738999	7.94999e-05	0.000143556
IKEDA_MIR30_TARGETS_UP	0.18351	0.0970714	0.564497	0.0316715	0.001472	0.0028136
INAMURA_LUNG_CANCER_SCC_DN	0.240702	0.160268	0.010795	0.0545479	0.0916359	0.06846
INAMURA_LUNG_CANCER_SCC_SUBTYPES_UP	0.0573789	0.128721	0.518171	0.027162	0.277477	0.0503779
INAMURA_LUNG_CANCER_SCC_UP	0.011352	0.374605	0.563565	0.0255515	0.208284	0.0460284
INGRAM_SHH_TARGETS_DN	0.0875704	0.170586	0.895592	0.0593194	0.0570039	0.0581389
INGRAM_SHH_TARGETS_UP	0.01553	0.0796029	0.93051	0.00562099	2.3e-05	4.58125e-05
IRITANI_MAD1_TARGETS_DN	0.459375	0.0536694	0.746413	0.339163	0.0592859	0.104692
IRITANI_MAD1_TARGETS_UP	0.78317	0.737691	0.616215	0.891673	0.968321	0.95081
ISHIDA_E2F_TARGETS	0.246521	0.003095	0.666369	0.030664	0.012111	0.0173679
ISHIKAWA_STING_SIGNALING	0.183989	0.028391	0.44203	0.0603849	0.04775	0.0533362
ISSAEVA_MLL2_TARGETS	0.0978084	0.597589	0.96797	0.21969	0.0853404	0.12447
ITO_PTTG1_TARGETS_DN	0.973238	0.0011805	0.39702	0.001539	0.0017985	0.00165866
ITO_PTTG1_TARGETS_UP	0.169599	0.611276	0.103957	0.0872174	0.149921	0.110617
IVANOV_MUTATED_IN_COLON_CANCER	0.953485	0.219412	0.837703	0.300728	0.812963	0.618126
IVANOVA_HEMATOPOIESIS_EARLY_PROGENITOR	0.000411	0.0204495	0.863422	0.000538999	2.5e-06	4.97691e-06
IVANOVA_HEMATOPOIESIS_INTERMEDIATE_PROGENITOR	0.290746	0.0968664	0.90156	0.0911904	0.022324	0.0359566
IVANOVA_HEMATOPOIESIS_LATE_PROGENITOR	0.014579	0.126768	0.988142	0.0042075	1.3e-05	2.59199e-05
IVANOVA_HEMATOPOIESIS_MATURE_CELL	0.142138	0.720639	0.717336	0.322385	0.0797469	0.132295
IVANOVA_HEMATOPOIESIS_STEM_CELL	0.0026535	0.0278725	0.869433	0.0014315	0.000108	0.000200847
IVANOVA_HEMATOPOIESIS_STEM_CELL_LONG_TERM	0.00775249	0.809468	0.957942	0.0331395	0.311391	0.0613756
IVANOVA_HEMATOPOIESIS_STEM_CELL_SHORT_TERM	0.172257	0.0153335	0.756958	0.150343	0.0620584	0.0883287
IVANOVSKA_MIR106B_TARGETS	0.66148	0.230571	0.897047	0.479313	0.618048	0.551086
IWANAGA_CARCINOGENESIS_BY_KRAS_DN	0.028107	0.0284775	0.00655799	0.0039525	0.013784	0.00614374
IWANAGA_CARCINOGENESIS_BY_KRAS_PTEN_DN	0.000686499	0.641575	0.899861	0.0011375	0.000974499	0.00104971
IWANAGA_CARCINOGENESIS_BY_KRAS_PTEN_UP	0.00798199	0.141761	0.927585	0.001465	6.99999e-05	0.000133616
IWANAGA_CARCINOGENESIS_BY_KRAS_UP	0.0275045	0.0039125	0.962961	0.0028785	0.0002195	0.000407896
IWANAGA_E2F1_TARGETS_INDUCED_BY_SERUM	0.918961	0.531485	0.256172	0.848357	0.474486	0.738246
IZADPANAH_STEM_CELL_ADIPOSE_VS_BONE_DN	0.176665	0.969441	0.997104	0.492278	0.206015	0.311295
IZADPANAH_STEM_CELL_ADIPOSE_VS_BONE_UP	0.0654359	0.0658969	0.20995	0.0113195	0.00686299	0.00854523
JAATINEN_HEMATOPOIETIC_STEM_CELL_DN	0.132482	0.248507	0.68212	0.148311	0.016528	0.0298983
JAATINEN_HEMATOPOIETIC_STEM_CELL_UP	0.0597429	0.504377	0.918472	0.13804	0.16663	0.151096
JACKSON_DNMT1_TARGETS_DN	0.146017	0.639669	0.406305	0.17296	0.491201	0.277309
JACKSON_DNMT1_TARGETS_UP	0.0991699	0.00757099	0.209094	0.002718	0.02183	0.00483468
JAEGER_METASTASIS_DN	0.1427	0.0179105	0.901753	0.0838169	0.000597999	0.00118772
JAEGER_METASTASIS_UP	0.727127	0.623878	0.442309	0.55594	0.74518	0.665834
JAERVINEN_AMPLIFIED_IN_LARYNGEAL_CANCER	0.0287665	0.996024	0.228196	0.0978279	0.26329	0.145372
JAIN_NFKB_SIGNALING	0.583489	0.68169	0.79473	0.422164	0.116917	0.194853
JAZAERI_BREAST_CANCER_BRCA1_VS_BRCA2_DN	0.396101	0.937851	0.918277	0.67707	0.575926	0.629928
JAZAERI_BREAST_CANCER_BRCA1_VS_BRCA2_UP	0.793172	0.586216	0.160442	0.168023	0.463291	0.264036
JAZAG_TGFB1_SIGNALING_DN	0.022334	0.0756494	0.636937	0.0152455	0.00581899	0.00842352
JAZAG_TGFB1_SIGNALING_UP	0.0612329	0.00948249	0.252999	0.00825149	6.49999e-05	0.000128984
JAZAG_TGFB1_SIGNALING_VIA_SMAD4_DN	0.0884454	0.0022275	0.431445	0.00194	0.0239855	0.00359005
JAZAG_TGFB1_SIGNALING_VIA_SMAD4_UP	0.000819999	0.046917	0.645044	0.000574499	0.0160185	0.00110925
JECHLINGER_EPITHELIAL_TO_MESENCHYMAL_TRANSITION_DN	0.544359	0.457922	0.594956	0.713719	0.472796	0.608426
JECHLINGER_EPITHELIAL_TO_MESENCHYMAL_TRANSITION_UP	0.226157	0.698643	0.578506	0.256881	0.5246	0.368027
JEON_SMAD6_TARGETS_DN	0.953063	0.845232	0.659517	0.988279	0.808236	0.977776
JEON_SMAD6_TARGETS_UP	0.447535	0.218535	0.681991	0.406545	0.0586639	0.107999
JEPSEN_SMRT_TARGETS	0.151196	0.741503	0.825329	0.184694	0.04928	0.0786106
JI_CARCINOGENESIS_BY_KRAS_AND_STK11_DN	0.383779	0.367251	0.995066	0.456357	0.697329	0.589232
JI_CARCINOGENESIS_BY_KRAS_AND_STK11_UP	0.874446	0.896342	0.347713	0.958615	0.901745	0.94163
JI_METASTASIS_REPRESSED_BY_STK11	0.983544	0.599071	0.278656	0.96859	0.823598	0.946185
JI_RESPONSE_TO_FSH_DN	0.719744	0.684786	0.832155	0.795241	0.487602	0.682907
JI_RESPONSE_TO_FSH_UP	0.369967	0.108719	0.884829	0.15344	0.0255315	0.0440741
JIANG_AGING_CEREBRAL_CORTEX_DN	0.0042395	0.155766	0.897765	0.00872699	0.000794499	0.00145643
JIANG_AGING_CEREBRAL_CORTEX_UP	0.997547	0.504948	0.686174	0.989945	0.834258	0.980956
JIANG_AGING_HYPOTHALAMUS_DN	0.105301	0.884409	0.716215	0.295411	0.415973	0.349995
JIANG_AGING_HYPOTHALAMUS_UP	0.527588	0.354864	0.825927	0.342589	0.418513	0.37875
JIANG_CORE_DUPLICON_GENES	0.00656799	0.38273	0.665817	0.00545649	0.00575299	0.00560082
JIANG_HYPOXIA_CANCER	0.012795	0.322916	0.784992	0.0537559	0.016083	0.0247791
JIANG_HYPOXIA_NORMAL	0.270604	0.035925	0.813488	0.015412	0.001373	0.0025215
JIANG_HYPOXIA_VIA_VHL	0.0599979	0.0856879	0.902958	0.041754	0.491767	0.0818514
JIANG_TIP30_TARGETS_DN	0.431071	0.394987	0.30614	0.422301	0.165219	0.250043
JIANG_TIP30_TARGETS_UP	0.263777	0.037166	0.251478	0.266534	0.165083	0.205602
JIANG_VHL_TARGETS	0.0951709	0.02887	0.943901	0.00676549	0.00601699	0.00636933
JINESH_BLEBBISHIELD_TO_IMMUNE_CELL_FUSION_PBSHMS_DN	0.255026	0.674808	0.661412	0.340567	0.497734	0.413903
JINESH_BLEBBISHIELD_TO_IMMUNE_CELL_FUSION_PBSHMS_UP	0.106232	0.0238215	0.835164	0.0900864	0.027729	0.0425038
JINESH_BLEBBISHIELD_TRANSFORMED_STEM_CELL_SPHERES_DN	0.001001	0.127629	0.626293	0.000388	0.0025995	0.000675218
JINESH_BLEBBISHIELD_TRANSFORMED_STEM_CELL_SPHERES_UP	0.036344	0.0399355	0.725518	0.0122265	0.0003915	0.000758716
JINESH_BLEBBISHIELD_VS_LIVE_CONTROL_DN	0.0999134	0.187538	0.770789	0.111528	0.0604199	0.0785337
JINESH_BLEBBISHIELD_VS_LIVE_CONTROL_UP	0.00730499	0.01367	0.54816	0.000262	0.000855999	0.000401202
JISON_SICKLE_CELL_DISEASE_DN	0.234494	0.156262	0.895898	0.237954	0.00658149	0.0128706
JISON_SICKLE_CELL_DISEASE_UP	0.0949159	0.292448	0.670195	0.0682469	0.040944	0.0512114
JOHANSSON_BRAIN_CANCER_EARLY_VS_LATE_DN	0.0304575	0.748242	0.286737	0.027886	0.027222	0.02755
JOHANSSON_BRAIN_CANCER_EARLY_VS_LATE_UP	0.285422	0.226983	0.354527	0.183366	0.441928	0.273548
JOHANSSON_GLIOMAGENESIS_BY_PDGFB_DN	0.727409	0.740973	0.127913	0.804912	0.9008	0.86756
JOHANSSON_GLIOMAGENESIS_BY_PDGFB_UP	0.000623499	0.197898	0.761257	0.000515999	0.00839399	0.000972244
JOHNSTONE_PARVB_TARGETS_1_DN	0.440045	0.815202	0.981635	0.70704	0.623011	0.668227
JOHNSTONE_PARVB_TARGETS_1_UP	0.34761	0.279377	0.389553	0.371552	0.043348	0.0806432
JOHNSTONE_PARVB_TARGETS_2_DN	0.0466505	0.196008	0.577191	0.0176365	0.0024485	0.00430037
JOHNSTONE_PARVB_TARGETS_2_UP	0.616123	0.0043945	0.729518	0.00937849	0.0193825	0.0126415
JOHNSTONE_PARVB_TARGETS_3_UP	0.027909	0.254904	0.664733	0.00580399	0.0001625	0.000316149
JONES_TCOF1_TARGETS	0.414104	0.408367	0.984571	0.502227	0.322735	0.404948
JOSEPH_RESPONSE_TO_SODIUM_BUTYRATE_DN	0.049934	0.015832	0.465064	0.00788049	0.0288515	0.0123826
JOSEPH_RESPONSE_TO_SODIUM_BUTYRATE_UP	0.331599	0.165841	0.744608	0.22478	0.413779	0.300302
JU_AGING_TERC_TARGETS_UP	0.132403	0.70561	0.67072	0.235036	0.280131	0.256055
KAAB_FAILED_HEART_ATRIUM_DN	0.0877254	0.0100455	0.588351	0.0030515	0.0011575	0.00167836
KAAB_FAILED_HEART_ATRIUM_UP	0.922139	0.501144	0.91357	0.909744	0.964093	0.948522
KAAB_FAILED_HEART_VENTRICLE_DN	0.228123	0.771964	0.191815	0.423427	0.338001	0.378432
KAAB_HEART_ATRIUM_VS_VENTRICLE_DN	0.017972	0.0003175	0.500532	0.0004835	7.04999e-05	0.000123057
KAAB_HEART_ATRIUM_VS_VENTRICLE_UP	1.09e-05	0.00736625	0.681075	2.85e-06	2.5e-06	2.66355e-06
KALMA_E2F1_TARGETS	0.675539	0.0515154	0.522398	0.169923	0.513468	0.280477
KAMIKUBO_MYELOID_CEBPA_NETWORK	0.802288	0.784483	0.897337	0.929169	0.970998	0.958797
KAMIKUBO_MYELOID_MN1_NETWORK	0.238848	0.961099	0.24593	0.40838	0.699671	0.567245
KAMMINGA_EZH2_TARGETS	0.619641	0.172784	0.456551	0.326846	0.316751	0.321748
KAMMINGA_SENESCENCE	0.359992	0.620842	0.160452	0.465552	0.240164	0.331224
KAN_RESPONSE_TO_ARSENIC_TRIOXIDE	0.109401	0.691997	0.302504	0.0347365	0.219555	0.0608211
KANG_AR_TARGETS_DN	0.636025	0.695796	0.134296	0.789812	0.689048	0.747017
KANG_AR_TARGETS_UP	0.164588	0.483655	0.0588989	0.126395	0.296289	0.181028
KANG_CISPLATIN_RESISTANCE_DN	0.990642	0.502608	0.153186	0.967309	0.837694	0.945147
KANG_CISPLATIN_RESISTANCE_UP	0.0559889	0.00412	0.748188	0.001386	0.0047845	0.00214937
KANG_DOXORUBICIN_RESISTANCE_UP	0.0691409	0.0920689	0.731156	0.0109645	5.39999e-05	0.000107471
KANG_FLUOROURACIL_RESISTANCE_DN	0.115503	0.220385	0.371555	0.131195	0.0590119	0.08171
KANG_FLUOROURACIL_RESISTANCE_UP	0.0327015	9.015e-05	0.154146	2.015e-05	7.09999e-05	3.13911e-05
KANG_GLIS3_TARGETS	0.029275	0.898809	0.545121	0.117428	0.488172	0.207317
KANG_IMMORTALIZED_BY_TERT_DN	0.38699	0.942739	0.725943	0.629871	0.150108	0.292264
KANG_IMMORTALIZED_BY_TERT_UP	0.0384095	0.00688049	0.866893	0.000665999	0.00910749	0.00124125
KANNAN_TP53_TARGETS_DN	0.317461	0.043606	0.853198	0.133372	0.0342775	0.0548304
KANNAN_TP53_TARGETS_UP	0.606835	0.021647	0.964114	0.0506074	0.0400435	0.044714
KAPOSI_LIVER_CANCER_MET_DN	0.600872	0.744396	0.334566	0.744596	0.365153	0.580322
KAPOSI_LIVER_CANCER_MET_UP	0.900669	0.922701	0.335676	0.983963	0.76258	0.969652
KARAKAS_TGFB1_SIGNALING	0.017636	0.4838	0.927548	0.033766	0.022335	0.0268887
KARLSSON_TGFB1_TARGETS_DN	0.010359	0.864262	0.923854	0.042492	0.0162915	0.0235635
KARLSSON_TGFB1_TARGETS_UP	0.48455	0.0016945	0.262986	0.040301	0.00524899	0.00929208
KASLER_HDAC7_TARGETS_1_DN	0.770081	0.356433	0.330237	0.641555	0.768954	0.7151
KASLER_HDAC7_TARGETS_1_UP	0.0138905	0.0026235	0.444228	0.00034	0.000658999	0.000448568
KASLER_HDAC7_TARGETS_2_DN	0.948788	0.759559	0.689866	0.991014	0.633422	0.982265
KATSANOU_ELAVL1_TARGETS_DN	0.025812	0.589892	0.727021	0.0794989	0.130516	0.0990123
KATSANOU_ELAVL1_TARGETS_UP	0.367913	0.375011	0.549898	0.455335	0.0345325	0.0672671
KAUFFMANN_DNA_REPAIR_GENES	0.00045215	0.0101466	0.698404	2.7e-06	2.5e-06	2.59615e-06
KAUFFMANN_DNA_REPLICATION_GENES	0.00025975	0.0414636	0.920418	6.115e-05	1.15e-05	1.93592e-05
KAUFFMANN_MELANOMA_RELAPSE_DN	0.00766399	0.012098	0.714223	0.0021315	0.00242	0.0022666
KAUFFMANN_MELANOMA_RELAPSE_UP	0.99007	0.979234	0.254959	0.9972	0.206827	0.994335
KAYO_AGING_MUSCLE_DN	0.027113	0.312862	0.271783	0.0162025	0.004015	0.00643581
KAYO_AGING_MUSCLE_UP	0.499568	0.002894	0.927813	0.00178	0.038653	0.00340391
KAYO_CALORIE_RESTRICTION_MUSCLE_DN	0.11374	0.187059	0.233386	0.114567	0.226755	0.153691
KAYO_CALORIE_RESTRICTION_MUSCLE_UP	0.273939	0.533124	0.737055	0.342431	0.100814	0.161754
KEGG_ABC_TRANSPORTERS	0.452862	0.922744	0.683634	0.66952	0.688244	0.679056
KEGG_ACUTE_MYELOID_LEUKEMIA	0.992629	0.783261	0.338576	0.992032	0.92561	0.985587
KEGG_ADHERENS_JUNCTION	0.918059	0.989215	0.712983	0.994804	0.265275	0.989453
KEGG_ADIPOCYTOKINE_SIGNALING_PATHWAY	0.160978	0.596071	0.536732	0.141581	0.018763	0.0333083
KEGG_ALANINE_ASPARTATE_AND_GLUTAMATE_METABOLISM	0.0796174	0.848624	0.412678	0.186479	0.175176	0.18067
KEGG_ALDOSTERONE_REGULATED_SODIUM_REABSORPTION	0.437241	0.790223	0.13207	0.328147	0.461237	0.389771
KEGG_ALLOGRAFT_REJECTION	0.167489	0.028675	0.458484	0.0333055	0.0776619	0.0466822
KEGG_ALPHA_LINOLENIC_ACID_METABOLISM	0.918666	0.685115	0.785577	0.931869	0.877134	0.912144
KEGG_ALZHEIMERS_DISEASE	0.734043	0.0580564	0.724955	0.391464	0.578944	0.483842
KEGG_AMINO_SUGAR_AND_NUCLEOTIDE_SUGAR_METABOLISM	0.0010707	0.00184905	0.156572	8.4e-06	0.0001865	1.60759e-05
KEGG_AMINOACYL_TRNA_BIOSYNTHESIS	0.0533964	0.0402025	0.827236	0.00935849	0.0036195	0.00522019
KEGG_AMYOTROPHIC_LATERAL_SCLEROSIS_ALS	0.00837399	0.221213	0.254081	0.002029	0.00894649	0.00330789
KEGG_ANTIGEN_PROCESSING_AND_PRESENTATION	0.484458	0.0229345	0.746286	0.142588	0.220363	0.173992
KEGG_APOPTOSIS	0.331215	0.7773	0.998385	0.578375	0.562653	0.570558
KEGG_ARACHIDONIC_ACID_METABOLISM	0.502335	0.436411	0.602163	0.660791	0.59116	0.62758
KEGG_ARGININE_AND_PROLINE_METABOLISM	0.0838554	0.041948	0.763045	0.032284	0.0468395	0.0382293
KEGG_ARRHYTHMOGENIC_RIGHT_VENTRICULAR_CARDIOMYOPATHY_ARVC	0.380299	0.990844	0.108486	0.475212	0.0712159	0.133841
KEGG_ASCORBATE_AND_ALDARATE_METABOLISM	0.454045	0.564846	0.664195	0.633809	0.724958	0.683564
KEGG_ASTHMA	0.0017465	0.025336	0.305648	0.000676499	0.0026505	0.00107789
KEGG_AUTOIMMUNE_THYROID_DISEASE	0.105607	0.0283245	0.387015	0.0224045	0.0625729	0.0330291
KEGG_AXON_GUIDANCE	0.12831	0.778614	0.790603	0.168435	0.496566	0.273838
KEGG_B_CELL_RECEPTOR_SIGNALING_PATHWAY	0.423306	0.662543	0.802653	0.248298	0.867945	0.678924
KEGG_BASAL_CELL_CARCINOMA	0.0112535	0.542482	0.151508	0.015013	0.0267175	0.0192258
KEGG_BASAL_TRANSCRIPTION_FACTORS	0.0575469	0.834472	0.89312	0.12509	0.0292855	0.047684
KEGG_BASE_EXCISION_REPAIR	0.112555	0.714674	0.372155	0.243239	0.408504	0.312205
KEGG_BETA_ALANINE_METABOLISM	0.72632	0.583304	0.843899	0.879226	0.454588	0.776505
KEGG_BIOSYNTHESIS_OF_UNSATURATED_FATTY_ACIDS	0.962985	0.730559	0.937021	0.985022	0.621467	0.970661
KEGG_BLADDER_CANCER	0.732758	0.0895999	0.841773	0.661632	0.912834	0.85604
KEGG_BUTANOATE_METABOLISM	0.28085	0.0563444	0.938407	0.0410435	0.00795499	0.0133335
KEGG_CALCIUM_SIGNALING_PATHWAY	0.45769	0.151024	0.725983	0.168883	0.019816	0.0357211
KEGG_CARDIAC_MUSCLE_CONTRACTION	0.572358	0.024852	0.229075	0.18431	0.581317	0.320096
KEGG_CELL_ADHESION_MOLECULES_CAMS	0.499209	0.271182	0.439995	0.185164	0.247129	0.212386
KEGG_CELL_CYCLE	0.12664	0.043638	0.295909	0.024892	0.0158775	0.0193894
KEGG_CHEMOKINE_SIGNALING_PATHWAY	0.479945	0.137067	0.728988	0.200511	0.20598	0.203214
KEGG_CHRONIC_MYELOID_LEUKEMIA	0.903089	0.0338775	0.776431	0.302027	0.240001	0.26835
KEGG_CIRCADIAN_RHYTHM_MAMMAL	0.632281	0.529919	0.611593	0.670572	0.705639	0.688755
KEGG_CITRATE_CYCLE_TCA_CYCLE	0.979849	0.503417	0.691985	0.987829	0.739684	0.976531
KEGG_COLORECTAL_CANCER	0.427432	0.897228	0.95991	0.725894	0.992304	0.98493
KEGG_COMPLEMENT_AND_COAGULATION_CASCADES	0.0532229	0.0471955	0.392746	0.0106365	0.0015015	0.0026316
KEGG_CYSTEINE_AND_METHIONINE_METABOLISM	0.0811974	0.14939	0.931504	0.189086	0.227059	0.206591
KEGG_CYTOKINE_CYTOKINE_RECEPTOR_INTERACTION	0.266798	0.0967304	0.911392	0.129553	0.0312975	0.0506711
KEGG_CYTOSOLIC_DNA_SENSING_PATHWAY	0.0111795	0.0536699	0.176673	0.0029065	0.00540349	0.00377986
KEGG_DILATED_CARDIOMYOPATHY	0.523534	0.818163	0.219225	0.647009	0.300496	0.464117
KEGG_DNA_REPLICATION	0.0465385	0.012882	0.297902	0.00665299	0.001469	0.00240664
KEGG_DORSO_VENTRAL_AXIS_FORMATION	0.000745999	0.771142	0.585672	0.002108	0.0735184	0.00410035
KEGG_DRUG_METABOLISM_CYTOCHROME_P450	0.41723	0.630534	0.364296	0.51971	0.371101	0.442289
KEGG_DRUG_METABOLISM_OTHER_ENZYMES	0.92993	0.243826	0.31189	0.897283	0.50929	0.813796
KEGG_ECM_RECEPTOR_INTERACTION	0.187604	0.325158	0.102055	0.0548429	0.0339035	0.0419172
KEGG_ENDOCYTOSIS	0.295894	0.348305	0.977165	0.330112	0.226506	0.271134
KEGG_ENDOMETRIAL_CANCER	0.426661	0.784253	0.801065	0.725788	0.971976	0.948226
KEGG_EPITHELIAL_CELL_SIGNALING_IN_HELICOBACTER_PYLORI_INFECTION	0.00885349	0.978595	0.978162	0.0274065	0.0592319	0.037501
KEGG_ERBB_SIGNALING_PATHWAY	0.432322	0.020189	0.796815	0.117081	0.026979	0.0440339
KEGG_ETHER_LIPID_METABOLISM	0.592934	0.854	0.833108	0.803298	0.786695	0.795285
KEGG_FATTY_ACID_METABOLISM	0.602985	0.0716584	0.689966	0.103281	0.0172155	0.0296009
KEGG_FC_EPSILON_RI_SIGNALING_PATHWAY	0.0840864	0.542256	0.563732	0.0505194	0.140429	0.074699
KEGG_FC_GAMMA_R_MEDIATED_PHAGOCYTOSIS	0.722801	0.140415	0.583658	0.134873	0.153693	0.143712
KEGG_FOCAL_ADHESION	0.845353	0.265633	0.578876	0.314731	0.0517454	0.0916234
KEGG_FOLATE_BIOSYNTHESIS	0.774381	0.296175	0.347778	0.591951	0.305837	0.436906
KEGG_FRUCTOSE_AND_MANNOSE_METABOLISM	0.0232541	0.0007737	0.0325528	4.905e-05	0.001339	9.46334e-05
KEGG_GALACTOSE_METABOLISM	0.0590574	0.961269	0.171462	0.167829	0.162985	0.165375
KEGG_GAP_JUNCTION	0.525781	0.721239	0.467166	0.74214	0.89571	0.848968
KEGG_GLIOMA	0.341607	0.174832	0.859126	0.597859	0.528386	0.563891
KEGG_GLUTATHIONE_METABOLISM	0.154732	0.906366	0.240123	0.226006	0.205055	0.215101
KEGG_GLYCEROLIPID_METABOLISM	0.213525	0.033137	0.847184	0.038029	0.01614	0.0226694
KEGG_GLYCEROPHOSPHOLIPID_METABOLISM	0.63668	0.383437	0.918324	0.598421	0.0954039	0.191337
KEGG_GLYCINE_SERINE_AND_THREONINE_METABOLISM	0.003607	0.0275215	0.261226	0.000506999	4.6e-05	8.43471e-05
KEGG_GLYCOLYSIS_GLUCONEOGENESIS	0.398883	0.899931	0.475101	0.422401	0.458597	0.440304
KEGG_GLYCOSAMINOGLYCAN_BIOSYNTHESIS_CHONDROITIN_SULFATE	0.727462	0.003798	0.840492	0.0883269	0.00691499	0.0128448
KEGG_GLYCOSAMINOGLYCAN_BIOSYNTHESIS_HEPARAN_SULFATE	0.820107	0.003705	0.846565	0.0881364	0.00689399	0.0128066
KEGG_GLYCOSAMINOGLYCAN_BIOSYNTHESIS_KERATAN_SULFATE	0.103631	0.0030865	0.499014	0.003554	0.004866	0.00410778
KEGG_GLYCOSAMINOGLYCAN_DEGRADATION	0.0545849	0.706652	0.869824	0.0892819	0.216117	0.127807
KEGG_GLYCOSPHINGOLIPID_BIOSYNTHESIS_GANGLIO_SERIES	0.0536064	0.749035	0.668723	0.0992284	0.14483	0.117966
KEGG_GLYCOSPHINGOLIPID_BIOSYNTHESIS_GLOBO_SERIES	0.339856	0.993401	0.809095	0.67016	0.971669	0.946547
KEGG_GLYCOSPHINGOLIPID_BIOSYNTHESIS_LACTO_AND_NEOLACTO_SERIES	0.155021	0.00543149	0.455707	0.00611799	0.00839899	0.00707932
KEGG_GLYCOSYLPHOSPHATIDYLINOSITOL_GPI_ANCHOR_BIOSYNTHESIS	0.119332	0.288886	0.734841	0.155526	0.046686	0.0723243
KEGG_GLYOXYLATE_AND_DICARBOXYLATE_METABOLISM	0.113479	0.0030535	0.747237	0.00356	0.00727399	0.00478045
KEGG_GNRH_SIGNALING_PATHWAY	0.0392285	0.524773	0.619342	0.016162	0.023525	0.0191613
KEGG_GRAFT_VERSUS_HOST_DISEASE	0.88958	0.00891499	0.329699	0.0539549	0.140447	0.0783523
KEGG_HEDGEHOG_SIGNALING_PATHWAY	0.04025	0.335305	0.146918	0.0274275	0.030633	0.028942
KEGG_HEMATOPOIETIC_CELL_LINEAGE	0.0199825	0.273638	0.515966	0.02735	0.048931	0.0351001
KEGG_HISTIDINE_METABOLISM	0.0157275	0.000665999	0.477473	0.000236	0.017772	0.00046582
KEGG_HOMOLOGOUS_RECOMBINATION	0.033288	0.0405605	0.524831	0.00634049	0.003134	0.00419468
KEGG_HUNTINGTONS_DISEASE	0.28291	0.022819	0.281941	0.0472475	0.12883	0.0694409
KEGG_HYPERTROPHIC_CARDIOMYOPATHY_HCM	0.0875299	0.192011	0.166539	0.039049	0.0038765	0.0070552
KEGG_INOSITOL_PHOSPHATE_METABOLISM	0.589262	0.877998	0.873146	0.768533	0.257623	0.527083
KEGG_INSULIN_SIGNALING_PATHWAY	0.939072	0.21023	0.413113	0.481731	0.145124	0.242488
KEGG_INTESTINAL_IMMUNE_NETWORK_FOR_IGA_PRODUCTION	0.0137185	0.0940719	0.646857	0.00577599	0.0300345	0.00969127
KEGG_JAK_STAT_SIGNALING_PATHWAY	0.214567	0.86435	0.855703	0.207197	0.0698129	0.105714
KEGG_LEISHMANIA_INFECTION	0.0037575	0.128806	0.681424	0.001648	0.01057	0.00285151
KEGG_LEUKOCYTE_TRANSENDOTHELIAL_MIGRATION	0.0864444	0.817184	0.976633	0.121894	0.273232	0.171481
KEGG_LIMONENE_AND_PINENE_DEGRADATION	0.454288	0.564589	0.664271	0.633973	0.724958	0.683633
KEGG_LINOLEIC_ACID_METABOLISM	0.926076	0.848723	0.89407	0.957062	0.57267	0.918097
KEGG_LONG_TERM_DEPRESSION	0.675462	0.73999	0.484358	0.527163	0.421347	0.473529
KEGG_LONG_TERM_POTENTIATION	0.20159	0.969271	0.960788	0.453681	0.386536	0.419193
KEGG_LYSINE_DEGRADATION	0.662722	0.208605	0.452382	0.742718	0.823552	0.789532
KEGG_LYSOSOME	0.00027	0.044734	0.54889	0.0002475	3.35e-05	5.90124e-05
KEGG_MAPK_SIGNALING_PATHWAY	0.103948	0.14822	0.987092	0.0185545	0.0641949	0.0288227
KEGG_MATURITY_ONSET_DIABETES_OF_THE_YOUNG	0.259345	0.691441	0.524952	0.397448	0.64689	0.52596
KEGG_MEDICUS_ENV_FACTOR_ARSENIC_TO_ELECTRON_TRANSFER_IN_COMPLEX_IV	0.230163	0.00800349	0.764841	0.0926594	0.282739	0.142931
KEGG_MEDICUS_ENV_FACTOR_BENZO_A_PYRENRE_TO_CYP_MEDIATED_METABOLISM	0.48999	0.683916	0.0588364	0.288517	0.364534	0.323748
KEGG_MEDICUS_ENV_FACTOR_BPA_TO_RAS_ERK_SIGNALING_PATHWAY	0.579812	0.781029	0.486778	0.800762	0.609328	0.727995
KEGG_MEDICUS_ENV_FACTOR_DCE_TO_DNA_ADDUCTS	0.230695	0.797638	0.61083	0.282673	0.404097	0.337026
KEGG_MEDICUS_ENV_FACTOR_E2_TO_RAS_ERK_SIGNALING_PATHWAY	0.579819	0.780966	0.48678	0.800738	0.609328	0.727975
KEGG_MEDICUS_ENV_FACTOR_IRON_TO_ANTEROGRADE_AXONAL_TRANSPORT	0.635039	0.277313	0.106228	0.499456	0.707681	0.615923
KEGG_MEDICUS_ENV_FACTOR_METALS_TO_JNK_SIGNALING_PATHWAY	0.953242	0.330075	0.925851	0.920832	0.743218	0.87655
KEGG_MEDICUS_ENV_FACTOR_METALS_TO_KEAP1_NRF2_SIGNALIG_PATHWAY	0.196917	0.0124755	0.879382	0.0185335	0.028775	0.0225475
KEGG_MEDICUS_ENV_FACTOR_METALS_TO_NFKB_SIGNALING_PATHWAY	0.726576	0.0038365	0.863157	0.0648089	0.0101195	0.0175258
KEGG_MEDICUS_ENV_FACTOR_METALS_TO_RAS_ERK_SIGNALING_PATHWAY	0.579839	0.780952	0.486896	0.800775	0.609328	0.728006
KEGG_MEDICUS_ENV_FACTOR_NICOTINE_NNK_TO_CAMP_SIGNALING_PATHWAY	0.37198	0.472059	0.898638	0.558375	0.631399	0.596186
KEGG_MEDICUS_ENV_FACTOR_NICOTINE_NNK_TO_PI3K_SIGNALING_PATHWAY	0.999021	0.637397	0.849448	0.997373	0.920623	0.99491
KEGG_MEDICUS_ENV_FACTOR_NNK_NNN_TO_CHRNA7_E2F_SIGNALING_PATHWAY	0.0704354	0.209206	0.407618	0.0311805	0.265481	0.0568288
KEGG_MEDICUS_ENV_FACTOR_NNK_NNN_TO_PI3K_SIGNALING_PATHWAY_N01339	0.898509	0.788189	0.348956	0.931053	0.720043	0.88655
KEGG_MEDICUS_ENV_FACTOR_NNK_NNN_TO_PI3K_SIGNALING_PATHWAY_N01350	0.999022	0.637399	0.849459	0.997373	0.920623	0.99491
KEGG_MEDICUS_ENV_FACTOR_NNK_NNN_TO_RAS_ERK_SIGNALING_PATHWAY	0.277729	0.115696	0.617624	0.164653	0.150971	0.15754
KEGG_MEDICUS_ENV_FACTOR_NNK_TO_DNA_ADDUCTS	0.410638	0.686336	0.193505	0.47417	0.275136	0.360843
KEGG_MEDICUS_ENV_FACTOR_PHIP_TO_DNA_ADDUCTS	0.646834	0.0527874	0.929248	0.182177	0.807002	0.482489
KEGG_MEDICUS_ENV_FACTOR_TCDD_TO_AHR_SIGNALING_PATHWAY	0.24071	0.488014	0.166325	0.174783	0.249919	0.206669
KEGG_MEDICUS_ENV_FACTOR_ZN_TO_ANTEROGRADE_AXONAL_TRANSPORT	0.635103	0.277405	0.106073	0.499483	0.707681	0.615934
KEGG_MEDICUS_PATHOGEN_ARSENIC_TO_ELECTRON_TRANSFER_IN_COMPLEX_II	0.209206	0.705963	0.472387	0.308793	0.360588	0.333481
KEGG_MEDICUS_PATHOGEN_EBV_EBNA1_TO_P53_MEDIATED_TRANSCRIPTION	0.019388	0.001214	0.347395	0.0003605	0.0014535	0.000577714
KEGG_MEDICUS_PATHOGEN_EBV_EBNA3C_TO_CELL_CYCLE_G1_S	0.570968	0.748433	0.839206	0.702267	0.884956	0.83004
KEGG_MEDICUS_PATHOGEN_EBV_EBNA3C_TO_P27_CELL_CYCLE_G1_S_N00264	0.579281	0.0900944	0.897207	0.30471	0.435477	0.36412
KEGG_MEDICUS_PATHOGEN_EBV_EBNA3C_TO_P27_CELL_CYCLE_G1_S_N00482	0.579289	0.0900639	0.897196	0.304643	0.435477	0.364078
KEGG_MEDICUS_PATHOGEN_EBV_EBNA3C_TO_P53_MEDIATED_TRANSCRIPTION	0.01938	0.001222	0.347297	0.000365	0.0014535	0.000583478
KEGG_MEDICUS_PATHOGEN_ESCHERICHIA_EAE_TIR_TCCP_TO_ACTIN_SIGNALING_PATHWAY	0.219256	0.990271	0.968797	0.374505	0.513983	0.441451
KEGG_MEDICUS_PATHOGEN_ESCHERICHIA_EAE_TIR_TO_ACTIN_SIGNALING_PATHWAY	0.422428	0.949767	0.100812	0.562257	0.63391	0.599378
KEGG_MEDICUS_PATHOGEN_ESCHERICHIA_ESPG_TO_MICROTUBULE_RHOA_SIGNALING_PATHWAY	0.635266	0.277337	0.106067	0.499539	0.707681	0.615959
KEGG_MEDICUS_PATHOGEN_ESCHERICHIA_ESPT_TO_RAC_SIGNALING_PATHWAY	0.435731	0.900386	0.912644	0.648883	0.775214	0.722162
KEGG_MEDICUS_PATHOGEN_ESCHERICHIA_MAP_TO_CDC42_SIGNALING_PATHWAY	0.219241	0.990266	0.968834	0.374489	0.513983	0.441442
KEGG_MEDICUS_PATHOGEN_HBV_HBX_TO_CREB_MEDIATED_TRANSCRIPTION	9.25e-06	0.0176129	0.742836	3.55e-06	0.000806999	7.0689e-06
KEGG_MEDICUS_PATHOGEN_HBV_HBX_TO_RAS_ERK_SIGNALING_PATHWAY	0.730318	0.453107	0.385402	0.77959	0.584005	0.702358
KEGG_MEDICUS_PATHOGEN_HCMV_GB_TO_PDGFR_RAS_ERK_SIGNALING_PATHWAY	0.730312	0.453122	0.38536	0.779567	0.584005	0.702339
KEGG_MEDICUS_PATHOGEN_HCMV_GH_TO_ITGA_B_RHOA_SIGNALING_PATHWAY	0.894307	0.899954	0.438699	0.960769	0.652457	0.9272
KEGG_MEDICUS_PATHOGEN_HCMV_UL33_TO_GNAI_AC_PKA_SIGNALING_PATHWAY	0.00012695	0.101865	0.955197	4.15e-05	0.00754899	8.25463e-05
KEGG_MEDICUS_PATHOGEN_HCMV_UL33_TO_GNAQ_PLCB_G_CALCINEURIN_SIGNALING_PATHWAY	0.94145	0.911147	0.826223	0.983785	0.851005	0.970599
KEGG_MEDICUS_PATHOGEN_HCMV_UL33_TO_GNAS_AC_PKA_SIGNALING_PATHWAY	0.0001271	0.101867	0.955196	4.18e-05	0.00754899	8.31397e-05
KEGG_MEDICUS_PATHOGEN_HCMV_UL33_TO_GNB_G_RHO_SIGNALING_PATHWAY	2.585e-05	0.02716	0.996023	1.385e-05	0.000754499	2.72007e-05
KEGG_MEDICUS_PATHOGEN_HCMV_US27_TO_CXCR4_GNB_G_PLCB_PKC_SIGNALING_PATHWAY	0.484699	0.020502	0.7424	0.0693929	0.0514134	0.0590807
KEGG_MEDICUS_PATHOGEN_HCMV_US28_TO_GNA12_13_RHO_SIGNALING_PATHWAY	0.134974	0.12773	0.27257	0.0793849	0.0491455	0.0607513
KEGG_MEDICUS_PATHOGEN_HCMV_US28_TO_GNAI_AC_PKA_SIGNALING_PATHWAY	0.372076	0.472288	0.898556	0.558694	0.631399	0.596336
KEGG_MEDICUS_PATHOGEN_HCMV_US28_TO_GNAQ_PLCB_G_CALCINEURIN_SIGNALING_PATHWAY	0.105094	0.193372	0.552834	0.0505209	0.339367	0.0910542
KEGG_MEDICUS_PATHOGEN_HCMV_US28_TO_GNB_G_PI3K_NFKB_SIGNALING_PATHWAY	0.95131	0.141902	0.989244	0.766025	0.338124	0.585226
KEGG_MEDICUS_PATHOGEN_HCV_CORE_TO_ERK_SIGNALING_PATHWAY	0.218595	0.0452435	0.2358	0.0771329	0.0804639	0.0787639
KEGG_MEDICUS_PATHOGEN_HIV_GP120_TO_CXCR4_GNAI_PI3K_BAD_SIGNALING_PATHWAY	0.99902	0.637532	0.849634	0.99739	0.920623	0.994943
KEGG_MEDICUS_PATHOGEN_HIV_GP120_TO_CXCR4_GNAQ_PLCB_G_CALCINEURIN	0.105105	0.193416	0.552975	0.0505209	0.339367	0.0910542
KEGG_MEDICUS_PATHOGEN_HIV_GP120_TO_CXCR4_GNB_G_RAC_SIGNALING_PATHWAY	0.904501	0.108278	0.979378	0.66502	0.250907	0.433526
KEGG_MEDICUS_PATHOGEN_HIV_GP120_TO_TNF_NFKB_SIGNALING_PATHWAY	0.924673	0.459562	0.704893	0.936091	0.972898	0.961902
KEGG_MEDICUS_PATHOGEN_HIV_NEF_TO_TNF_NFKB_SIGNALING_PATHWAY	0.924662	0.459546	0.704903	0.936085	0.972898	0.961901
KEGG_MEDICUS_PATHOGEN_HIV_TAT_NEF_TO_CROSSTALK_BETWEEN_EXTRINSIC_AND_INTRINSIC_APOPTOTIC_PATHWAYS	0.984594	0.122686	0.541001	0.224227	0.189635	0.205693
KEGG_MEDICUS_PATHOGEN_HIV_VPR_TAT_TO_TNF_JNK_SIGNALING_PATHWAY	0.953292	0.329887	0.925945	0.920815	0.743218	0.87653
KEGG_MEDICUS_PATHOGEN_HIV_VPR_TO_CDC25_CELL_CYCLE_G2M	0.536748	0.618592	0.00748899	0.201307	0.011273	0.0214825
KEGG_MEDICUS_PATHOGEN_HPV_E5_TO_EGFR_RAS_ERK_SIGNALING_PATHWAY	0.895116	0.562248	0.432769	0.905001	0.738367	0.857948
KEGG_MEDICUS_PATHOGEN_HPV_E7_TO_CELL_CYCLE_G1_S	0.676887	0.888156	0.68196	0.832707	0.859527	0.847194
KEGG_MEDICUS_PATHOGEN_HPV_E7_TO_P27_CELL_CYCLE_G1_S	0.579293	0.0899799	0.897136	0.304641	0.435477	0.364077
KEGG_MEDICUS_PATHOGEN_HPV_E7_TO_PP2A_AKT_SIGNALING_PATYWAY	0.167937	0.0026995	0.96737	0.0197935	0.000543499	0.00105798
KEGG_MEDICUS_PATHOGEN_HSV_GD_TO_HVEM_NFKB_SIGNALING_PATHWAY	0.924606	0.459526	0.704869	0.935998	0.972898	0.961885
KEGG_MEDICUS_PATHOGEN_HTLV_1_P12_TO_JAK_STAT_SIGNALING_PATHWAY	0.450837	0.249513	0.376675	0.443217	0.133197	0.219268
KEGG_MEDICUS_PATHOGEN_HTLV_1_TAX_TO_NFY_MEDIATED_TRANSCRIPTION	0.002573	0.00942099	0.166155	0.0010515	0.00536949	0.00175863
KEGG_MEDICUS_PATHOGEN_HTLV_1_TAX_TO_P21_CELL_CYCLE_G1_S_N00497	0.579258	0.0898979	0.897055	0.304547	0.435477	0.364019
KEGG_MEDICUS_PATHOGEN_HTLV_1_TAX_TO_P21_CELL_CYCLE_G1_S_N00498	0.579245	0.0899379	0.897057	0.304581	0.435477	0.36404
KEGG_MEDICUS_PATHOGEN_HTLV_1_TAX_TO_SPINDLE_ASSEMBLY_CHECKPOINT_SIGNALING	0.04833	0.36073	0.479231	0.047041	0.0801589	0.0593387
KEGG_MEDICUS_PATHOGEN_KSHV_VCYCLIN_TO_CELL_CYCLE_G1_S	0.571191	0.748493	0.839238	0.702348	0.884956	0.830056
KEGG_MEDICUS_PATHOGEN_KSHV_VGPCR_TO_GNB_G_ERK_SIGNALING_PATHWAY	0.890782	0.154443	0.908965	0.751759	0.304611	0.5484
KEGG_MEDICUS_PATHOGEN_KSHV_VGPCR_TO_GNB_G_PI3K_AKT_SIGNALING_PATHWAY	0.936066	0.154208	0.600316	0.754235	0.282002	0.533338
KEGG_MEDICUS_PATHOGEN_KSHV_VGPCR_TO_GNB_G_PI3K_JNK_SIGNALING_PATHWAY	0.897648	0.187164	0.997189	0.786441	0.372	0.625831
KEGG_MEDICUS_PATHOGEN_SALMONELLA_SIFA_TO_MICROTUBULE_PLUS_END_DIRECTED_TRANSPORT	0.74597	0.204932	0.145184	0.651895	0.849569	0.783542
KEGG_MEDICUS_PATHOGEN_SALMONELLA_SIFA_TO_TETHERING_OF_LATE_ENDOSOMES_AND_LYSOSOMES	0.189994	0.440813	0.986577	0.306275	0.48835	0.388113
KEGG_MEDICUS_PATHOGEN_SALMONELLA_SOPB_TO_ANXA2_S100A10_REGULATED_ACTIN_CYTOSKELETON	0.722874	0.0891554	0.595703	0.48529	0.0762114	0.143165
KEGG_MEDICUS_PATHOGEN_SALMONELLA_SOPB_TO_ARNO_ARF_ACTB_G_SIGNALING_PATHWAY	0.141061	0.880673	0.986808	0.291329	0.11684	0.170494
KEGG_MEDICUS_PATHOGEN_SALMONELLA_SOPE_TO_RAC_SIGNALING_PATHWAY	0.592073	0.931082	0.951095	0.801941	0.910818	0.875951
KEGG_MEDICUS_PATHOGEN_SARS_COV_2_NSP1_TO_TRANSLATION_INITIATION	0.821376	0.205779	0.963232	0.883632	0.95779	0.937829
KEGG_MEDICUS_PATHOGEN_SARS_COV_2_S_N_TO_LECTIN_PATHWAY_OF_COAGULATION_CASCADE	0.571282	0.993086	0.921616	0.752788	0.887448	0.843225
KEGG_MEDICUS_PATHOGEN_SARS_COV_2_S_TO_ANGII_AT1R_NOX2_SIGNALING_PATHWAY	0.935064	0.199431	0.560223	0.8201	0.406818	0.680703
KEGG_MEDICUS_PATHOGEN_SHIGELLA_IPAB_C_D_TO_ITGA_B_TALIN_VINCULIN_SIGNALING_PATHWAY	0.990583	0.88319	0.946275	0.998942	0.991525	0.998119
KEGG_MEDICUS_PATHOGEN_SHIGELLA_IPAC_TO_ACTIN_SIGNALING_PATHWAY	0.219221	0.990223	0.968814	0.374624	0.513983	0.441519
KEGG_MEDICUS_PATHOGEN_SHIGELLA_IPGD_TO_ARNO_ARF_ACTB_G_SIGNALING_PATHWAY	0.141109	0.880727	0.986812	0.291401	0.11684	0.170509
KEGG_MEDICUS_PATHOGEN_SHIGELLA_OSPF_TO_TLR2_4_MAPK_SIGNALING_PATHWAY	0.00809749	0.580708	0.688952	0.0200355	0.0502299	0.0286627
KEGG_MEDICUS_REFERENCE_26S_PROTEASOME_MEDIATED_PROTEIN_DEGRADATION	0.218964	0.338718	0.908072	0.183648	0.046453	0.0749175
KEGG_MEDICUS_REFERENCE_ACH_CHRN_PI3K_SIGNALING_PATHWAY	0.999014	0.637516	0.849711	0.997387	0.920623	0.994937
KEGG_MEDICUS_REFERENCE_ACH_CHRN_RAS_ERK_SIGNALING_PATHWAY	3.25e-05	0.0754255	0.751421	2.71e-05	0.0046325	5.38848e-05
KEGG_MEDICUS_REFERENCE_ACTH_CORTISOL_SIGNALING_PATHWAY	0.00012725	0.101847	0.955197	4.22e-05	0.00754899	8.39309e-05
KEGG_MEDICUS_REFERENCE_ACTIVATION_OF_PRC2.2_BY_UBIQUITINATION_OF_H2AK119	0.867115	0.424287	0.48027	0.883024	0.752502	0.839087
KEGG_MEDICUS_REFERENCE_ACTIVATION_OF_PRC2.2_BY_UBIQUITINATION_OF_H2AK119_IN_GERMLINE_GENES	0.867143	0.704896	0.691703	0.965965	0.948055	0.958865
KEGG_MEDICUS_REFERENCE_ACTIVIN_SIGNALING_PATHWAY	0.243073	0.765788	0.360316	0.382	0.358227	0.369921
KEGG_MEDICUS_REFERENCE_ADRB3_UCP1_SIGNALING_PATHWAY	0.481412	0.581088	0.384167	0.61609	0.598354	0.607309
KEGG_MEDICUS_REFERENCE_AGE_RAGE_SIGNALING_PATHWAY	0.847002	0.924541	0.654772	0.935184	0.798094	0.900706
KEGG_MEDICUS_REFERENCE_AHR_SIGNALING_PATHWAY	0.0761274	0.115764	0.0288455	0.0235295	0.0344335	0.0279585
KEGG_MEDICUS_REFERENCE_ALTERNATIVE_PATHWAY_OF_COMPLEMENT_CASCADE_C3B_BREAKDOWN	0.0769364	0.250259	0.570599	0.0872389	0.022213	0.0354902
KEGG_MEDICUS_REFERENCE_AMH_SIGNALING_PATHWAY	0.504722	0.390406	0.899457	0.524532	0.242557	0.356172
KEGG_MEDICUS_REFERENCE_ANGIOTENSIN_ALDOSTERONE_SIGNALING_PATHWAY	2.39e-05	0.10444	0.677707	2.035e-05	0.001964	4.02826e-05
KEGG_MEDICUS_REFERENCE_ANTEROGRADE_AXONAL_TRANSPORT	0.746139	0.205034	0.145062	0.651686	0.849569	0.783489
KEGG_MEDICUS_REFERENCE_ANTIGEN_PROCESSING_AND_PRESENTATION_BY_MHC_CLASS_I_MOLECULES	0.169027	0.013682	0.367962	0.0360285	0.0363235	0.0361754
KEGG_MEDICUS_REFERENCE_ANTIGEN_PROCESSING_AND_PRESENTATION_BY_MHC_CLASS_II_MOLECULES	0.002556	0.00944299	0.166339	0.001055	0.00536949	0.00176352
KEGG_MEDICUS_REFERENCE_AREG_EGFR_PI3K_SIGNALING_PATHWAY	0.954532	0.877289	0.44572	0.972932	0.822353	0.952605
KEGG_MEDICUS_REFERENCE_AREG_EGFR_RAS_ERK_SIGNALING_PATHWAY	0.89499	0.561401	0.432568	0.904844	0.738367	0.857779
KEGG_MEDICUS_REFERENCE_ARL8_REGULATED_MICROTUBULE_PLUS_END_DIRECTED_TRANSPORT	0.874394	0.394793	0.219008	0.801413	0.943896	0.911462
KEGG_MEDICUS_REFERENCE_ARNO_ARF_ACTB_G_SIGNALING_PATHWAY	0.0996469	0.953014	0.971019	0.220024	0.0856889	0.12489
KEGG_MEDICUS_REFERENCE_ASSEMBLY_AND_TRAFFICKING_OF_TELOMERASE	0.89989	0.607261	0.653527	0.902576	0.955323	0.938617
KEGG_MEDICUS_REFERENCE_ATR_P21_CELL_CYCLE_G2_M	0.537074	0.618777	0.00754199	0.202041	0.011273	0.0214873
KEGG_MEDICUS_REFERENCE_ATR_SIGNALING	0.00520799	0.00829949	0.0418905	0.0002145	0.000296	0.000248744
KEGG_MEDICUS_REFERENCE_AUTOPHAGOSOME_AND_LYSOSOME_FUSION_TETHERING_FACTOR	0.0820864	0.694647	0.85229	0.21968	0.249105	0.233641
KEGG_MEDICUS_REFERENCE_AUTOPHAGOSOME_AND_LYSOSOME_FUSION_TETHERING_FACTOR_GRASP55	0.019456	0.632853	0.193131	0.036818	0.042244	0.0393457
KEGG_MEDICUS_REFERENCE_AUTOPHAGY_VESICLE_NUCLEATION_ELONGATION_MATURATION_E3_UBIQUITIN_LIGASE_MALIN	0.0631004	0.959773	0.283211	0.113119	0.266808	0.161637
KEGG_MEDICUS_REFERENCE_AUTOPHAGY_VESICLE_NUCLEATION_ELONGATION_MATURATION_LC3_II_FORMATION	0.0500394	0.195412	0.275974	0.0904839	0.0888594	0.0896645
KEGG_MEDICUS_REFERENCE_AUTOPHAGY_VESICLE_NUCLEATION_ELONGATION_MATURATION_MTORC1_PI3KC3_C1	0.203454	0.0936664	0.311448	0.331329	0.30075	0.315559
KEGG_MEDICUS_REFERENCE_AUTOPHAGY_VESICLE_NUCLEATION_ELONGATION_MATURATION_PACER_RUBCN_PI3KC3_C2	0.353227	0.79586	0.442416	0.520795	0.549758	0.53535
KEGG_MEDICUS_REFERENCE_AUTOPHAGY_VESICLE_NUCLEATION_ELONGATION_MATURATION_PI3P_SYNTHESIS_BY_PI3KC3_C1	0.102456	0.589986	0.449839	0.177016	0.375415	0.248292
KEGG_MEDICUS_REFERENCE_AUTOPHAGY_VESICLE_NUCLEATION_ELONGATION_MATURATION_SEQUESTOSOME_1_LIKE_RECEPTOR	0.115269	0.797096	0.478265	0.198278	0.221697	0.209432
KEGG_MEDICUS_REFERENCE_AVP_V2R_PKA_SIGNALING_PATHWAY	0.19103	0.45349	0.493082	0.27475	0.394074	0.327854
KEGG_MEDICUS_REFERENCE_BASE_EXCISION_AND_STRAND_CLEAVAGE_BY_BIFUNCTIONAL_GLYCOSYLASE	0.0308415	0.964219	0.578584	0.0737069	0.228752	0.113206
KEGG_MEDICUS_REFERENCE_BASE_EXCISION_AND_STRAND_CLEAVAGE_BY_NEIL_GLYCOSYLASE	0.0714129	0.422234	0.623757	0.161145	0.304093	0.214115
KEGG_MEDICUS_REFERENCE_BCR_BCAP_CD19_PI3K_SIGNALING_PATHWAY	0.999168	0.671509	0.894069	0.999879	0.988561	0.99976
KEGG_MEDICUS_REFERENCE_BCR_PLCG_CALCINEURIN_SIGNALING_PATHWAY	0.0651389	0.0947444	0.401167	0.030383	0.22875	0.0544017
KEGG_MEDICUS_REFERENCE_BETA_OXIDATION	0.192825	0.018631	0.84908	0.027663	0.004444	0.00765941
KEGG_MEDICUS_REFERENCE_BETA_OXIDATION_ACYL_COA_SYNTHESIS	0.958859	0.521977	0.88075	0.970731	0.892008	0.953785
KEGG_MEDICUS_REFERENCE_BILE_ACID_BIOSYNTHESIS	0.219935	0.759643	0.406124	0.37145	0.927859	0.849472
KEGG_MEDICUS_REFERENCE_BLOCKING_UBIQUITINATION_OF_H2AK119_BY_CK2	0.035504	0.722857	0.513049	0.0766579	0.004272	0.0081
KEGG_MEDICUS_REFERENCE_BLOOD_GROUP_H_O_ANTIGEN_TYPE_1_BIOSYNTHESIS	0.460379	0.596829	0.467446	0.595637	0.343478	0.464218
KEGG_MEDICUS_REFERENCE_BLOOD_GROUP_H_O_ANTIGEN_TYPE_2_BIOSYNTHESIS	0.520087	0.401152	0.258793	0.565202	0.830892	0.742635
KEGG_MEDICUS_REFERENCE_BMP_HAMP_SIGNALING_PATHWAY	0.767789	0.936311	0.671158	0.896519	0.794987	0.861385
KEGG_MEDICUS_REFERENCE_BMP_HAMP_SIGNALING_PATHWAY_AUXILIARY_FACTOR	0.767752	0.923931	0.587095	0.906959	0.917608	0.912598
KEGG_MEDICUS_REFERENCE_BMP_SIGNALING_PATHWAY	0.253973	0.805273	0.640876	0.41213	0.281341	0.339514
KEGG_MEDICUS_REFERENCE_BMP_SIGNALING_PATHWAY_BMP_ANTAGONIST	0.276036	0.751841	0.490283	0.345946	0.250547	0.292914
KEGG_MEDICUS_REFERENCE_BMP15_SIGNALING_PATHWAY	0.220358	0.469997	0.712897	0.315534	0.121884	0.180657
KEGG_MEDICUS_REFERENCE_BMP9_10_SIGNALING_PATHWAY	0.242904	0.765939	0.359878	0.381734	0.358227	0.369792
KEGG_MEDICUS_REFERENCE_BRANCHING_MICROTUBULE_NUCLEATION	0.0519014	0.767103	0.249881	0.0743714	0.171114	0.104372
KEGG_MEDICUS_REFERENCE_BREAK_INDUCED_REPLICATION	0.607886	0.646228	0.611189	0.781188	0.419357	0.642335
KEGG_MEDICUS_REFERENCE_C9ORF72_MEDIATED_AUTOPHAGY_INITIATION	0.660713	0.98854	0.737492	0.824248	0.627444	0.753656
KEGG_MEDICUS_REFERENCE_CA2_CAM_CAMK_SIGNALING_PATHWAY	0.112197	0.758658	0.306345	0.221114	0.175321	0.195916
KEGG_MEDICUS_REFERENCE_CA2_CAM_CN_SIGNALING_PATHWAY	0.0651774	0.0947074	0.401223	0.0303935	0.22875	0.0544184
KEGG_MEDICUS_REFERENCE_CA2_CAM_VGCC_RYR_SIGNALING_PATHWAY	0.174466	0.925329	0.65484	0.361746	0.335905	0.348555
KEGG_MEDICUS_REFERENCE_CA2_ENTRY_LIGAND_GATED_CA2_CHANNEL	0.261751	0.0194015	0.460543	0.022229	0.002152	0.00392452
KEGG_MEDICUS_REFERENCE_CA2_ENTRY_VOLTAGE_GATED_CA2_CHANNEL	0.188849	0.859937	0.511953	0.326424	0.538529	0.424268
KEGG_MEDICUS_REFERENCE_CA2_PLCD_ITPR_SIGNALING_PATHWAY	0.120491	0.292455	0.37651	0.167778	0.0421135	0.0679057
KEGG_MEDICUS_REFERENCE_CA2_PYK2_RAS_ERK_SIGNALING_PATHWAY	0.73062	0.453576	0.384823	0.779684	0.584005	0.702432
KEGG_MEDICUS_REFERENCE_CARDIAC_TYPE_VGCC_RYR_SIGNALING	0.423915	0.845747	0.116185	0.493911	0.0706009	0.134355
KEGG_MEDICUS_REFERENCE_CASR_PTH_SIGNALING_PATHWAY	0.941446	0.911192	0.826336	0.983817	0.851005	0.970652
KEGG_MEDICUS_REFERENCE_CCR_CXCR_GNB_G_PI3K_RAC_SIGNALING_PATHWAY	0.828733	0.154274	0.991311	0.692081	0.281521	0.47933
KEGG_MEDICUS_REFERENCE_CCR2_GNB_G_PI3K_NFKB_SIGNALING_PATHWAY	0.951445	0.142068	0.989141	0.766858	0.338124	0.586089
KEGG_MEDICUS_REFERENCE_CCR5_GNB_G_PLCB_G_PKC_SIGNALING_PATHWAY	0.844631	0.0583854	0.958113	0.52758	0.164039	0.277733
KEGG_MEDICUS_REFERENCE_CD40_NFKB_SIGNALING_PATHWAY	0.0304185	0.484143	0.886818	0.0640954	0.0510864	0.0568641
KEGG_MEDICUS_REFERENCE_CD80_CD86_CD28_PI3K_SIGNALING_PATHWAY	0.999013	0.637278	0.849634	0.997357	0.920623	0.99488
KEGG_MEDICUS_REFERENCE_CD80_CD86_CTLA4_PP2A_SIGNALING_PATHWAY	0.219167	0.003374	0.983193	0.0320705	0.000978499	0.00189923
KEGG_MEDICUS_REFERENCE_CDC25_CELL_CYCLE_G2_M	0.712679	0.668498	0.00823849	0.387388	0.030155	0.0577965
KEGG_MEDICUS_REFERENCE_CENPE_INTERACTION_WITH_NDC80_COMPLEX	0.00748699	0.30197	0.913328	0.0108505	0.00194	0.00329161
KEGG_MEDICUS_REFERENCE_CHOLESTEROL_BIOSYNTHESIS	0.426676	0.477828	0.391526	0.33661	0.385918	0.360371
KEGG_MEDICUS_REFERENCE_CHONDROITIN_SULFATE_BIOSYNTHESIS	0.630384	0.615392	0.86534	0.799724	0.812838	0.806475
KEGG_MEDICUS_REFERENCE_CHRNA7_E2F_SIGNALING_PATHWAY	0.571078	0.74874	0.839465	0.702608	0.884956	0.830108
KEGG_MEDICUS_REFERENCE_CITRATE_CYCLE_FIRST_CARBON_OXIDATION	0.2726	0.28956	0.753153	0.312628	0.12952	0.187753
KEGG_MEDICUS_REFERENCE_CITRATE_CYCLE_SECOND_CARBON_OXIDATION_2	0.956329	0.335484	0.623856	0.964865	0.73587	0.936783
KEGG_MEDICUS_REFERENCE_COHESIN_DISSOCIATION_IN_ANAPHASE	0.048705	0.360913	0.478575	0.0472585	0.0801589	0.0595107
KEGG_MEDICUS_REFERENCE_COHESIN_DISSOCIATION_IN_PROPHASE	0.250447	0.380099	0.957234	0.247653	0.147292	0.186219
KEGG_MEDICUS_REFERENCE_COHESIN_LOADING	0.761278	0.459039	0.93461	0.819802	0.503046	0.713135
KEGG_MEDICUS_REFERENCE_CONDENSIN_LOADING	0.999547	0.895346	0.872175	0.999794	0.949109	0.99959
KEGG_MEDICUS_REFERENCE_COPI_VESICLE_FORMATION	0.002672	0.963282	0.240887	0.00975049	0.00593649	0.00737992
KEGG_MEDICUS_REFERENCE_COPII_VESICLE_FORMATION	0.756628	0.144107	0.299258	0.466815	0.467806	0.46731
KEGG_MEDICUS_REFERENCE_CORE_NER_REACTION	0.130723	0.035311	0.420438	0.0185365	0.0368975	0.0246823
KEGG_MEDICUS_REFERENCE_CRHR_PKA_ACTH_SIGNALING_PATHWAY	0.000272	0.160579	0.9757	0.000123	0.0148335	0.000243978
KEGG_MEDICUS_REFERENCE_CROSSTALK_BETWEEN_EXTRINSIC_AND_INTRINSIC_APOPTOTIC_PATHWAYS	0.979241	0.265757	0.738021	0.361922	0.311372	0.335511
KEGG_MEDICUS_REFERENCE_CX3CR1_GNAI_AC_PKA_SIGNALING_PATHWAY	0.372141	0.471792	0.898259	0.558777	0.631399	0.596375
KEGG_MEDICUS_REFERENCE_CXCL12_CXCR4_PKC_ERK_SIGNALING_PATHAWAY	0.941465	0.869956	0.526502	0.836229	0.696641	0.783947
KEGG_MEDICUS_REFERENCE_CXCR_GNB_G_ERK_SIGNALING_PATHWAY	0.890837	0.154283	0.908923	0.751504	0.304611	0.548149
KEGG_MEDICUS_REFERENCE_CXCR_GNB_G_PI3K_AKT_SIGNALING_PATHWAY	0.936063	0.154523	0.600817	0.755068	0.282002	0.534187
KEGG_MEDICUS_REFERENCE_CXCR4_GNA12_13_RHO_SIGNALING_PATHWAY	0.135192	0.127805	0.273018	0.0796459	0.0491455	0.0608282
KEGG_MEDICUS_REFERENCE_CXCR4_GNAI_PI3K_BAD_SIGNALING_PATHWAY	0.999009	0.637131	0.849678	0.997368	0.920623	0.994901
KEGG_MEDICUS_REFERENCE_CXCR4_GNAQ_PLCB_G_CALCINEURIN_SIGNALING_PATHWAY	0.104909	0.193767	0.553239	0.0505914	0.339367	0.0911665
KEGG_MEDICUS_REFERENCE_CXCR4_GNB_G_PLCB_PKC_SIGNALING_PATHWAY	0.801303	0.00951599	0.961779	0.173637	0.0792759	0.109558
KEGG_MEDICUS_REFERENCE_CXCR4_GNB_G_RAC_SIGNALING_PATHWAY	0.904207	0.108589	0.979238	0.665	0.250907	0.433514
KEGG_MEDICUS_REFERENCE_CYTOKINE_JAK_STAT_SIGNALING_PATHWAY	0.927517	0.555499	0.75621	0.931965	0.522322	0.871383
KEGG_MEDICUS_REFERENCE_DEPHOSPHORYLATION_OF_KINETOCHORE	0.0391315	0.64596	0.395465	0.0651334	0.0044345	0.00830968
KEGG_MEDICUS_REFERENCE_DERMATAN_SULFATE_DEGRADATION	0.0248825	0.309546	0.468069	0.0242255	0.0688184	0.0358813
KEGG_MEDICUS_REFERENCE_DEUBIQUITINATION_OF_H2AK119	0.234825	0.00947949	0.723912	0.015518	0.023762	0.0187759
KEGG_MEDICUS_REFERENCE_DISASSEMBLY_OF_MCC	0.00758249	0.109688	0.121774	0.00147	0.001555	0.0015113
KEGG_MEDICUS_REFERENCE_DNA_DEGRADATION_BY_EXTRACELLULAR_ENDOLYSOSOMAL_DNASE	0.014867	0.0574179	0.141386	0.00653999	0.0798129	0.0121044
KEGG_MEDICUS_REFERENCE_DNA_END_RESECTION_AND_RPA_LOADING	0.0776124	0.0048995	0.145655	0.0047025	0.000291	0.000548085
KEGG_MEDICUS_REFERENCE_DNA_REPLICATION_LICENSING	0.0689994	0.0739829	0.924654	0.0340805	0.000577499	0.00113582
KEGG_MEDICUS_REFERENCE_DNA_REPLICATION_TERMINATION	0.685743	0.43804	0.803677	0.748946	0.517373	0.65364
KEGG_MEDICUS_REFERENCE_DOUBLE_HOLLIDAY_JUNCTION_RESOLUTION	0.22724	0.990026	0.588323	0.452468	0.485825	0.469061
KEGG_MEDICUS_REFERENCE_DOUBLE_STRAND_BREAK_SIGNALING	0.699863	0.944061	0.699402	0.957907	0.883284	0.937904
KEGG_MEDICUS_REFERENCE_DRD1_GNAS_AC_PKA_SIGNALING_PATHWAY	3.125e-05	0.0257073	0.876501	1.18e-05	0.002487	2.34886e-05
KEGG_MEDICUS_REFERENCE_DYNEIN_RECRUITMENT_TO_THE_KINETOCHORE	0.428624	0.0458625	0.123569	0.15565	0.029774	0.0503468
KEGG_MEDICUS_REFERENCE_E2_ER_RAS_ERK_SIGNALING_PATHWAY	3.23e-05	0.0754444	0.751427	2.69e-05	0.0046325	5.34894e-05
KEGG_MEDICUS_REFERENCE_EARLY_ENDOSOMAL_FUSION	0.598991	0.126369	0.809929	0.678851	0.653439	0.666437
KEGG_MEDICUS_REFERENCE_EGF_EGFR_ACTIN_SIGNALING_PATHWAY	0.530874	0.9768	0.128684	0.699003	0.746477	0.724236
KEGG_MEDICUS_REFERENCE_EGF_EGFR_PI3K_NFKB_SIGNALING_PATHWAY	0.999935	0.792156	0.801693	0.999885	0.963697	0.999771
KEGG_MEDICUS_REFERENCE_EGF_EGFR_PI3K_SIGNALING_PATHWAY	0.999935	0.792146	0.801715	0.999884	0.963697	0.999769
KEGG_MEDICUS_REFERENCE_EGF_EGFR_PLCG_CALCINEURIN_SIGNALING_PATHWAY	0.105144	0.193691	0.513243	0.0503969	0.339431	0.0908598
KEGG_MEDICUS_REFERENCE_EGF_EGFR_PLCG_CAMK_SIGNALING_PATHWAY	0.0818894	0.79686	0.327854	0.165426	0.135303	0.148968
KEGG_MEDICUS_REFERENCE_EGF_EGFR_PLCG_ERK_SIGNALING_PATHWAY	0.964661	0.776571	0.392084	0.836029	0.696267	0.783674
KEGG_MEDICUS_REFERENCE_EGF_EGFR_RAS_ERK_SIGNALING_PATHWAY	0.894799	0.560627	0.432542	0.904456	0.738367	0.857362
KEGG_MEDICUS_REFERENCE_EGF_EGFR_RAS_JNK_SIGNALING_PATHWAY	0.959031	0.527619	0.63531	0.908703	0.838784	0.882982
KEGG_MEDICUS_REFERENCE_EGF_EGFR_RAS_PI3K_SIGNALING_PATHWAY	0.984395	0.648017	0.723673	0.950938	0.899016	0.933831
KEGG_MEDICUS_REFERENCE_EGF_EGFR_RAS_RALGDS_SIGNALING_PATHWAY	0.951652	0.560523	0.31443	0.908613	0.570599	0.839049
KEGG_MEDICUS_REFERENCE_EGF_EGFR_RAS_RASSF1_SIGNALING_PATHWAY	0.894723	0.45203	0.450276	0.830359	0.724271	0.788012
KEGG_MEDICUS_REFERENCE_EGF_ERBB2_RAS_ERK_SIGNALING_PATHWAY	0.894724	0.560525	0.432628	0.90438	0.738367	0.85728
KEGG_MEDICUS_REFERENCE_EGF_JAK_STAT_SIGNALING_PATHWAY	0.732701	0.481692	0.468926	0.724385	0.288744	0.510934
KEGG_MEDICUS_REFERENCE_ELECTRON_TRANSFER_IN_COMPLEX_I	0.381663	0.911133	0.355934	0.665125	0.907028	0.849059
KEGG_MEDICUS_REFERENCE_ELECTRON_TRANSFER_IN_COMPLEX_III	0.463651	0.500579	0.476973	0.474946	0.706803	0.604442
KEGG_MEDICUS_REFERENCE_ELECTRON_TRANSFER_IN_COMPLEX_IV	0.468557	0.00641499	0.667036	0.148983	0.401817	0.228046
KEGG_MEDICUS_REFERENCE_EP_NE_ADRB_CAMP_SIGNALING_PATHWAY	0.37201	0.47217	0.898399	0.558689	0.631399	0.596333
KEGG_MEDICUS_REFERENCE_EP_NE_ADRB_PI3K_SIGNALING_PATHWAY	0.998997	0.637042	0.84987	0.997361	0.920623	0.994888
KEGG_MEDICUS_REFERENCE_EREG_EGFR_PI3K_SIGNALING_PATHWAY	0.95462	0.877331	0.446149	0.973151	0.822353	0.95294
KEGG_MEDICUS_REFERENCE_EREG_EGFR_RAS_ERK_SIGNALING_PATHWAY	0.894757	0.560466	0.432542	0.904365	0.738367	0.857264
KEGG_MEDICUS_REFERENCE_ESTABLISHMENT_OF_COHESION	0.305911	0.521853	0.405704	0.314377	0.478081	0.388789
KEGG_MEDICUS_REFERENCE_EXTRINSIC_APOPTOTIC_PATHWAY	0.96383	0.864489	0.918257	0.993205	0.997394	0.996233
KEGG_MEDICUS_REFERENCE_FANCONI_ANEMIA_PATHWAY	0.014452	0.215852	0.615387	0.0153165	0.0002395	0.00047163
KEGG_MEDICUS_REFERENCE_FAS_JNK_SIGNALING_PATHWAY	0.88938	0.59368	0.712951	0.960884	0.813268	0.934628
KEGG_MEDICUS_REFERENCE_FGF_FGFR_PI3K_SIGNALING_PATHWAY	0.604515	0.920296	0.527723	0.8074	0.791343	0.799649
KEGG_MEDICUS_REFERENCE_FGF_FGFR_RAS_ERK_SIGNALING_PATHWAY	0.468313	0.647742	0.687791	0.699023	0.706955	0.703026
KEGG_MEDICUS_REFERENCE_FLCN_MTORC1_SIGNALING_PATHWAY	0.988523	0.0925969	0.558336	0.802688	0.53442	0.705815
KEGG_MEDICUS_REFERENCE_FLT3LG_FLT3_RAS_ERK_SIGNALING_PATHWAY	0.895002	0.561168	0.171792	0.881806	0.757145	0.839114
KEGG_MEDICUS_REFERENCE_FLT3LG_FLT3_RAS_PI3K_SIGNALING_PATHWAY	0.982635	0.715724	0.244582	0.972817	0.882774	0.955684
KEGG_MEDICUS_REFERENCE_FSHR_GNAS_PKA_SIGNALING_PATHWAY	0.372094	0.472296	0.898414	0.558765	0.631399	0.596369
KEGG_MEDICUS_REFERENCE_GATOR1_MTORC1_SIGNALING_PATHWAY	0.98237	0.115528	0.351381	0.85837	0.533309	0.765304
KEGG_MEDICUS_REFERENCE_GENE_SILENCING_BY_METHYLATION_OF_H3K27_AND_UBIQUITINATION_OF_H2AK119	0.302693	0.70528	0.761476	0.495874	0.504204	0.500039
KEGG_MEDICUS_REFERENCE_GF_RTK_PI3K_SIGNALING_PATHWAY	0.8504	0.916716	0.57622	0.964994	0.981985	0.976206
KEGG_MEDICUS_REFERENCE_GF_RTK_RAS_ERK_SIGNALING_PATHWAY	0.701415	0.024504	0.640459	0.0522049	0.0401705	0.0454091
KEGG_MEDICUS_REFERENCE_GF_RTK_RAS_PI3K_SIGNALING_PATHWAY	0.895822	0.878169	0.640069	0.981388	0.989057	0.986217
KEGG_MEDICUS_REFERENCE_GHRHR_PKA_GH_SIGNALING_PATHWAY	0.00012675	0.101868	0.9552	4.24e-05	0.00754899	8.43264e-05
KEGG_MEDICUS_REFERENCE_GLOBAL_GENOME_NER	0.949546	0.00619399	0.899505	0.0157215	0.0118905	0.0135404
KEGG_MEDICUS_REFERENCE_GLUCONEOGENESIS	0.901137	0.163933	0.128285	0.641451	0.218188	0.386253
KEGG_MEDICUS_REFERENCE_GLUTATHIONE_BIOSYNTHESIS	0.022103	0.478717	0.729902	0.0573149	0.101237	0.0733005
KEGG_MEDICUS_REFERENCE_GLYCOGEN_BIOSYNTHESIS	0.991198	0.691128	0.033883	0.813244	0.701958	0.768012
KEGG_MEDICUS_REFERENCE_GLYCOGEN_DEGRADATION	0.349244	0.485081	0.7517	0.406079	0.666843	0.543363
KEGG_MEDICUS_REFERENCE_GLYCOGEN_DEGRADATION_AMYLASE_	0.0809844	0.857924	0.891798	0.171748	0.212944	0.19041
KEGG_MEDICUS_REFERENCE_GLYCOLYSIS	0.899117	0.989229	0.186656	0.943822	0.975662	0.966014
KEGG_MEDICUS_REFERENCE_GLYCOSAMINOGLYCAN_BIOSYNTHESIS_LINKAGE_TETRASACCHARIDE	0.406134	0.000964999	0.771622	0.031172	0.0119585	0.0172899
KEGG_MEDICUS_REFERENCE_GNRH_GNRHR_PLCB_PKC_SIGNALING_PATHWAY	0.796719	0.934178	0.616607	0.92027	0.806831	0.886104
KEGG_MEDICUS_REFERENCE_GPCR_PI3K_SIGNALING_PATHWAY	0.951085	0.153856	0.991671	0.766709	0.337498	0.585553
KEGG_MEDICUS_REFERENCE_GPCR_PLCB_ITPR_SIGNALING_PATHWAY	0.93962	0.537462	0.153245	0.839811	0.216687	0.590095
KEGG_MEDICUS_REFERENCE_GPI_ANCHOR_BIOSYNTHESIS	0.185788	0.272651	0.685139	0.171064	0.0591529	0.08862
KEGG_MEDICUS_REFERENCE_HEDGEHOG_SIGNALING_PATHWAY_HH_LIGAND_SECRETION	0.993275	0.348828	0.110025	0.895218	0.144601	0.631882
KEGG_MEDICUS_REFERENCE_HEDGEHOG_SIGNALING_PATHWAY_PTCH_CORECEPTOR	0.984291	0.900377	0.100204	0.912664	0.60402	0.848892
KEGG_MEDICUS_REFERENCE_HEME_BIOSYNTHESIS	0.490372	0.854841	0.954966	0.713254	0.876583	0.823999
KEGG_MEDICUS_REFERENCE_HEPARAN_SULFATE_BIOSYNTHESIS	0.77591	0.534802	0.690477	0.852107	0.871676	0.862541
KEGG_MEDICUS_REFERENCE_HEPARAN_SULFATE_DEGRADATION	0.0836004	0.937433	0.906981	0.209677	0.177633	0.192495
KEGG_MEDICUS_REFERENCE_HGF_MET_PI3K_SIGNALING_PATHWAY	0.990484	0.792168	0.94596	0.998362	0.982647	0.997006
KEGG_MEDICUS_REFERENCE_HGF_MET_RAS_ERK_SIGNALING_PATHWAY	0.872706	0.560414	0.569349	0.903317	0.76129	0.860397
KEGG_MEDICUS_REFERENCE_HIF_1_SIGNALING_PATHWAY	0.179851	0.115969	0.654154	0.0913129	0.112773	0.100953
KEGG_MEDICUS_REFERENCE_HOMOLOGOUS_RECOMBINATION	0.018179	0.0158925	0.130587	0.0014405	0.00515899	0.00225217
KEGG_MEDICUS_REFERENCE_HOMOLOGOUS_RECOMBINATION_IN_ICLR	0.0028285	0.0124495	0.293635	0.0001155	9.99999e-06	1.84064e-05
KEGG_MEDICUS_REFERENCE_HORMONE_LIKE_CYTOKINE_TO_JAK_STAT_SIGNALING_PATHWAY	0.00852199	0.212466	0.0842089	0.00732399	0.002829	0.00408152
KEGG_MEDICUS_REFERENCE_HYDROLYSIS_OF_SPHINGOMYELIN	0.8349	0.993832	0.628726	0.940922	0.914163	0.929973
KEGG_MEDICUS_REFERENCE_ICOSLG_ICOS_PI3K_SIGNALING_PATHWAY	0.999999	0.671102	0.956336	0.999985	0.98628	0.999969
KEGG_MEDICUS_REFERENCE_IFN_RIPK1_3_SIGNALING_PATHWAY	0.732486	0.481828	0.55755	0.725033	0.288608	0.511383
KEGG_MEDICUS_REFERENCE_IGF_IGF1R_PI3K_SIGNALING_PATHWAY	0.921469	0.858841	0.0624119	0.710872	0.232923	0.447418
KEGG_MEDICUS_REFERENCE_IGF_IGF1R_RAS_ERK_SIGNALING_PATHWAY	0.730623	0.453789	0.384767	0.779559	0.584005	0.702333
KEGG_MEDICUS_REFERENCE_IGF_IGFR_PI3K_NFKB_SIGNALING_PATHWAY	0.999	0.636879	0.849858	0.997358	0.920623	0.994882
KEGG_MEDICUS_REFERENCE_IGF2_IGF1R_PI3K_SIGNALING_PATHWAY	0.898559	0.788306	0.349759	0.931149	0.720043	0.886676
KEGG_MEDICUS_REFERENCE_IGG_FCGR_RAC_SIGNALING_PATHWAY	0.342556	0.014092	0.581656	0.042499	0.0312755	0.0360371
KEGG_MEDICUS_REFERENCE_IL1_IL1R_JNK_SIGNALING_PATHWAY	0.952994	0.329916	0.926274	0.920346	0.743218	0.875977
KEGG_MEDICUS_REFERENCE_IL10_FAMILY_TO_JAK_STAT_SIGNALING_PATHWAY	0.301057	0.641077	0.519371	0.468558	0.0666454	0.125542
KEGG_MEDICUS_REFERENCE_IL12_23_TO_JAK_STAT_SIGNALING_PATHWAY	0.996966	0.556979	0.861391	0.99582	0.832669	0.991826
KEGG_MEDICUS_REFERENCE_IL2_FAMILY_TO_JAK_STAT_SIGNALING_PATHWAY	0.927385	0.751189	0.563371	0.931195	0.523061	0.870121
KEGG_MEDICUS_REFERENCE_IL6_FAMILY_TO_JAK_STAT_SIGNALING_PATHWAY	0.210432	0.443777	0.45408	0.291564	0.211445	0.246457
KEGG_MEDICUS_REFERENCE_INTRINSIC_APOPTOTIC_PATHWAY	0.635557	0.150289	0.392539	0.146536	0.120553	0.132354
KEGG_MEDICUS_REFERENCE_IRE1A_JNK_SIGNALING_PATHWAY	0.953003	0.32992	0.926241	0.920311	0.743218	0.875936
KEGG_MEDICUS_REFERENCE_ISOLEUCINE_DEGRADATION	0.101028	0.013343	0.751787	0.0196355	0.00275	0.00482482
KEGG_MEDICUS_REFERENCE_ITGA_B_FAK_CDC42_SIGNALING_PATHWAY	0.507884	0.734515	0.108511	0.413996	0.0816014	0.144711
KEGG_MEDICUS_REFERENCE_ITGA_B_FAK_RAC_SIGNALING_PATHWAY	0.742572	0.0544809	0.166733	0.149884	0.0439915	0.0684698
KEGG_MEDICUS_REFERENCE_ITGA_B_RHOG_RAC_SIGNALING_PATHWAY	0.284846	0.91236	0.108074	0.313173	0.0698664	0.117957
KEGG_MEDICUS_REFERENCE_ITGA_B_RHOGAP_RHOA_SIGNALING_PATHWAY	0.542419	0.89775	0.0349125	0.351712	0.0692989	0.12061
KEGG_MEDICUS_REFERENCE_ITGA_B_RHOGEF_RHOA_SIGNALING_PATHWAY	0.7049	0.96919	0.0782584	0.497517	0.111685	0.200707
KEGG_MEDICUS_REFERENCE_ITGA_B_TALIN_VINCULIN_SIGNALING_PATHWAY	0.699969	0.99355	0.137714	0.694707	0.158376	0.335125
KEGG_MEDICUS_REFERENCE_KEAP1_NRF2_SIGNALING_PATHWAY	0.208573	0.0549924	0.659602	0.0769269	0.110408	0.0907571
KEGG_MEDICUS_REFERENCE_KERATAN_SULFATE_DEGRADATION	0.33262	0.817198	0.418681	0.499146	0.567011	0.533459
KEGG_MEDICUS_REFERENCE_KINETOCHORE_FIBER_ORGANIZATION	0.451132	0.168537	0.119263	0.269659	0.599564	0.413081
KEGG_MEDICUS_REFERENCE_KINETOCHORE_MICROTUBULE_ATTACHMENT	0.116935	0.152026	0.146588	0.0877594	0.0654069	0.0749824
KEGG_MEDICUS_REFERENCE_KISS1_KISS1R_PLCB_PKC_SIGNALING_PATHWAY	0.941586	0.911056	0.826287	0.983869	0.851005	0.970737
KEGG_MEDICUS_REFERENCE_KITLG_KIT_PI3K_SIGNALING_PATHWAY	0.898424	0.788262	0.349612	0.930978	0.720043	0.886451
KEGG_MEDICUS_REFERENCE_KITLG_KIT_RAS_ERK_SIGNALING_PATHWAY	0.730603	0.453502	0.38502	0.779485	0.584005	0.702274
KEGG_MEDICUS_REFERENCE_LECTIN_PATHWAY_OF_COAGULATION_CASCADE_FIBRINOGEN_TO_FIBRIN	0.571908	0.99302	0.921711	0.753263	0.887448	0.843333
KEGG_MEDICUS_REFERENCE_LECTIN_PATHWAY_OF_COAGULATION_CASCADE_PROTHROMBIN_TO_THROMBIN	0.571937	0.993014	0.921701	0.753281	0.887448	0.843337
KEGG_MEDICUS_REFERENCE_LECTIN_PATHWAY_OF_COMPLEMENT_CASCADE_C4_C2_TO_C3_CONVERTASE_FORMATION	0.57196	0.993015	0.635271	0.635095	0.635631	0.635363
KEGG_MEDICUS_REFERENCE_LESION_BYPASS_BY_TLS_AND_DSB_FORMATION	0.0113915	0.0662919	0.871177	0.0020475	0.0003865	0.000650254
KEGG_MEDICUS_REFERENCE_LEUCINE_DEGRADATION	0.340715	0.61321	0.999545	0.460879	0.931328	0.86527
KEGG_MEDICUS_REFERENCE_LHCGR_GNAS_PKA_SIGNALING_PATHWAY	0.372109	0.471577	0.898808	0.558672	0.631399	0.596325
KEGG_MEDICUS_REFERENCE_LIGHT_HVEM_NFKB_SIGNALING_PATHWAY	0.924715	0.459038	0.704334	0.936056	0.972898	0.961895
KEGG_MEDICUS_REFERENCE_LONG_PATCH_BER	0.875164	0.33412	0.16467	0.705219	0.35189	0.539557
KEGG_MEDICUS_REFERENCE_LPA_GNA12_13_RHOA_SIGNALING_PATHWAY	0.20882	0.223551	0.397331	0.127197	0.0926544	0.107316
KEGG_MEDICUS_REFERENCE_LPA_GNAQ_11_RHOA_SIGNALING_PATHWAY	0.900904	0.851161	0.974455	0.958169	0.964216	0.961427
KEGG_MEDICUS_REFERENCE_LPAR_GNB_G_RHO_SIGNALING_PATHWAY	0.906034	0.101693	0.983828	0.664454	0.251318	0.433559
KEGG_MEDICUS_REFERENCE_LYSOSOMAL_CA2_RELEASE	0.612576	0.278621	0.786803	0.610574	0.67805	0.646068
KEGG_MEDICUS_REFERENCE_MACHR_CA2_APOPTOTIC_PATHWAY	0.982923	0.990042	0.524121	0.995855	0.614994	0.991752
KEGG_MEDICUS_REFERENCE_MAGI_PTEN_SIGNALING_PATHWAY	0.9951	0.877099	0.657254	0.999199	0.713228	0.998401
KEGG_MEDICUS_REFERENCE_MANNOSE_TYPE_O_GLYCAN_BIOSYNTHESIS_FKTN_TO_LARGE	0.776839	0.176904	0.678984	0.652551	0.65712	0.654845
KEGG_MEDICUS_REFERENCE_MANNOSE_TYPE_O_GLYCAN_BIOSYNTHESIS_POMT_TO_POMK	0.461919	0.326575	0.305729	0.297629	0.584328	0.427031
KEGG_MEDICUS_REFERENCE_MDA5_IRF7_3_SIGNALING_PATHWAY	0.181152	0.364666	0.269151	0.271673	0.280198	0.275887
KEGG_MEDICUS_REFERENCE_MDM2_P21_CELL_CYCLE_G1_S_N00066	0.731541	0.034366	0.8761	0.364889	0.80706	0.646394
KEGG_MEDICUS_REFERENCE_MDM2_P21_CELL_CYCLE_G1_S_N00536	0.725142	0.0118315	0.914484	0.230636	0.542008	0.352801
KEGG_MEDICUS_REFERENCE_MEMBRANE_INITIATED_PROGESTERONE_SIGNALING_PATHWAY	0.959919	0.791834	0.756965	0.986956	0.387135	0.973555
KEGG_MEDICUS_REFERENCE_METHIONINE_DEGRADATION	0.046705	0.0709259	0.0716784	0.003273	0.00597799	0.00423005
KEGG_MEDICUS_REFERENCE_MEVALONATE_PATHWAY	0.483627	0.279343	0.900717	0.367398	0.442003	0.403339
KEGG_MEDICUS_REFERENCE_MGLUR1_TRPC3_SIGNALING_PATHWAY	0.941572	0.911006	0.826259	0.983857	0.851005	0.970718
KEGG_MEDICUS_REFERENCE_MGLUR5_CA2_APOPTOTIC_PATHWAY	0.885468	0.955199	0.883828	0.962699	0.975046	0.970093
KEGG_MEDICUS_REFERENCE_MICROTUBULE_DEPOLYMERIZATION	0.63534	0.276964	0.106184	0.498896	0.707681	0.615678
KEGG_MEDICUS_REFERENCE_MICROTUBULE_DEPOLYMERIZATION_AT_THE_MINUS_ENDS	0.479948	0.323723	0.184682	0.402246	0.185458	0.263711
KEGG_MEDICUS_REFERENCE_MICROTUBULE_NUCLEATION	0.0459615	0.545414	0.200779	0.0658714	0.151229	0.0922448
KEGG_MEDICUS_REFERENCE_MICROTUBULE_RHOA_SIGNALING_PATHWAY	0.63534	0.276958	0.106155	0.498827	0.707681	0.615648
KEGG_MEDICUS_REFERENCE_MISMATCH_REPAIR	0.150078	0.0203135	0.225347	0.0167235	0.0211535	0.0186797
KEGG_MEDICUS_REFERENCE_MITOCHONDRIAL_COMPLEX_UCP1_IN_THERMOGENESIS	0.151421	0.394961	0.59998	0.336414	0.184001	0.24244
KEGG_MEDICUS_REFERENCE_MLK_JNK_SIGNALING_PATHWAY	0.189844	0.429633	0.311279	0.22357	0.0626329	0.0993569
KEGG_MEDICUS_REFERENCE_MODIFYING_OF_CONDENSIN_II_SUBUNITS	0.2679	0.342326	0.989765	0.257231	0.0679264	0.109725
KEGG_MEDICUS_REFERENCE_N_GLYCAN_BIOSYNTHESIS	0.979687	0.954855	0.0019375	0.228165	0.611721	0.38144
KEGG_MEDICUS_REFERENCE_N_GLYCAN_PRECURSOR_BIOSYNTHESIS_ALG6_TO_OST	0.205847	0.410741	0.265918	0.20823	0.266049	0.234277
KEGG_MEDICUS_REFERENCE_N_GLYCAN_PRECURSOR_BIOSYNTHESIS_GLC_6P_TO_MAN_P_DOL	0.0113831	0.00014395	0.0351286	1.08e-05	0.0003295	2.09145e-05
KEGG_MEDICUS_REFERENCE_NAD_BIOSYNTHESIS	0.225375	0.913098	0.70023	0.365141	0.143046	0.213273
KEGG_MEDICUS_REFERENCE_NLRP3_INFLAMMASOME_SIGNALING_PATHWAY	0.155679	0.785448	0.485946	0.274004	0.171962	0.213118
KEGG_MEDICUS_REFERENCE_NOD_NFKB_SIGNALING_PATHWAY	0.264981	0.136824	0.751531	0.216146	0.296959	0.251577
KEGG_MEDICUS_REFERENCE_NODAL_SIGNALING_PATHWAY	0.471524	0.953204	0.192872	0.657002	0.629362	0.643472
KEGG_MEDICUS_REFERENCE_NON_HOMOLOGOUS_END_JOINING	0.0674404	0.618361	0.741872	0.14052	0.159156	0.149302
KEGG_MEDICUS_REFERENCE_NOTCH_LIGAND_UBIQUITYLATION	0.85235	0.547436	0.774683	0.883753	0.920702	0.905615
KEGG_MEDICUS_REFERENCE_NOTCH_PROTEOLYTIC_ACTIVATION	0.000435	0.132373	0.998439	0.0002605	0.011751	0.000509705
KEGG_MEDICUS_REFERENCE_NRG_ERBB4_PI3K_SIGNALING_PATHWAY	0.304014	0.289657	0.283205	0.146007	0.162235	0.153728
KEGG_MEDICUS_REFERENCE_NUCLEAR_EXPORT_OF_MRNA	0.109645	0.964946	0.0623264	0.258132	0.0441765	0.0769692
KEGG_MEDICUS_REFERENCE_NUCLEAR_INITIATED_ESTROGEN_SIGNALING_PATHWAY	0.332031	0.893501	0.48452	0.485283	0.482902	0.484092
KEGG_MEDICUS_REFERENCE_OKAZAKI_FRAGMENT_MATURATION	0.028774	0.0671334	0.589527	0.029629	0.0037285	0.00662495
KEGG_MEDICUS_REFERENCE_ORGANIZATION_OF_THE_INNER_KINETOCHORE	0.843342	0.993325	0.843181	0.9828	0.997933	0.996309
KEGG_MEDICUS_REFERENCE_ORGANIZATION_OF_THE_OUTER_KINETOCHORE	0.0162115	0.772059	0.744066	0.0431175	0.003573	0.00660155
KEGG_MEDICUS_REFERENCE_ORIGIN_UNWINDING_AND_ELONGATION	0.190572	0.0167245	0.272429	0.023049	0.024989	0.0239799
KEGG_MEDICUS_REFERENCE_P16_CELL_CYCLE_G1_S	0.731905	0.034343	0.876178	0.364722	0.80706	0.646313
KEGG_MEDICUS_REFERENCE_P27_CELL_CYCLE_G1_S	0.579233	0.0902724	0.896802	0.304428	0.435477	0.363945
KEGG_MEDICUS_REFERENCE_P300_P21_CELL_CYCLE_G1_S	0.570997	0.889858	0.918126	0.84567	0.963462	0.940485
KEGG_MEDICUS_REFERENCE_P4_PR_PI3K_SIGNALING_PATHWAY	0.999982	0.792378	0.863661	0.999873	0.956784	0.999747
KEGG_MEDICUS_REFERENCE_P4_PR_RAS_ERK_SIGNALING_PATHWAY	0.894241	0.560704	0.484647	0.904279	0.726996	0.855216
KEGG_MEDICUS_REFERENCE_PDGF_PDGFR_PI3K_SIGNALING_PATHWAY	0.898467	0.788578	0.349254	0.931034	0.720043	0.886524
KEGG_MEDICUS_REFERENCE_PDGF_PDGFR_PLCG_CAMK_SIGNALING_PATHWAY	0.0502634	0.658263	0.257806	0.105309	0.0741794	0.0871125
KEGG_MEDICUS_REFERENCE_PDGF_PDGFR_RAS_ERK_SIGNALING_PATHWAY	0.730571	0.453431	0.385046	0.779527	0.584005	0.702308
KEGG_MEDICUS_REFERENCE_PDL_PD1_SHP_PI3K_SIGNALING_PATHWAY	0.972708	0.522973	0.893345	0.995052	0.875402	0.990464
KEGG_MEDICUS_REFERENCE_PINK_PARKIN_MEDIATED_AUTOPHAGOSOME_FORMATION	0.115164	0.545393	0.478027	0.19847	0.221276	0.209345
KEGG_MEDICUS_REFERENCE_PKR_EIF2ALPHA_SIGNALING_PATHWAY	0.34573	0.25984	0.977333	0.562504	0.544157	0.553376
KEGG_MEDICUS_REFERENCE_PLASMIN_MEDIATED_ACTIVATION_OF_LATENT_TGF_BETA	0.930776	0.84442	0.846072	0.978155	0.985139	0.982311
KEGG_MEDICUS_REFERENCE_PP2A_AKT_SIGNALING_PATHWAY	0.218909	0.003458	0.983164	0.0325375	0.000978499	0.00190004
KEGG_MEDICUS_REFERENCE_PRE_IC_FORMATION	0.0830269	0.123282	0.580414	0.0417585	0.0013825	0.00267684
KEGG_MEDICUS_REFERENCE_PRNP_PI3K_NOX2_SIGNALING_PATHWAY	0.00011095	0.0330679	0.294896	1.6e-05	0.003148	3.18382e-05
KEGG_MEDICUS_REFERENCE_PROMOTION_OF_MICROTUBULE_GROWTH	0.635447	0.276976	0.10632	0.499213	0.707681	0.615816
KEGG_MEDICUS_REFERENCE_PTH_PTH1R_PKA_SIGNALING_PATHWAY	0.372295	0.471639	0.898817	0.558861	0.631399	0.596414
KEGG_MEDICUS_REFERENCE_PURINE_SALVAGE_PATHWAY_ADENINE_TO_AMP	0.0296615	0.26944	0.447415	0.0499165	0.0327435	0.0395553
KEGG_MEDICUS_REFERENCE_PURINE_SALVAGE_PATHWAY_HYPOXANTHINE_GUANINE_TO_IMP_GMP	0.029663	0.269371	0.447477	0.0499165	0.0327435	0.0395553
KEGG_MEDICUS_REFERENCE_RAB7_REGULATED_MICROTUBULE_MINUS_END_DIRECTED_TRANSPORT	0.576305	0.0677314	0.0666544	0.234678	0.0473145	0.0801019
KEGG_MEDICUS_REFERENCE_RAC_CDC42_PAK_ERK_SIGNALING_PATHWAY	0.649058	0.797392	0.527006	0.829072	0.696912	0.778305
KEGG_MEDICUS_REFERENCE_RAD51_DSDNA_DESTABILIZATION	0.0552609	0.00874299	0.443916	0.003777	0.00676599	0.00484783
KEGG_MEDICUS_REFERENCE_REGULATION_OF_COMPLEMENT_CASCADE_MAC_INHIBITION	0.545671	0.026214	0.932023	0.184568	0.675646	0.363913
KEGG_MEDICUS_REFERENCE_REGULATION_OF_GF_RTK_RAS_ERK_SIGNALING_MRAS_SHOC2_PP1_HOLOPHOSPHATASE	0.677537	0.617239	0.956335	0.798191	0.746989	0.774975
KEGG_MEDICUS_REFERENCE_REGULATION_OF_GF_RTK_RAS_ERK_SIGNALING_PATHWAY_ADAPTOR_PROTEINS	0.755646	0.316935	0.394277	0.683861	0.581124	0.636222
KEGG_MEDICUS_REFERENCE_REGULATION_OF_GF_RTK_RAS_ERK_SIGNALING_PTP	0.27403	0.66702	0.431079	0.510379	0.74821	0.650301
KEGG_MEDICUS_REFERENCE_REGULATION_OF_GF_RTK_RAS_ERK_SIGNALING_RAS_UBIQUITINATION_BY_CUL3_COMPLEX	0.478929	0.747774	0.662631	0.65084	0.652344	0.651593
KEGG_MEDICUS_REFERENCE_REGULATION_OF_GF_RTK_RAS_ERK_SIGNALING_RASGAP	0.036598	0.96041	0.922316	0.0877089	0.0663289	0.0755632
KEGG_MEDICUS_REFERENCE_REGULATION_OF_GF_RTK_RAS_ERK_SIGNALING_SPRED_AND_NF1	0.78863	0.815005	0.646898	0.909759	0.824186	0.880073
KEGG_MEDICUS_REFERENCE_REGULATION_OF_GF_RTK_RAS_ERK_SIGNALING_UBIQUITINATION_OF_RTK_BY_CBL	0.77511	0.835227	0.397661	0.897167	0.981974	0.969231
KEGG_MEDICUS_REFERENCE_REGULATION_OF_SERCA	0.685036	0.861341	0.83387	0.836439	0.822587	0.829767
KEGG_MEDICUS_REFERENCE_RELN_VLDLR_PI3K_SIGNALING_PATHWAY	0.921719	0.858874	0.0622234	0.71084	0.232923	0.447393
KEGG_MEDICUS_REFERENCE_RENIN_ANGIOTENSIN_SIGNALING_PATHWAY	0.0503149	0.0926764	0.493673	0.0203725	0.0131365	0.0159739
KEGG_MEDICUS_REFERENCE_RETROGRADE_AXONAL_TRANSPORT	0.173841	0.040776	0.0717789	0.037211	0.00539199	0.0094226
KEGG_MEDICUS_REFERENCE_RIG_I_IRF7_3_SIGNALING_PATHWAY	0.181302	0.364477	0.269104	0.271958	0.280198	0.276033
KEGG_MEDICUS_REFERENCE_RTK_PLCG_ITPR_SIGNALING_PATHWAY	0.039444	0.72117	0.817951	0.0652419	0.185484	0.0974453
KEGG_MEDICUS_REFERENCE_SKELETAL_TYPE_VGCC_RYR_SIGNALING	0.304623	0.920785	0.257502	0.467883	0.0790084	0.146102
KEGG_MEDICUS_REFERENCE_SPINDLE_ASSEMBLY_CHECKPOINT_SIGNALING	0.0493545	0.360197	0.477487	0.0476725	0.0801589	0.0598365
KEGG_MEDICUS_REFERENCE_STRAD_STK11_TSC_SIGNALING_PATHWAY	0.157204	0.285212	0.0762709	0.0914834	0.0190775	0.0316497
KEGG_MEDICUS_REFERENCE_TAC3_TACR3_PLC_PKC_SIGNALING_PATHWAY	0.941536	0.911025	0.826242	0.983814	0.851005	0.970647
KEGG_MEDICUS_REFERENCE_TBK1_MEDIATED_AUTOPHAGOSOME_FORMATION	0.0830719	0.692571	0.343725	0.146108	0.155615	0.150723
KEGG_MEDICUS_REFERENCE_TCR_PLCG_ITPR_SIGNALING_PATHWAY	0.925234	0.992795	0.118944	0.959301	0.608413	0.923245
KEGG_MEDICUS_REFERENCE_TELOMERE_ELONGATION	0.015694	0.0291445	0.965422	0.002975	0.016864	0.00505816
KEGG_MEDICUS_REFERENCE_TESTOSTERONE_BIOSYNTHESIS	0.690483	0.0295715	0.365018	0.155725	0.207463	0.178303
KEGG_MEDICUS_REFERENCE_TETHERING_OF_LATE_ENDOSOMES_AND_LYSOSOMES	0.189784	0.44184	0.986636	0.306712	0.48835	0.388399
KEGG_MEDICUS_REFERENCE_TGFA_EGFR_PI3K_SIGNALING_PATHWAY	0.979555	0.929356	0.527292	0.98941	0.886284	0.98057
KEGG_MEDICUS_REFERENCE_TGFA_EGFR_PLCG_PKC_SIGNALING_PATHWAY	0.991819	0.874483	0.471534	0.998534	0.758682	0.997081
KEGG_MEDICUS_REFERENCE_TGFA_EGFR_RAS_ERK_SIGNALING_PATHWAY	0.959089	0.646425	0.465102	0.950735	0.775867	0.917955
[truncated: 4,478 more rows]
